# Supplementary material for: Differentially expressed genes in mycorrhized and nodulated roots of common bean are associated with defense, cell wall architecture, N metabolism, and P metabolism
Source: PLoS One. 2017 Aug 3;12(8):e0182328. doi: 10.1371/journal.pone.0182328 (PMC5542541; doi:10.1371/journal.pone.0182328)
Supplement: S3 Table — (XLS) [file pone.0182328.s014.xls]

## Sheet: Mycorrhized Upregulated
S3 Table. List of upregulated and downregulated DEGs identified from mycorrhized and nodulated P. vulgaris roots.
Details of upregulated differentially expressed genes in mycorrhized roots.
Fold change ≥ 2, unpaired t-test p-value ≤ 0.05
P. vulgaris Locus Name	t-test p-value	Fold Change	RPKM value	Chromosome	Gene Description
Phvul.010G124000	0.0100326	9.9655	7.78976	Chr10	Protein of unknown function (DUF581)
Phvul.010G000300	0.00844908	9.67498	7.0077	Chr10	2-oxoglutarate (2OG) and Fe(II)-dependent oxygenase superfamily protein
Phvul.006G078800	0.00740514	9.45091	6.50398	Chr06	cytochrome p450 79a2
Phvul.003G131500	0.00632912	9.18288	6.82586	Chr03	oxophytodienoate-reductase 3
Phvul.005G054100	0.00520735	8.84779	5.04784	Chr05	glutathione S-transferase TAU 19
Phvul.007G222500	0.00492803	8.75266	5.15037	Chr07	C-repeat/DRE binding factor 1
Phvul.002G235100	0.0047551	8.69091	8.83912	Chr02	Cotton fibre expressed protein (DUF761)
Phvul.009G210900	0.00471035	8.67455	3.8085	Chr09	Auxin efflux carrier family protein
Phvul.002G267800	0.0028375	8.4953	7.87434	Chr02	Integrase-type DNA-binding superfamily protein
Phvul.001G051000	0.0360052	8.02345	4.73084	Chr01	-
Phvul.008G098200	0.0184506	7.92073	3.3717	Chr08	ALC-INTERACTING PROTEIN 1
Phvul.009G162900	0.0103502	7.91456	5.02638	Chr09	homolog of Medicago truncatula MTN3
Phvul.008G098500	0.0201797	7.89461	8.15128	Chr08	2-oxoglutarate (2OG) and Fe(II)-dependent oxygenase superfamily protein
Phvul.006G078900	0.0220897	7.87567	4.18353	Chr06	cytochrome P450, family 79, subfamily B, polypeptide 2
Phvul.011G194600	0.0650315	7.84606	3.12493	Chr11	cysteine-rich RLK (RECEPTOR-like protein kinase) 25
Phvul.009G203400	0.0485986	7.78383	4.63983	Chr09	AGAMOUS-like 8
Phvul.007G225200	0.0255909	7.54635	3.65976	Chr07	late embryogenesis abundant protein, putative / LEA protein, putative
Phvul.007G180800	0.0197722	7.50763	3.75153	Chr07	NAD(P)-binding Rossmann-fold superfamily protein
Phvul.002G302200	0.0603072	7.44977	1.43997	Chr02	cycloartenol synthase 1
Phvul.007G246700	0.0381571	7.37602	3.66001	Chr07	Plant invertase/pectin methylesterase inhibitor superfamily
Phvul.008G223500	0.00246242	7.35807	7.98631	Chr08	2-oxoglutarate (2OG) and Fe(II)-dependent oxygenase superfamily protein
Phvul.002G031300	0.0412177	7.26224	2.99695	Chr02	RAD-like 1
Phvul.001G089900	0.0328222	7.24338	0	Chr03	GRAS domain family (GRAS)
Phvul.010G161100	0.00697718	7.21676	9.63702	Chr10	WRKY DNA-binding protein 40
Phvul.002G160100	0.0434865	7.21608	3.29874	Chr02	WRKY DNA-binding protein 27
Phvul.009G137900	0.0424398	7.07032	7.71295	Chr09	Integrase-type DNA-binding superfamily protein
Phvul.011G097200	0.0452727	6.91763	2.96954	Chr11	NAD(P)-binding Rossmann-fold superfamily protein
Phvul.002G048100	0.00283714	6.90211	8.57478	Chr02	Pyridoxal-5\'-phosphate-dependent enzyme family protein
Phvul.004G017400	0.00658552	6.84812	2.48177	Chr04	Nodulin MtN3 family protein
Phvul.006G165800	0.0597311	6.83468	10.3548	Chr06	jasmonate-zim-domain protein 8
Phvul.001G020300	0.00680644	6.80663	3.41563	Chr01	phospholipase A 2A
Phvul.006G075600	0.00180944	6.77119	3.51958	Chr06	Peroxidase superfamily protein
Phvul.007G212600	0.0212734	6.74776	2.01596	Chr07	glycerol-3-phosphate acyltransferase 3
Phvul.002G170800	0.0657892	6.72914	4.96885	Chr02	ribonuclease 1
Phvul.004G092100	0.0063706	6.70494	6.20329	Chr04	Integrase-type DNA-binding superfamily protein
Phvul.010G087500	0.0624463	6.61888	1.62729	Chr10	gibberellin 20 oxidase 2
Phvul.011G098800	0.0132295	6.58701	4.50181	Chr11	Aluminium activated malate transporter family protein
Phvul.011G142300	0.00271096	6.5783	6.82287	Chr11	GRAS family transcription factor
Phvul.011G197000	0.0603466	6.57014	2.52887	Chr11	carboxyesterase 17
Phvul.007G233600	0.0222251	6.54096	0	Chr01	ancient ubiquitous protein
Phvul.008G040500	0.060748	6.46677	5.77149	Chr08	nitrate transporter 1.5
Phvul.005G111500	0.0561419	6.4484	2.41925	Chr05	terpene synthase 02
Phvul.011G109700	0.0493632	6.44735	7.58881	Chr11	myb domain protein 14
Phvul.005G111400	0.0342673	6.44087	2.38682	Chr05	terpene synthase 02
Phvul.001G192000	0.0357341	6.43301	3.05006	Chr01	NAC domain containing protein 90
Phvul.008G012200	0.0635001	6.39983	2.86578	Chr08	Uncharacterised protein family (UPF0497)
Phvul.003G199600	0.0535414	6.38619	4.73065	Chr03	Phosphoglycerate mutase family protein
Phvul.011G119500	0.00165415	6.34427	2.48406	Chr11	basic helix-loop-helix (bHLH) DNA-binding superfamily protein
Phvul.002G002000	0.0463131	6.30664	11.0491	Chr02	TIFY domain/Divergent CCT motif family protein
Phvul.011G025400	0.031723	6.3053	7.63753	Chr11	SKU5 similar 5
Phvul.004G134800	0.0293612	6.29015	1.46775	Chr04	Plant protein of unknown function (DUF247)
Phvul.010G129200	0.0366136	6.28728	8.00365	Chr10
Phvul.001G142000	0.0560031	6.25091	6.00867	Chr01	Late Embryogenesis Abundant 4-5
Phvul.007G165900	0.065422	6.24167	5.72393	Chr07	Glutaredoxin family protein
Phvul.009G131200	0.0650299	6.19117	3.53321	Chr09
Phvul.011G055900	0.0442809	6.18006	6.2855	Chr11	beta glucosidase 15
Phvul.006G079600	0.0295804	6.17377	1.9613	Chr06	glutathione S-transferase TAU 20
Phvul.006G118700	0.00339972	6.15497	3.25219	Chr06
Phvul.007G069800	0.0607132	6.12338	2.65527	Chr07	CAP160 protein
Phvul.002G123500	0.0183836	6.09166	4.80473	Chr02	Leucine-rich repeat protein kinase family protein
Phvul.006G011600	0.017886	6.08444	9.31471	Chr06	Plant L-ascorbate oxidase
Phvul.011G164400	0.0286195	6.05263	3.06883	Chr11	ankyrin
Phvul.001G148100	0.0418049	6.05023	2.92655	Chr01
Phvul.002G008300	0.0478139	6.05009	2.90917	Chr02
Phvul.011G055600	0.036787	6.04999	11.234	Chr11
Phvul.006G079100	0.0598886	6.04195	1.43711	Chr06	cytochrome P450, family 79, subfamily B, polypeptide 2
Phvul.005G054000	0.0472856	6.03689	5.9826	Chr05	glutathione S-transferase TAU 19
Phvul.004G139900	0.0249955	6.01641	0.609506	Chr04	disease resistance protein (TIR-NBS-LRR class), putative
Phvul.004G138500	0.0466563	6.01169	9.46773	Chr04	Kunitz family trypsin and protease inhibitor protein
Phvul.003G148900	0.0425821	6.01102	1.96973	Chr03	Deoxyxylulose-5-phosphate synthase
Phvul.002G177900	0.0202672	5.99713	4.90376	Chr02
Phvul.004G141200	0.0380956	5.98756	5.24883	Chr04	ARF-GAP domain 15
Phvul.003G147700	0.0393921	5.96231	7.67057	Chr03	Xyloglucan endotransglucosylase/hydrolase family protein
Phvul.011G062900	0.0662864	5.95605	8.49384	Chr11	Haloacid dehalogenase-like hydrolase (HAD) superfamily protein
Phvul.009G210100	0.0371454	5.94296	9.23915	Chr09	DNA-binding protein phosphatase 1
Phvul.008G084300	0.0424628	5.9341	3.57121	Chr08	AZA-guanine resistant1
Phvul.002G008900	0.0611033	5.91341	0.892391	Chr02	1-amino-cyclopropane-1-carboxylate synthase 8
Phvul.010G103900	0.00274438	5.91293	3.3527	Chr10	ACC synthase 1
Phvul.010G156200	0.0205334	5.90941	3.48872	Chr10	fatty acid desaturase 5
Phvul.005G047900	0.00744217	5.86242	7.53465	Chr05	Plant protein of unknown function (DUF946)
Phvul.002G275400	0.0551018	5.84248	9.04723	Chr02
Phvul.010G007400	0.0608115	5.8267	4.74337	Chr10	O-fucosyltransferase family protein
Phvul.005G049800	0.00957069	5.82376	2.09931	Chr05
Phvul.011G125400	0.00570657	5.81901	10.4273	Chr11	Protein phosphatase 2C family protein
Phvul.010G127500	0.0353751	5.79905	3.94338	Chr10	Leucine-rich repeat protein kinase family protein
Phvul.009G094000	0.0211453	5.72926	3.58765	Chr09	plant natriuretic peptide A
Phvul.009G187700	0.00879908	5.72847	2.54551	Chr09	myb domain protein 94
Phvul.009G068600	0.0664933	5.72544	6.11817	Chr09
Phvul.001G103600	0.0136698	5.70963	2.96127	Chr01	MATE efflux family protein
Phvul.008G174900	0.00485833	5.68576	6.29376	Chr08	Protein kinase superfamily protein
Phvul.006G212500	0.0408426	5.66174	4.70918	Chr06	MAPK/ERK kinase kinase 1
Phvul.004G144200	0.0651545	5.66149	5.6889	Chr04	cyclic nucleotide-binding transporter 1
Phvul.008G175100	0.0260383	5.65983	2.16438	Chr08	Protein kinase superfamily protein
Phvul.004G119700	0.0635649	5.65664	2.01497	Chr04	PEBP (phosphatidylethanolamine-binding protein) family protein
Phvul.007G025700	0.0647778	5.6504	7.45255	Chr07	carboxyesterase 17
Phvul.010G003800	0.0274557	5.6435	0.743793	Chr10	Major facilitator superfamily protein
Phvul.008G122900	0.0535796	5.63983	0.765023	Chr08	ralf-like 33
Phvul.009G176400	0.024644	5.62715	5.80158	Chr09	Leucine-rich repeat transmembrane protein kinase
Phvul.010G076500	0.0299918	5.62708	7.03017	Chr10	ALC-interacting protein 1
Phvul.005G122500	0.0275591	5.62276	3.86378	Chr05	NAC domain containing protein 61
Phvul.008G175000	0.0450428	5.59892	5.1796	Chr08
Phvul.009G112100	0.0289438	5.59083	3.85947	Chr09	amino acid permease 8
Phvul.001G063500	0.0186756	5.58704	2.78004	Chr01	Plant stearoyl-acyl-carrier-protein desaturase family protein
Phvul.001G161000	0.021629	5.55771	6.45977	Chr01	myb domain protein 15
Phvul.009G164000	0.000959702	5.54612	1.51435	Chr09
Phvul.011G056100	0.0464986	5.54476	7.21479	Chr11	beta glucosidase 13
Phvul.002G006800	0.0108906	5.54165	5.99264	Chr02
Phvul.004G046200	0.0110993	5.53119	6.3904	Chr04	ATPase E1-E2 type family protein / haloacid dehalogenase-like hydrolase family protein
Phvul.002G300900	0.0187357	5.52274	1.61182	Chr02	Nodulin MtN3 family protein
Phvul.006G001900	0.0543478	5.51488	2.19347	Chr06	jasmonate-zim-domain protein 8
Phvul.003G012600	0.0146639	5.47536	2.86434	Chr03	Cupredoxin superfamily protein
Phvul.010G117800	0.0063335	5.45957	4.0391	Chr10
Phvul.002G153900	0.00319181	5.45427	9.28903	Chr02	Integrase-type DNA-binding superfamily protein
Phvul.003G212700	0.0432689	5.45053	7.18318	Chr03	Integrase-type DNA-binding superfamily protein
Phvul.006G025400	0.0504113	5.41833	1.36656	Chr06	myb-like HTH transcriptional regulator family protein
Phvul.008G008100	0.0416065	5.41627	5.36537	Chr08	Class I glutamine amidotransferase-like superfamily protein
Phvul.008G038300	0.0284685	5.36324	1.87552	Chr08	EXS (ERD1/XPR1/SYG1) family protein
Phvul.009G062600	0.0340589	5.3583	2.42937	Chr09	Cupredoxin superfamily protein
Phvul.003G223600	0.0336029	5.33285	10.1929	Chr03	Integrase-type DNA-binding superfamily protein
Phvul.008G275500	0.0265588	5.31934	8.86063	Chr08	scarecrow-like 5
Phvul.006G204200	0.0115719	5.29947	8.63287	Chr06	GTP cyclohydrolase II
Phvul.011G099300	0.0478158	5.28237	0.78095	Chr11	plant U-box 23
Phvul.007G132000	0.0519368	5.26385	1.4915	Chr07	Calcium-dependent lipid-binding (CaLB domain) family protein
Phvul.005G123600	0.00795737	5.25006	8.21919	Chr05	Glycosyl hydrolase superfamily protein
Phvul.003G217200	0.00491571	5.23225	3.9756	Chr03	Plant invertase/pectin methylesterase inhibitor superfamily protein
Phvul.011G034300	0.0383291	5.22443	9.22603	Chr11	Major facilitator superfamily protein
Phvul.006G135600	0.014102	5.22118	4.16667	Chr06	Copper transport protein family
Phvul.005G155800	0.0354035	5.21978	7.07396	Chr05	homolog of carrot EP3-3 chitinase
Phvul.008G268100	0.00270289	5.21848	4.94654	Chr08	geranylgeranyl reductase
Phvul.003G193400	0.0187625	5.21128	1.54039	Chr03	Major facilitator superfamily protein
Phvul.003G129200	0.0425305	5.20764	9.75586	Chr03	jasmonate-zim-domain protein 1
Phvul.010G001700	0.00257158	5.2073	5.81593	Chr10	Mitochondrial substrate carrier family protein
Phvul.011G189300	0.0534191	5.18251	6.60969	Chr11	12-oxophytodienoate reductase 1
Phvul.002G256500	0.0399561	5.17904	7.62261	Chr02	signal responsive 1
Phvul.009G009100	0.0130771	5.17491	3.47254	Chr09
Phvul.011G092100	0.0661065	5.17071	10.9925	Chr11	cytochrome P450, family 94, subfamily C, polypeptide 1
Phvul.005G115800	0.0494556	5.1677	9.15339	Chr05	B-cell receptor-associated 31-like
Phvul.005G174400	0.0196089	5.16019	0.286349	Chr05	HCO3- transporter family
Phvul.007G030800	0.065758	5.15713	3.45758	Chr07	Protein kinase superfamily protein
Phvul.005G070600	0.0422218	5.15091	3.06926	Chr05
Phvul.004G075500	0.0511391	5.1469	10.2231	Chr04	NAC domain containing protein 41,NAC domain containing protein 83
Phvul.005G054200	0.012024	5.14051	3.92164	Chr05	glutathione S-transferase TAU 19
Phvul.002G196200	0.0520212	5.13601	6.41402	Chr02	Leucine-rich receptor-like protein kinase family protein
Phvul.002G035100	0.0387086	5.12421	6.13785	Chr02	Integrase-type DNA-binding superfamily protein
Phvul.002G154600	0.0392611	5.11625	7.90355	Chr02	MATE efflux family protein
Phvul.008G029500	0.0138427	5.09101	7.20709	Chr08	Malectin/receptor-like protein kinase family protein
Phvul.003G055600	0.0417464	5.08923	7.14384	Chr03	peptidase M20/M25/M40 family protein
Phvul.007G050200	0.0548584	5.08454	0	Chr07	cysteine-rich RLK (RECEPTOR-like protein kinase) 25
Phvul.008G291000	0.0612286	5.08136	5.51273	Chr08	UDP-Glycosyltransferase superfamily protein
Phvul.007G170900	0.0633766	5.07645	10.1907	Chr07	Eukaryotic aspartyl protease family protein
Phvul.002G228400	0.0387086	5.06848	2.74661	Chr02	heat shock transcription factor B2A
Phvul.011G167300	0.0177377	5.06358	3.81786	Chr11	chitinase A
Phvul.007G171200	0.036145	5.06167	1.84871	Chr07	Aluminium activated malate transporter family protein
Phvul.011G189200	0.0297772	5.03653	4.85338	Chr11	12-oxophytodienoate reductase 2
Phvul.006G165000	0.0237385	5.03427	6.18679	Chr06	gibberellin 2-oxidase
Phvul.007G210900	0.0150093	5.01794	3.37595	Chr07	Peroxidase superfamily protein
Phvul.002G084600	0.0490626	5.01116	0.78778	Chr02	ribonuclease 1
Phvul.010G057900	0.0316437	5.00864	3.1148	Chr10	WRKY DNA-binding protein 70
Phvul.004G024700	0.053799	4.9947	6.72058	Chr04	AAA-ATPase 1
Phvul.001G223700	0.0149979	4.993	2.40447	Chr01	galactinol synthase 2
Phvul.001G264100	0.0505984	4.98453	3.74858	Chr01	ATP-dependent RNA helicase, putative
Phvul.003G268600	0.0219774	4.9832	5.26965	Chr03	basic chitinase
Phvul.003G212600	0.056177	4.97525	2.27178	Chr03	MATE efflux family protein
Phvul.008G098300	0.0388758	4.93678	7.56017	Chr08	Homeodomain-like superfamily protein
Phvul.009G257500	0.0660461	4.92377	1.77606	Chr09	S-adenosyl-L-methionine-dependent methyltransferases superfamily protein
Phvul.008G268200	0.0622455	4.91408	6.96859	Chr08	geranylgeranyl pyrophosphate synthase 1
Phvul.004G101500	0.00930986	4.91379	0.561966	Chr04	chitinase A
Phvul.005G016400	0.0610444	4.90414	6.43237	Chr05	alpha/beta-Hydrolases superfamily protein
Phvul.010G015400	0.0376751	4.90165	2.92152	Chr10	delta 1-pyrroline-5-carboxylate synthase 2
Phvul.008G230700	0.0168762	4.88175	3.29185	Chr08	Regulator of chromosome condensation (RCC1) family protein
Phvul.003G022700	0.0601038	4.88107	4.83155	Chr03	Heavy metal transport/detoxification superfamily protein
Phvul.008G053400	0.0428817	4.86368	4.62436	Chr08	Eukaryotic aspartyl protease family protein
Phvul.007G138400	0.0275397	4.84988	1.28421	Chr07	Calcium-binding endonuclease/exonuclease/phosphatase family
Phvul.001G082500	0.0521284	4.84847	0.606503	Chr01	UDP-Glycosyltransferase superfamily protein
Phvul.005G070100	0.0655899	4.844	4.36445	Chr05
Phvul.005G075500	0.0483377	4.8432	3.12432	Chr05	2-oxoglutarate (2OG) and Fe(II)-dependent oxygenase superfamily protein
Phvul.002G107900	0.0420237	4.84312	8.16664	Chr02	Pathogenesis-related thaumatin superfamily protein
Phvul.007G071400	0.0444651	4.84226	1.9427	Chr07	cytochrome P450, family 715, subfamily A, polypeptide 1
Phvul.007G211100	0.008001	4.82616	3.0978	Chr07	Peroxidase superfamily protein
Phvul.001G071500	0.0206986	4.81918	5.96818	Chr01	amino acid permease 2
Phvul.003G124100	0.0156613	4.80379	5.40608	Chr03	Cytidine/deoxycytidylate deaminase family protein
Phvul.002G317400	0.0284701	4.80219	2.89101	Chr02	ATPase E1-E2 type family protein / haloacid dehalogenase-like hydrolase family protein
Phvul.009G118800	0.00291652	4.79462	2.42007	Chr09	Arabidopsis phospholipase-like protein (PEARLI 4) family
Phvul.002G332100	0.0235751	4.79455	0.307006	Chr02	purple acid phosphatase 17
Phvul.002G072900	0.0546625	4.78738	0.916004	Chr02	Serine/threonine-protein kinase WNK (With No Lysine)-related
Phvul.011G025000	0.0296988	4.78289	1.54273	Chr11	SAUR-like auxin-responsive protein family
Phvul.011G014000	0.0303261	4.77789	4.68156	Chr11	cytokinin oxidase/dehydrogenase 6
Phvul.009G140700	0.0201728	4.7774	4.29449	Chr09	Peroxidase superfamily protein
Phvul.008G007600	0.048198	4.77382	0.832767	Chr08	Nodulin MtN3 family protein
Phvul.008G157800	0.0146872	4.74949	2.22467	Chr08	YELLOW STRIPE like 3
Phvul.007G014300	0.0450604	4.73104	7.10864	Chr07	alpha/beta-Hydrolases superfamily protein
Phvul.003G147400	0.0140271	4.72384	10.0296	Chr03	xyloglucan endotransglycosylase 6
Phvul.006G108700	0.031006	4.72021	3.60843	Chr06	Subtilase family protein
Phvul.010G004400	0.00686878	4.71993	1.26071	Chr10	Major facilitator superfamily protein
Phvul.009G126400	0.025897	4.71901	4.10989	Chr09	aldehyde dehydrogenase 3H1
Phvul.002G021800	0.0235344	4.7165	2.47092	Chr02	VIRB2-interacting protein 3
Phvul.010G127400	0.0539962	4.71641	9.8907	Chr10	jasmonate-zim-domain protein 6
Phvul.003G158600	0.0640764	4.71638	0.63002	Chr03	S-locus lectin protein kinase family protein
Phvul.008G175500	0.0551869	4.71627	3.95877	Chr08	UDP-glucosyl transferase 85A2
Phvul.006G031600	0.0649576	4.70304	5.31482	Chr06
Phvul.003G019800	0.0442736	4.69977	1.18791	Chr03	nudix hydrolase homolog 18
Phvul.009G137500	0.0480529	4.6988	6.9516	Chr09	WRKY family transcription factor
Phvul.006G153100	0.0491881	4.68658	7.41476	Chr06	Eukaryotic aspartyl protease family protein
Phvul.004G155500	0.00279869	4.68577	5.408	Chr04	PR5-like receptor kinase
Phvul.004G158800	0.00691294	4.68386	0.84474	Chr04	Dehydrin family protein
Phvul.005G011900	0.00802778	4.67424	6.24568	Chr05	Plant invertase/pectin methylesterase inhibitor superfamily
Phvul.003G283100	0.0253314	4.67327	4.91169	Chr03	Transcription factor jumonji (jmj) family protein / zinc finger (C5HC2 type) family protein
Phvul.006G103600	0.00519639	4.6689	2.98692	Chr06
Phvul.006G079500	0.0240392	4.66268	6.28634	Chr06	AMP-dependent synthetase and ligase family protein
Phvul.011G109600	0.0186187	4.658	8.50359	Chr11	myb domain protein 15
Phvul.004G142600	0.00106227	4.65489	0	Chr04	receptor like protein 15
Phvul.002G152400	0.0663034	4.64685	0	Chr02	Subtilase family protein
Phvul.001G122400	0.0156235	4.644	9.48847	Chr01
Phvul.007G027400	0.034067	4.64014	8.8126	Chr07
Phvul.007G048700	0.0260143	4.61972	5.99484	Chr07	cysteine-rich RLK (RECEPTOR-like protein kinase) 29
Phvul.004G019600	0.0265611	4.61896	8.21072	Chr04	Cellulose-synthase-like C4
Phvul.007G071500	0.012194	4.61522	1.00825	Chr07	cytochrome P450, family 715, subfamily A, polypeptide 1
Phvul.007G083800	0.00151164	4.61261	7.82812	Chr07	Protein kinase superfamily protein
Phvul.010G122500	0.0160877	4.60241	1.52322	Chr10	RING/U-box superfamily protein
Phvul.002G154900	0.00124418	4.57741	5.80489	Chr02	IQ-domain 22
Phvul.010G117900	0.0316703	4.57182	8.27667	Chr10	Basic helix-loop-helix (bHLH) DNA-binding family protein
Phvul.006G213800	0.0509914	4.57124	1.6035	Chr06	S-adenosyl-L-methionine-dependent methyltransferases superfamily protein
Phvul.004G007300	0.00507586	4.56957	0	Chr04	phosphate transporter 1;1
Phvul.006G030900	0.000239728	4.56843	4.69311	Chr06	Calcium-dependent lipid-binding (CaLB domain) family protein
Phvul.005G046200	0.0584268	4.56493	3.73966	Chr05	C2H2 and C2HC zinc fingers superfamily protein
Phvul.002G148700	0.016267	4.56446	0	Chr02	phosphofructokinase 5
Phvul.004G115300	0.0356861	4.56318	2.40513	Chr04	disease resistance family protein / LRR family protein
Phvul.002G130200	0.0270105	4.56194	1.9076	Chr02	S-adenosyl-L-methionine-dependent methyltransferases superfamily protein
Phvul.008G035900	0.0519398	4.56138	0.162075	Chr08	Plant calmodulin-binding protein-related
Phvul.007G130200	0.0223363	4.55657	0	Chr07	Auxin efflux carrier family protein
Phvul.006G152800	0.0372437	4.55411	5.83841	Chr06	Eukaryotic aspartyl protease family protein
Phvul.005G150600	0.00933808	4.5527	0	Chr05	beta glucosidase 13
Phvul.003G121900	0.0448221	4.54677	0.258844	Chr03	late embryogenesis abundant protein, putative / LEA protein, putative
Phvul.002G075200	0.0173567	4.54615	8.88509	Chr02	UDP-glucosyl transferase 74B1
Phvul.006G207100	0.0476243	4.54197	7.11807	Chr06	Peroxidase superfamily protein
Phvul.004G139700	0.0347022	4.53901	2.84382	Chr04	Disease resistance protein (TIR-NBS-LRR class) family
Phvul.006G211400	0.05704	4.53349	1.61264	Chr06
Phvul.002G184600	0.0107051	4.53297	8.41855	Chr02	myb domain protein 78
Phvul.011G127100	0.00708732	4.53137	3.33996	Chr11	senescence-associated gene 12
Phvul.002G141600	0.0249214	4.52992	1.50767	Chr02
Phvul.002G082300	0.018379	4.52797	7.49232	Chr02	Regulator of Vps4 activity in the MVB pathway protein
Phvul.003G062600	0.0624757	4.52715	5.73462	Chr03	cysteine-rich RLK (RECEPTOR-like protein kinase) 2
Phvul.011G110200	0.0501212	4.52525	0	Chr11	Major facilitator superfamily protein
Phvul.003G021400	0.0453253	4.52178	6.53404	Chr03	Plant invertase/pectin methylesterase inhibitor superfamily protein
Phvul.001G076100	0.0604416	4.5081	4.55371	Chr01	Protein kinase superfamily protein
Phvul.010G050700	0.0570851	4.49713	4.98933	Chr10	ethylene-responsive element binding factor 13
Phvul.003G049000	0.0647196	4.49079	0.401501	Chr03	chitinase A
Phvul.003G021500	0.0377615	4.48871	3.99113	Chr03	Plant invertase/pectin methylesterase inhibitor superfamily protein
Phvul.003G051900	0.00529867	4.48554	1.19488	Chr03	Cupredoxin superfamily protein
Phvul.001G209100	0.0425224	4.4846	7.85963	Chr01	Plant invertase/pectin methylesterase inhibitor superfamily
Phvul.008G111700	0.0143937	4.48227	0.529114	Chr08	receptor like protein 9
Phvul.001G165700	0.0350035	4.47156	5.10406	Chr01	pleiotropic drug resistance 12
Phvul.003G154000	0.0276781	4.46493	5.18667	Chr03	Leucine-rich receptor-like protein kinase family protein
Phvul.002G201700	0.011555	4.46227	1.25817	Chr02	polygalacturonase inhibiting protein 1
Phvul.005G008300	0.0177141	4.4567	6.55574	Chr05	Haloacid dehalogenase-like hydrolase (HAD) superfamily protein
Phvul.011G155800	0.00832174	4.45597	6.93358	Chr11	diacylglycerol kinase 5
Phvul.008G174400	0.0514182	4.45005	3.90253	Chr08	Protein kinase superfamily protein
Phvul.005G123500	0.0335347	4.44868	4.41035	Chr05
Phvul.008G047800	0.0540076	4.44208	8.61676	Chr08	Leucine-rich repeat receptor-like protein kinase family protein
Phvul.008G109200	0.0393662	4.44181	0	Chr08	receptor like protein 9
Phvul.001G106600	0.0201887	4.43499	7.30021	Chr01	Peroxidase superfamily protein
Phvul.003G212800	0.0609302	4.4303	8.7942	Chr03	C-repeat-binding factor 4
Phvul.009G179600	0.0113613	4.41516	1.11817	Chr09	basic helix-loop-helix (bHLH) DNA-binding superfamily protein
Phvul.002G271000	0.0567004	4.40911	0.481118	Chr02	basic helix-loop-helix (bHLH) DNA-binding superfamily protein
Phvul.002G274900	0.00940066	4.40749	0.550213	Chr02
Phvul.001G108300	0.0311376	4.40262	3.88325	Chr01	MATE efflux family protein
Phvul.003G206000	0.0448177	4.39756	5.67289	Chr03	Calcineurin-like metallo-phosphoesterase superfamily protein
Phvul.001G056100	0.023066	4.39184	0.217431	Chr01	molybdate transporter 1
Phvul.002G260000	0.0487987	4.37853	2.03071	Chr02
Phvul.001G143100	0.0379758	4.36896	8.45492	Chr01	Late Embryogenesis Abundant 4-5
Phvul.009G131000	0.0605384	4.36665	0	Chr09	Chalcone and stilbene synthase family protein
Phvul.002G149500	0.0251304	4.36358	0	Chr02	DORNROSCHEN-like
Phvul.007G048600	0.0365128	4.35904	1.08881	Chr07	cysteine-rich RLK (RECEPTOR-like protein kinase) 29
Phvul.002G268100	0.0339578	4.35819	5.87597	Chr02
Phvul.001G184600	0.00754804	4.35785	2.84515	Chr01	late embryogenesis abundant protein, putative / LEA protein, putative
Phvul.002G206300	0.0620245	4.35176	5.23979	Chr02	xylem NAC domain 1
Phvul.004G154700	0.0408037	4.34769	5.07902	Chr04	Protein kinase superfamily protein
Phvul.006G120800	0.014589	4.33615	7.43025	Chr06	myb domain protein 78
Phvul.002G201600	0.0236926	4.33327	1.52747	Chr02	polygalacturonase inhibiting protein 1
Phvul.007G220500	0.0665703	4.33017	2.08842	Chr07
Phvul.007G227100	0.00674527	4.32662	5.10306	Chr07	SAUR-like auxin-responsive protein family
Phvul.011G117200	0.0335171	4.32461	8.30395	Chr11	Acyl-CoA N-acyltransferases (NAT) superfamily protein
Phvul.003G287200	0.0422123	4.32074	2.80239	Chr03	Rhamnogalacturonate lyase family protein
Phvul.009G067900	0.063995	4.30852	6.28624	Chr09	Domain of unknown function (DUF303)
Phvul.005G054300	0.0329362	4.29896	2.17448	Chr05	Leucine-rich receptor-like protein kinase family protein
Phvul.001G078400	0.001072	4.29605	1.47876	Chr01	Sulfite exporter TauE/SafE family protein
Phvul.007G280700	0.025003	4.29593	6.24528	Chr07	basic helix-loop-helix (bHLH) DNA-binding superfamily protein
Phvul.011G082200	0.0558608	4.29113	0	Chr11	BEL1-like homeodomain 8
Phvul.003G245300	0.016242	4.2899	2.68886	Chr03
Phvul.007G048800	0.0393394	4.28189	3.37641	Chr07	cysteine-rich RLK (RECEPTOR-like protein kinase) 29
Phvul.010G121200	0.0248537	4.27323	7.346	Chr10	Calcium-binding endonuclease/exonuclease/phosphatase family
Phvul.010G123800	0.0664077	4.27128	3.87692	Chr10
Phvul.007G055700	0.0404588	4.26792	0	Chr07	allene oxide synthase
Phvul.010G004200	0.0620672	4.25195	0.315261	Chr10	Major facilitator superfamily protein
Phvul.009G207800	0.0266615	4.24921	7.59297	Chr09	NAD(P)-linked oxidoreductase superfamily protein
Phvul.002G166600	0.00367938	4.24247	0	Chr02	S-adenosyl-L-methionine-dependent methyltransferases superfamily protein
Phvul.011G171600	0.0086566	4.22022	2.4033	Chr11	Leucine-rich repeat transmembrane protein kinase
Phvul.002G115900	0.0418129	4.21949	7.93805	Chr02	Protein kinase superfamily protein
Phvul.008G028100	0.00871968	4.20703	1.67802	Chr08	2-oxoglutarate (2OG) and Fe(II)-dependent oxygenase superfamily protein
Phvul.008G219600	0.0219157	4.20052	4.30439	Chr08	Heavy metal transport/detoxification superfamily protein
Phvul.010G152200	0.0263261	4.19845	1.24925	Chr10	gibberellin 3-oxidase 1
Phvul.006G201100	0.0584677	4.19822	5.12413	Chr06	UDP-glucosyl transferase 78D2
Phvul.007G193400	0.0282306	4.19788	5.98464	Chr07	Integrase-type DNA-binding superfamily protein
Phvul.009G245500	0.0533623	4.1805	0.885749	Chr09	purine permease 4
Phvul.007G030700	0.0341961	4.17962	0	Chr07	Protein kinase superfamily protein
Phvul.002G271900	0.0303692	4.17683	0	Chr02
Phvul.006G075700	0.0243507	4.17309	2.24057	Chr06	Peroxidase superfamily protein
Phvul.002G027900	0.00605648	4.17021	2.478	Chr02	RmlC-like cupins superfamily protein
Phvul.002G320500	0.0492172	4.16982	9.71015	Chr02	nudix hydrolase homolog 17
Phvul.003G279800	0.027034	4.16974	3.22374	Chr03	mechanosensitive channel of small conductance-like 10
Phvul.001G173300	0.0637667	4.16962	6.67145	Chr01	Glutathione S-transferase family protein
Phvul.003G235500	0.0019412	4.16653	0.191221	Chr03	calcium ATPase 2
Phvul.003G010900	0.0638599	4.16575	7.43347	Chr03	extra-large G-protein 1
Phvul.006G057900	0.0287944	4.16411	5.80807	Chr06	Concanavalin A-like lectin protein kinase family protein
Phvul.004G068000	0.0248693	4.16214	5.7458	Chr04	cytochrome P450, family 81, subfamily D, polypeptide 8
Phvul.007G081300	0.0347322	4.16053	1.00964	Chr07
Phvul.001G019100	0.000754059	4.14953	3.19672	Chr01	mitogen-activated protein kinase kinase kinase 5
Phvul.010G004000	0.0562654	4.14915	2.32798	Chr10	Major facilitator superfamily protein
Phvul.008G174300	0.02851	4.14869	1.6677	Chr08	Protein kinase superfamily protein
Phvul.006G214400	0.0028895	4.14454	0.846706	Chr06	emp24/gp25L/p24 family/GOLD family protein
Phvul.008G146000	0.0154764	4.1409	5.24124	Chr08	Leucine-rich repeat receptor-like protein kinase family protein
Phvul.003G137600	0.0225867	4.13681	8.56627	Chr03	xyloglucan endotransglycosylase 6
Phvul.008G268600	0.0237727	4.13341	7.84846	Chr08
Phvul.011G109900	0.0486906	4.11846	4.51648	Chr11	myb domain protein 14
Phvul.008G224100	0.0554434	4.11772	0	Chr08	Phosphoinositide-specific phospholipase C family protein
Phvul.003G278400	0.0485101	4.11195	3.52137	Chr03	cytochrome P450, family 707, subfamily A, polypeptide 1
Phvul.004G013400	0.028235	4.11055	5.77369	Chr04	Protein of unknown function (DUF1645)
Phvul.002G324800	0.0182416	4.10012	1.68173	Chr02
Phvul.005G044200	0.0321861	4.09983	2.84414	Chr05
Phvul.003G286800	0.0294508	4.09735	0	Chr03	Concanavalin A-like lectin protein kinase family protein
Phvul.003G243300	0.00591895	4.08258	8.46082	Chr03	mitogen-activated protein kinase kinase kinase 21
Phvul.008G088500	0.0191774	4.07502	0.464045	Chr08	Protein of unknown function (DUF567)
Phvul.003G116800	0.0638502	4.07355	9.4025	Chr03
Phvul.004G135400	0.0121313	4.07345	0	Chr04	white-brown complex homolog protein 11
Phvul.002G293700	0.00479977	4.07166	7.86706	Chr02	respiratory burst oxidase protein F
Phvul.002G130900	0.0374566	4.06841	2.03414	Chr02	S-adenosyl-L-methionine-dependent methyltransferases superfamily protein
Phvul.002G083100	0.0553569	4.06557	9.18338	Chr02	Auxin-responsive GH3 family protein
Phvul.009G123800	0.0190807	4.06427	0.00964498	Chr09
Phvul.002G306800	0.0407191	4.06337	3.95578	Chr02	phosphofructokinase 3
Phvul.007G129800	0.0222754	4.06311	1.63373	Chr07
Phvul.010G000200	0.0351535	4.05789	7.60295	Chr10	Homeodomain-like superfamily protein
Phvul.008G047900	0.0611556	4.05498	6.61988	Chr08	Subtilase family protein
Phvul.007G269200	0.0570267	4.05093	0.592817	Chr07
Phvul.001G039900	0.0465211	4.04663	0.445744	Chr01	WRKY DNA-binding protein 50
Phvul.007G051400	0.00255179	4.04406	5.62125	Chr07	cysteine-rich RLK (RECEPTOR-like protein kinase) 23
Phvul.008G020200	0.0476468	4.04171	6.20522	Chr08	allene oxide cyclase 4
Phvul.005G015100	0.0238746	4.03392	2.0103	Chr05	cysteine-rich RLK (RECEPTOR-like protein kinase) 10,cysteine-rich RLK (RECEPTOR-like protein kinase) 25
Phvul.006G000300	0.0107583	4.0307	6.79452	Chr06	ERD (early-responsive to dehydration stress) family protein
Phvul.010G050500	0.0102922	4.02879	4.79201	Chr10	ethylene-responsive element binding factor 13
Phvul.009G050700	0.0317382	4.027	0.399351	Chr09
Phvul.005G154700	0.0523303	4.0208	6.30456	Chr05
Phvul.006G142200	0.00965774	4.01998	2.9892	Chr06	Auxin-responsive family protein
Phvul.003G233400	0.0552321	4.01739	3.68519	Chr03	phytosulfokine 4 precursor
Phvul.003G251200	0.0129612	4.01472	6.87952	Chr03	galacturonosyltransferase-like 2
Phvul.009G262900	0.0321486	4.01335	4.41349	Chr09	lipoxygenase 3
Phvul.001G187100	0.0642175	4.01335	1.29289	Chr01	Integrase-type DNA-binding superfamily protein
Phvul.002G137000	0.0168952	4.01327	0	Chr02	homeobox-7
Phvul.007G018700	0.0349317	4.01118	1.59248	Chr07	FAD/NAD(P)-binding oxidoreductase family protein
Phvul.003G163700	0.0558202	4.00703	0	Chr03	P-loop containing nucleoside triphosphate hydrolases superfamily protein
Phvul.008G077600	0.0463268	4.00137	0.637359	Chr08	cysteine-rich RLK (RECEPTOR-like protein kinase) 25
Phvul.008G253400	0.050132	3.9983	5.62599	Chr08	Eukaryotic aspartyl protease family protein
Phvul.011G077300	0.017561	3.99407	1.62067	Chr11
Phvul.008G103500	0.0621364	3.99392	4.52387	Chr08	SGNH hydrolase-type esterase superfamily protein
Phvul.001G254300	0.0173535	3.98912	3.57788	Chr01	RING/U-box superfamily protein
Phvul.008G175200	0.0391585	3.98712	1.98638	Chr08	Protein kinase superfamily protein
Phvul.006G167700	0.0312798	3.98447	9.37322	Chr06	Early-responsive to dehydration stress protein (ERD4)
Phvul.001G061900	0.0160961	3.97988	2.00008	Chr01	Nodulin MtN3 family protein
Phvul.006G146800	0.0378167	3.9734	0.320213	Chr06	Protein of unknown function (DUF1068)
Phvul.003G016100	0.013261	3.97226	0	Chr03	Cyclin family protein
Phvul.008G079800	0.00388883	3.96401	7.26481	Chr08	Leucine-rich repeat protein kinase family protein
Phvul.011G133300	0.0440511	3.96142	0	Chr11	senescence-associated gene 12
Phvul.008G280400	0.0518302	3.95983	0.310171	Chr08	oligopeptide transporter 1
Phvul.007G053800	0.0402205	3.95709	5.57214	Chr07	Protein of unknown function (DUF3049)
Phvul.011G130800	0.0511347	3.95652	0	Chr11	senescence-associated gene 12
Phvul.004G120500	0.029737	3.95252	2.44113	Chr04	Homeobox-leucine zipper family protein / lipid-binding START domain-containing protein
Phvul.007G128200	0.0654251	3.94995	6.33063	Chr07	RING/U-box superfamily protein
Phvul.010G088500	0.0144247	3.94932	5.93714	Chr10	S-locus lectin protein kinase family protein
Phvul.009G197500	0.0639038	3.9357	0	Chr09	Peptidase S24/S26A/S26B/S26C family protein
Phvul.002G067000	0.0504435	3.93227	0.217677	Chr02	nitrate transporter 1:2
Phvul.009G067400	0.0160867	3.93215	2.63212	Chr09	Serine/threonine-protein kinase WNK (With No Lysine)-related
Phvul.002G036100	0.028552	3.93203	8.92252	Chr02	cytochrome c-2
Phvul.009G157000	0.0549172	3.92657	2.86239	Chr09	Protein of unknown function (DUF668)
Phvul.008G207900	0.0293619	3.92316	0	Chr08	Zinc-binding alcohol dehydrogenase family protein
Phvul.002G154500	0.0504264	3.91671	0	Chr02	chlorophyll A/B binding protein 1
Phvul.007G064200	0.00404418	3.91394	8.13432	Chr07	Protein kinase superfamily protein
Phvul.001G211400	0.0136468	3.9066	0.618324	Chr01	C2H2 and C2HC zinc fingers superfamily protein
Phvul.002G152500	0.0188225	3.9066	0	Chr02	Subtilase family protein
Phvul.007G048500	0.0572067	3.90129	0.500205	Chr07	cysteine-rich RLK (RECEPTOR-like protein kinase) 29
Phvul.001G244000	0.00104479	3.89273	5.49747	Chr01	2-oxoglutarate (2OG) and Fe(II)-dependent oxygenase superfamily protein
Phvul.002G168400	0.0360564	3.88998	0	Chr02	Glycosyl transferase, family 35
Phvul.004G149500	0.0657657	3.8855	6.78522	Chr04	jasmonate-zim-domain protein 3
Phvul.005G113200	0.0606624	3.88545	1.5409	Chr05	B-box type zinc finger family protein
Phvul.009G084400	0.013104	3.88072	5.11996	Chr09	Integrase-type DNA-binding superfamily protein
Phvul.001G206000	0.01524	3.87488	4.97648	Chr01	xylosyltransferase 1
Phvul.003G052400	0.0315063	3.86342	5.64334	Chr03	xyloglucan:xyloglucosyl transferase 33
Phvul.005G125500	0.0100055	3.85976	4.5675	Chr05	Jojoba acyl CoA reductase-related male sterility protein
Phvul.005G169400	0.0338929	3.8581	8.9416	Chr05	Major facilitator superfamily protein
Phvul.005G055000	0.0622478	3.85717	7.04421	Chr05	Protein kinase superfamily protein
Phvul.010G132200	0.0583579	3.85177	5.88628	Chr10	Disease resistance protein (TIR-NBS-LRR class) family
Phvul.009G259700	0.0648957	3.85057	2.12112	Chr09	Homeodomain-like superfamily protein
Phvul.001G255200	0.0257101	3.84901	3.23775	Chr01	RING/U-box superfamily protein
Phvul.006G169700	0.0535828	3.84895	7.53648	Chr06	Integrin-linked protein kinase family
Phvul.006G136800	0.00717607	3.84818	1.26322	Chr06	Plant protein of unknown function (DUF827)
Phvul.002G004000	0.0421517	3.83872	7.89674	Chr02	BON association protein 2
Phvul.004G142500	0.0280071	3.83845	0.54455	Chr04	receptor like protein 21
Phvul.010G090100	0.0575742	3.83628	11.504	Chr10	BON association protein 2
Phvul.011G188800	0.0173881	3.82909	0.556477	Chr11	sulfotransferase 2A
Phvul.006G028600	0.000393419	3.82823	6.13563	Chr06	polyamine oxidase 2
Phvul.010G003900	0.0220833	3.82808	0.482159	Chr10
Phvul.002G318100	0.0164396	3.82522	8.02428	Chr02	Calmodulin binding protein-like
Phvul.004G144100	0.0433673	3.8249	3.33623	Chr04	cyclic nucleotide-binding transporter 1
Phvul.007G049700	0.0627404	3.82076	3.14403	Chr07	cysteine-rich RLK (RECEPTOR-like protein kinase) 29
Phvul.006G178900	0.043044	3.81975	0	Chr06
Phvul.007G211900	0.0223342	3.80427	6.2305	Chr07	myb domain protein 2
Phvul.008G251500	0.0485885	3.79362	4.55452	Chr08
Phvul.008G232700	0.00952088	3.79071	2.25378	Chr08	Calcium-dependent lipid-binding (CaLB domain) family protein
Phvul.009G069900	0.041867	3.79032	0.363282	Chr09	Gibberellin-regulated family protein
Phvul.005G053900	0.0231341	3.78905	8.68317	Chr05	glutathione S-transferase TAU 25
Phvul.002G009700	0.048912	3.78894	4.26583	Chr02	VQ motif-containing protein
Phvul.004G042500	0.0615933	3.78182	3.1543	Chr04	AGAMOUS-like 8
Phvul.007G110500	0.0104796	3.78173	6.65948	Chr07	3-ketoacyl-CoA synthase 11
Phvul.003G083400	0.0661062	3.78107	0.363282	Chr03
Phvul.011G150400	0.030038	3.78075	1.16837	Chr11	S-locus lectin protein kinase family protein
Phvul.004G026400	0.0427633	3.78007	0	Chr04	Pectate lyase family protein
Phvul.005G023400	0.0634342	3.77499	7.2898	Chr05	polyamine oxidase 1
Phvul.011G141900	0.0141466	3.77225	7.71621	Chr11	formin homology5
Phvul.006G011700	0.0333203	3.77134	7.6978	Chr06	Plant L-ascorbate oxidase
Phvul.003G147600	0.00250129	3.76823	6.86855	Chr03	Xyloglucan endotransglucosylase/hydrolase family protein
Phvul.011G049900	0.0427501	3.76767	6.48906	Chr11	Transducin/WD40 repeat-like superfamily protein
Phvul.005G053100	0.0624699	3.76533	5.88813	Chr05	glutathione S-transferase TAU 22
Phvul.002G207000	0.0403804	3.76259	2.90807	Chr02	BRI1-associated receptor kinase
Phvul.004G142400	0.0639174	3.76121	0.945725	Chr04	receptor like protein 21
Phvul.004G142700	0.032133	3.75927	1.12214	Chr04	receptor like protein 13
Phvul.003G153000	0.0618632	3.75646	0	Chr03	Class I glutamine amidotransferase-like superfamily protein
Phvul.006G066500	0.0289424	3.7555	7.49526	Chr06	calmodulin-binding receptor-like cytoplasmic kinase 1
Phvul.001G226900	0.0495137	3.75216	3.88957	Chr01	Protein kinase family protein
Phvul.009G054400	0.0589851	3.74969	0.0465239	Chr09	Haloacid dehalogenase-like hydrolase (HAD) superfamily protein
Phvul.007G032700	0.0595028	3.74662	5.95437	Chr07	lipid phosphate phosphatase 2
Phvul.002G116600	0.0180844	3.74298	2.17264	Chr02	Transducin/WD40 repeat-like superfamily protein
Phvul.003G116300	0.0415925	3.73987	7.02369	Chr03	WRKY DNA-binding protein 48
Phvul.002G299200	0.0428115	3.73586	0.263018	Chr02	phospholipase A 2A
Phvul.004G072000	0.0217059	3.73436	10.2985	Chr04	allene oxide cyclase 4
Phvul.007G059800	0.0614493	3.72854	0	Chr07	cupin family protein
Phvul.011G102000	0.0171141	3.72663	4.53929	Chr11	mitogen-activated protein kinase kinase kinase 17
Phvul.009G070000	0.0512642	3.72609	2.70693	Chr09	ARM-repeat/Tetratricopeptide repeat (TPR)-like protein
Phvul.007G075900	0.0481773	3.72307	0	Chr07	Reticulon family protein
Phvul.005G084900	0.0353523	3.71699	2.31566	Chr05	purple acid phosphatase 10
Phvul.003G013400	0.0588491	3.71413	0	Chr03	GRAM domain-containing protein / ABA-responsive protein-related
Phvul.006G125700	0.0256556	3.71383	9.26413	Chr06	FAD-binding Berberine family protein
Phvul.010G001600	0.0235445	3.71243	5.66866	Chr10
Phvul.005G084100	0.0175085	3.70756	1.45283	Chr05	Toll-Interleukin-Resistance (TIR) domain family protein
Phvul.007G048900	0.0448728	3.69944	4.48988	Chr07	cysteine-rich RLK (RECEPTOR-like protein kinase) 29
Phvul.011G108600	0.0413686	3.69708	8.90968	Chr11	pinoid-binding protein 1
Phvul.004G046600	0.0368965	3.69475	1.36938	Chr04	CONSTANS-like 2
Phvul.002G018100	0.00663045	3.69372	3.69026	Chr02	mitogen-activated protein kinase kinase kinase 21
Phvul.008G188100	0.0641241	3.69204	8.64268	Chr08
Phvul.007G203400	0.00356334	3.68855	6.02398	Chr07	galactinol synthase 2
Phvul.010G027300	0.0366984	3.68736	2.64404	Chr10	Disease resistance protein (TIR-NBS-LRR class) family
Phvul.004G140800	0.0309726	3.68344	2.45045	Chr04	disease resistance protein (TIR-NBS-LRR class), putative,transmembrane receptors;ATP binding
Phvul.007G093600	0.0445827	3.67946	6.44853	Chr07	Seven transmembrane MLO family protein
Phvul.001G250700	0.0121254	3.67569	6.81648	Chr01	slufate transporter 2;1
Phvul.001G215200	0.0582605	3.67535	1.69594	Chr01	myb domain protein 78
Phvul.008G129800	0.0349279	3.66851	6.11597	Chr08	FBD, F-box, Skp2-like and Leucine Rich Repeat domains containing protein
Phvul.004G068200	0.0262599	3.66834	5.28047	Chr04	cytochrome P450, family 81, subfamily D, polypeptide 8
Phvul.006G097700	0.0627591	3.66552	4.06722	Chr06	Esterase/lipase/thioesterase family protein
Phvul.010G118300	0.0286277	3.6617	5.68732	Chr10	CBL-interacting protein kinase 9
Phvul.008G011500	0.00717362	3.66092	2.95422	Chr08	Cysteine/Histidine-rich C1 domain family protein
Phvul.008G274400	0.0355332	3.66089	8.05626	Chr08	RmlC-like cupins superfamily protein
Phvul.002G209900	0.00638736	3.65977	0	Chr02	metacaspase 1
Phvul.008G149800	0.0624588	3.65768	0	Chr08	lysine histidine transporter 1
Phvul.007G170200	0.0198262	3.65741	0	Chr07
Phvul.007G175400	0.0572258	3.65707	0.121393	Chr07	calmodulin-like 11
Phvul.002G063600	0.0553769	3.65506	3.26638	Chr02	cysteine-rich RLK (RECEPTOR-like protein kinase) 3
Phvul.002G023400	0.0599106	3.65377	6.96605	Chr02	Protein kinase superfamily protein
Phvul.011G092500	0.00806729	3.65356	3.49761	Chr11	Jojoba acyl CoA reductase-related male sterility protein
Phvul.008G022400	0.051196	3.64818	1.28528	Chr08	Late embryogenesis abundant protein (LEA) family protein
Phvul.006G090200	0.0185235	3.64627	9.94706	Chr06	respiratory burst oxidase homolog B
Phvul.010G116500	0.0345439	3.64624	3.61278	Chr10	RAB GTPase homolog A3
Phvul.009G221900	0.0646367	3.64526	4.57157	Chr09	Haloacid dehalogenase-like hydrolase (HAD) superfamily protein
Phvul.003G252500	0.0308146	3.64357	0	Chr03	Major facilitator superfamily protein
Phvul.002G013700	0.0344804	3.63759	7.05184	Chr02	Protein phosphatase 2C family protein
Phvul.011G189700	0.0299906	3.62735	0	Chr11	zinc induced facilitator-like 1
Phvul.002G144200	0.0482464	3.62527	0	Chr02	Concanavalin A-like lectin protein kinase family protein
Phvul.002G233300	0.0417438	3.61831	6.17102	Chr02
Phvul.004G150500	0.0610611	3.61785	1.48837	Chr04	S-adenosyl-L-methionine-dependent methyltransferases superfamily protein
Phvul.007G101400	0.0172031	3.61783	5.69629	Chr07	inflorescence deficient in abscission (IDA)-like 1
Phvul.004G002700	0.0481885	3.61758	2.36733	Chr04	Bifunctional inhibitor/lipid-transfer protein/seed storage 2S albumin superfamily protein
Phvul.006G191200	0.0545251	3.61451	5.5694	Chr06	Protein of unknown function (DUF761)
Phvul.009G209200	0.0359229	3.61442	0	Chr09	Leucine-rich repeat protein kinase family protein
Phvul.006G179700	0.0548937	3.61431	3.29294	Chr06	Integrase-type DNA-binding superfamily protein
Phvul.008G176500	0.0209549	3.61402	2.817	Chr08
Phvul.011G024800	0.00106167	3.61357	9.23157	Chr11	expansin-like A2
Phvul.002G319000	0.0568251	3.61149	1.98239	Chr02	PLANT CADMIUM RESISTANCE 2
Phvul.009G130600	0.0381955	3.6102	6.22856	Chr09	Calcium-binding EF-hand family protein
Phvul.004G068300	0.0624402	3.6078	3.73802	Chr04	cytochrome P450, family 81, subfamily D, polypeptide 8
Phvul.003G111800	0.0106457	3.60706	11.6039	Chr03	AP2/B3 transcription factor family protein
Phvul.009G174900	0.0244976	3.60636	2.56527	Chr09	myb domain protein 86
Phvul.008G275100	0.0662625	3.60407	8.88673	Chr08	Protein kinase superfamily protein
Phvul.004G055200	0.0172788	3.59594	5.81809	Chr04	calmodulin-like 38
Phvul.002G210500	0.0164603	3.59319	0	Chr02	white-brown complex homolog protein 11
Phvul.004G140100	0.0426621	3.59294	0.376843	Chr04	disease resistance protein (TIR-NBS-LRR class), putative
Phvul.009G077000	0.0664794	3.59189	5.72639	Chr09	N-MYC downregulated-like 2
Phvul.010G084400	0.0135394	3.59051	5.79598	Chr10
Phvul.009G095800	0.0468103	3.59014	0.919323	Chr09	HCO3- transporter family
Phvul.008G225000	0.00613838	3.58459	0	Chr08	Leucine-rich repeat protein kinase family protein
Phvul.001G216600	0.0239282	3.58446	11.398	Chr01	S-adenosylmethionine synthetase 2
Phvul.006G071800	0.0271619	3.58344	0.661363	Chr06	Plant invertase/pectin methylesterase inhibitor superfamily protein
Phvul.009G011400	0.0599597	3.58157	4.98481	Chr09	Protein kinase superfamily protein
Phvul.006G201200	0.0446539	3.57847	9.11094	Chr06	Class I glutamine amidotransferase-like superfamily protein
Phvul.006G176500	0.0594817	3.57703	0	Chr06	Pollen Ole e 1 allergen and extensin family protein
Phvul.004G051100	0.0548939	3.56874	2.83577	Chr04
Phvul.001G147900	0.0484142	3.56679	3.57203	Chr01
Phvul.002G195600	0.0515063	3.56513	3.13018	Chr02
Phvul.005G135100	0.00568701	3.5626	0	Chr05	terpene synthase 02
Phvul.005G171900	0.0551769	3.55597	3.59907	Chr05	Coatomer, beta\' subunit
Phvul.002G022600	0.0546341	3.55055	0.441892	Chr02	GDSL-like Lipase/Acylhydrolase superfamily protein
Phvul.009G043200	0.0260233	3.54916	2.43473	Chr09	WRKY DNA-binding protein 55
Phvul.002G195400	0.027836	3.54736	1.11425	Chr02
Phvul.008G175300	0.0493684	3.54284	7.14932	Chr08	UDP-glucosyl transferase 85A2
Phvul.001G205900	0.0627052	3.54278	3.35567	Chr01	TSPO(outer membrane tryptophan-rich sensory protein)-related
Phvul.003G167700	0.0483432	3.54165	3.63657	Chr03	auxin-induced protein 13
Phvul.010G006000	0.0167898	3.53778	9.14207	Chr10	PAR1 protein
Phvul.007G111200	0.0449453	3.5363	6.77794	Chr07	calmodulin-like 11
Phvul.009G142200	0.0198015	3.52951	4.15904	Chr09
Phvul.006G068800	0.0233982	3.52727	4.06165	Chr06	Mannose-binding lectin superfamily protein
Phvul.003G149500	0.00126451	3.52593	0.419402	Chr03	glutamate receptor 2.8
Phvul.007G216200	0.0347658	3.51956	8.52739	Chr07
Phvul.009G063500	0.0189863	3.51551	0.316681	Chr09	phospholipase A 2A
Phvul.001G160400	0.0546016	3.51153	2.74876	Chr01	Integrase-type DNA-binding superfamily protein
Phvul.003G089100	0.0126148	3.50884	0	Chr03	Subtilase family protein
Phvul.002G061300	0.0221621	3.50821	2.2762	Chr02	PLATZ transcription factor family protein
Phvul.002G019100	0.0505089	3.49401	10.1132	Chr02	heat shock factor 4
Phvul.007G092400	0.000236962	3.4934	2.18566	Chr07
Phvul.006G108300	0.0339921	3.49157	0	Chr06	Leucine-rich repeat protein kinase family protein
Phvul.004G071700	0.0584548	3.49017	3.07262	Chr04	Seven transmembrane MLO family protein
Phvul.003G220400	0.0337219	3.48897	8.28443	Chr03	Nucleotide-diphospho-sugar transferases superfamily protein
Phvul.002G154700	0.0421977	3.48866	2.33885	Chr02	chlorophyll A/B binding protein 1
Phvul.007G026500	0.0548113	3.4885	5.31765	Chr07	Glycolipid transfer protein (GLTP) family protein
Phvul.004G102800	0.0547104	3.48723	4.76001	Chr04	SLAC1 homologue 3
Phvul.001G048400	0.0438193	3.4866	0.170637	Chr01	receptor serine/threonine kinase, putative
Phvul.003G224000	0.0417413	3.48389	7.45898	Chr03	alpha/beta-Hydrolases superfamily protein
Phvul.001G182300	0.0409283	3.48197	4.90425	Chr01	UDP-glucosyl transferase 73C1
Phvul.010G134400	0.0174831	3.47979	6.56839	Chr10	hydroxyproline-rich glycoprotein family protein
Phvul.003G249400	0.0447358	3.47935	0.352635	Chr03	Thioredoxin superfamily protein
Phvul.004G138600	0.00759491	3.47923	3.66948	Chr04	GRAM domain-containing protein / ABA-responsive protein-related
Phvul.002G000200	0.0182581	3.479	1.68414	Chr02	receptor-like protein kinase 1
Phvul.006G058700	0.00237352	3.47751	2.2007	Chr06	cellulose synthase like E1
Phvul.009G085000	0.047855	3.4752	0.37591	Chr09	Ankyrin repeat family protein
Phvul.002G002600	0.0499208	3.47507	8.10828	Chr02	Protein kinase superfamily protein
Phvul.011G034800	0.0222515	3.47217	10.1434	Chr11	Senescence/dehydration-associated protein-related
Phvul.008G288700	0.049038	3.47165	2.76299	Chr08	nudix hydrolase homolog 2
Phvul.002G231000	0.0611026	3.46981	7.96972	Chr02	MAC/Perforin domain-containing protein
Phvul.002G237000	0.013815	3.46495	6.39142	Chr02	calmodulin-binding family protein
Phvul.011G133200	0.0321672	3.46388	0	Chr11	senescence-associated gene 12
Phvul.009G167200	0.0573862	3.46169	8.87852	Chr09
Phvul.003G284300	0.0130514	3.46037	0	Chr03	RING/U-box superfamily protein
Phvul.006G071200	0.064121	3.45956	0	Chr06
Phvul.007G152600	0.0379642	3.45817	4.51557	Chr07	alpha carbonic anhydrase 1
Phvul.007G259500	0.0244978	3.45708	4.5957	Chr07	fatty acid desaturase 2
Phvul.011G118100	0.0428975	3.45233	6.74176	Chr11	O-methyltransferase family protein
Phvul.003G119800	0.0217889	3.45076	4.71348	Chr03	Calmodulin-binding transcription activator protein with CG-1 and Ankyrin domains
Phvul.006G085200	0.0139559	3.45037	2.9971	Chr06	P-loop containing nucleoside triphosphate hydrolases superfamily protein
Phvul.006G114700	0.0291216	3.45013	0.0138328	Chr06	LOB domain-containing protein 11
Phvul.003G196800	0.034349	3.44831	5.96814	Chr03
Phvul.011G172300	0.0541767	3.44743	4.3279	Chr11	Seven transmembrane MLO family protein
Phvul.003G204400	0.00936768	3.44625	4.53253	Chr03	ferric reduction oxidase 8
Phvul.001G226100	0.0422399	3.44282	5.93925	Chr01	Calmodulin-binding protein
Phvul.002G083900	0.0366618	3.44277	0.963841	Chr02	Calcium-binding EF-hand family protein
Phvul.007G267100	0.039285	3.44254	1.90185	Chr07	nuclear factor Y, subunit A2
Phvul.010G132000	0.0631804	3.44191	3.97737	Chr10	Disease resistance protein (TIR-NBS-LRR class) family
Phvul.006G192100	0.000797107	3.44137	6.37448	Chr06	F-box family protein
Phvul.007G109000	0.0113537	3.43846	4.915	Chr07	Eukaryotic aspartyl protease family protein
Phvul.007G132300	0.0623729	3.43733	6.16568	Chr07	myb domain protein 79
Phvul.004G086900	0.038558	3.43608	1.40572	Chr04
Phvul.011G212700	0.0215021	3.43129	0.18069	Chr11
Phvul.004G139800	0.0290048	3.42925	2.093	Chr04	disease resistance protein (TIR-NBS-LRR class), putative,transmembrane receptors;ATP binding
Phvul.008G029300	0.0378101	3.42803	7.09153	Chr08	Mitochondrial substrate carrier family protein
Phvul.005G181800	0.0452617	3.42617	10.6554	Chr05	WRKY DNA-binding protein 40
Phvul.009G022200	0.0253598	3.42501	3.23831	Chr09	S-adenosyl-L-methionine-dependent methyltransferases superfamily protein
Phvul.003G015600	0.0490898	3.4224	0	Chr03	Pectin lyase-like superfamily protein
Phvul.003G022000	0.0288361	3.42228	2.81532	Chr03	ENTH/ANTH/VHS superfamily protein
Phvul.011G198500	0.00743559	3.41864	0.38622	Chr11	Protein kinase superfamily protein
Phvul.008G003400	0.0538832	3.4175	0	Chr08	alpha/beta-Hydrolases superfamily protein
Phvul.006G053800	0.0389957	3.41584	1.55188	Chr06	multidrug resistance-associated protein 3
Phvul.004G065900	0.0508137	3.41104	4.7482	Chr04	abscisic acid (aba)-deficient 4
Phvul.009G203300	0.0120069	3.40974	0	Chr09	reversibly glycosylated polypeptide 3
Phvul.002G065700	0.0265873	3.40521	0.679541	Chr02	alpha-amylase-like 3
Phvul.003G053000	0.00243093	3.4046	8.16549	Chr03	trehalose phosphate synthase
Phvul.008G119300	0.0270763	3.40453	4.87252	Chr08
Phvul.002G115800	0.0386935	3.40277	10.2378	Chr02	Protein kinase superfamily protein
Phvul.001G076700	0.00679515	3.40271	9.62838	Chr01	beta glucosidase 17
Phvul.008G246300	0.0633132	3.40079	7.84825	Chr08	Kinase interacting (KIP1-like) family protein
Phvul.003G140800	0.0023373	3.39877	4.07975	Chr03	basic helix-loop-helix (bHLH) DNA-binding superfamily protein
Phvul.007G184400	0.00835544	3.39823	0.779268	Chr07	Transducin/WD40 repeat-like superfamily protein
Phvul.005G057400	0.066139	3.39629	10.9834	Chr05
Phvul.006G112200	0.0315932	3.39148	6.75678	Chr06	cyclic nucleotide gated channel 1
Phvul.011G127300	0.0344493	3.39103	0	Chr11	Cysteine proteinases superfamily protein
Phvul.003G199500	0.00603495	3.3889	2.15908	Chr03	basic helix-loop-helix (bHLH) DNA-binding superfamily protein
Phvul.008G029700	0.0342673	3.38754	3.23441	Chr08	Malectin/receptor-like protein kinase family protein
Phvul.006G188900	0.0303746	3.38742	3.61334	Chr06	NAC domain containing protein 25
Phvul.005G087400	0.0125047	3.38651	2.90727	Chr05	MYB-like 102
Phvul.001G029200	0.0442645	3.38547	0	Chr01	phytosulfokine 4 precursor
Phvul.001G171700	0.0263048	3.38481	7.46567	Chr01	Ankyrin repeat family protein
Phvul.008G273600	0.0526822	3.38441	0	Chr08	receptor like protein 6
Phvul.007G080400	0.0299905	3.3837	4.21782	Chr07
Phvul.006G129500	0.0556398	3.38343	0	Chr06	Peroxidase superfamily protein
Phvul.011G166600	0.00452139	3.38281	4.60195	Chr11
Phvul.007G272900	0.0403289	3.37873	4.49982	Chr07	Integrase-type DNA-binding superfamily protein
Phvul.003G181700	0.0627236	3.37844	2.04196	Chr03
Phvul.010G125400	0.0212418	3.37597	6.05141	Chr10	SAUR-like auxin-responsive protein family
Phvul.008G103100	0.0494488	3.37575	0	Chr08	myb-like HTH transcriptional regulator family protein
Phvul.002G129100	0.0269277	3.37466	7.73771	Chr02	S-adenosyl-L-methionine-dependent methyltransferases superfamily protein
Phvul.005G123000	0.0655581	3.3701	0	Chr05	hAT transposon superfamily
Phvul.005G076300	0.0209183	3.36983	6.12831	Chr05	Nodulin MtN3 family protein
Phvul.009G225300	0.00705549	3.3683	10.3882	Chr09	jasmonate-zim-domain protein 1
Phvul.006G137300	0.0515085	3.36735	3.97661	Chr06	Wall-associated kinase family protein
Phvul.004G042400	0.0341026	3.36536	3.20554	Chr04	AGAMOUS-like 8
Phvul.002G185800	0.001204	3.36518	3.124	Chr02	glutamate decarboxylase
Phvul.005G082500	0.0589236	3.36493	3.10833	Chr05	Seven transmembrane MLO family protein
Phvul.002G160600	0.0496988	3.36314	6.38054	Chr02	Protein of unknown function (DUF567)
Phvul.006G169600	0.00498528	3.36261	0	Chr06	K-box region and MADS-box transcription factor family protein
Phvul.001G220000	0.00916807	3.36237	6.30637	Chr01
Phvul.008G220600	0.0624326	3.36116	8.99168	Chr08	Polyketide cyclase/dehydrase and lipid transport superfamily protein
Phvul.009G235700	0.0622777	3.3611	8.78338	Chr09	basic helix-loop-helix (bHLH) DNA-binding superfamily protein
Phvul.006G179800	0.0392856	3.35597	7.31573	Chr06	ethylene responsive element binding factor 2
Phvul.008G211200	0.0217073	3.34543	0	Chr08	chitin elicitor receptor kinase 1
Phvul.007G278900	0.0200352	3.34326	4.87113	Chr07	calmodulin-like 11
Phvul.007G096000	0.0193738	3.34248	2.08886	Chr07	Calcium-dependent lipid-binding (CaLB domain) family protein
Phvul.006G057600	0.000614973	3.34089	4.06259	Chr06	nudix hydrolase homolog 2
Phvul.001G265400	0.0625421	3.33778	4.13792	Chr01	indole-3-acetate beta-D-glucosyltransferase
Phvul.003G226700	0.0298935	3.33761	7.22721	Chr03	Protein kinase superfamily protein
Phvul.006G080600	0.0218429	3.33648	9.59679	Chr06	Ribosomal protein L16p/L10e family protein
Phvul.007G051000	0.0642156	3.33502	2.74275	Chr07	cysteine-rich RLK (RECEPTOR-like protein kinase) 25
Phvul.007G259400	0.00485381	3.33501	5.90095	Chr07	Late Embryogenesis Abundant 4-5
Phvul.011G044700	0.0276959	3.3301	0.164953	Chr11	NmrA-like negative transcriptional regulator family protein
Phvul.002G309100	0.000229013	3.32715	5.66851	Chr02	Protein phosphatase 2C family protein
Phvul.002G319100	0.0491867	3.32647	9.41549	Chr02	PLANT CADMIUM RESISTANCE 2
Phvul.002G221000	0.0597909	3.32462	4.12262	Chr02	MYB-like 102
Phvul.004G021300	0.0588403	3.32286	0	Chr04	cytochrome P450, family 82, subfamily C, polypeptide 4
Phvul.001G012700	0.0619217	3.32164	0	Chr01	dihydroflavonol 4-reductase
Phvul.006G017800	0.0446073	3.32164	0	Chr06	RING/U-box superfamily protein
Phvul.006G039500	0.027872	3.32164	0	Chr06	Protein kinase superfamily protein
Phvul.011G167000	0.0645043	3.32158	2.35204	Chr11	chitinase A
Phvul.001G042600	0.0248396	3.31463	6.43697	Chr01	monogalactosyl diacylglycerol synthase 1
Phvul.008G234000	0.0328465	3.31216	4.96116	Chr08
Phvul.002G195700	0.0196968	3.31193	3.38193	Chr02
Phvul.008G028000	0.0463017	3.30925	0	Chr08	myb domain protein 121
Phvul.009G057300	0.0368539	3.30901	2.74894	Chr09	Protein of unknown function (DUF1195)
Phvul.009G152900	0.0479631	3.30679	7.21286	Chr09	NAC (No Apical Meristem) domain transcriptional regulator superfamily protein
Phvul.006G125400	0.024323	3.30534	2.21327	Chr06	FAD-binding Berberine family protein
Phvul.008G144100	0.0146765	3.30486	1.69147	Chr08	expansin B2
Phvul.004G140700	0.0064896	3.30383	3.79153	Chr04	disease resistance protein (TIR-NBS-LRR class), putative
Phvul.008G094900	0.00706456	3.30331	6.39768	Chr08	ammonium transporter 2
Phvul.005G095700	0.0287008	3.30316	0.24253	Chr05	Protein of unknown function, DUF538
Phvul.007G030900	0.00330086	3.3025	0.772802	Chr07	Protein kinase superfamily protein
Phvul.007G057000	0.0275956	3.30224	2.46045	Chr07	with no lysine (K) kinase 1
Phvul.009G174000	0.0486265	3.301	1.47431	Chr09
Phvul.002G086900	0.014201	3.29911	10.2267	Chr02	blue-copper-binding protein
Phvul.001G253500	0.0451686	3.29691	0	Chr01	GCR2-like 1
Phvul.008G028600	0.059967	3.29291	0	Chr08	Malectin/receptor-like protein kinase family protein
Phvul.010G148700	0.0382553	3.2914	3.2124	Chr10	HD-ZIP IV family of homeobox-leucine zipper protein with lipid-binding START domain
Phvul.009G114600	0.0237325	3.29055	6.60253	Chr09	transcription factor-related
Phvul.007G066500	0.00634923	3.28979	10.5273	Chr07	Integrase-type DNA-binding superfamily protein
Phvul.003G087500	0.0275331	3.28966	2.96122	Chr03	Calcium-dependent lipid-binding (CaLB domain) family protein
Phvul.010G054400	0.0456154	3.28875	5.45251	Chr10	Disease resistance protein (TIR-NBS-LRR class) family
Phvul.002G136300	0.043119	3.2886	7.39745	Chr02	cellulose synthase-like D3
Phvul.008G001900	0.0507632	3.28545	8.46065	Chr08	RmlC-like cupins superfamily protein
Phvul.007G151300	0.046401	3.28328	5.67378	Chr07	alpha carbonic anhydrase 7
Phvul.008G042300	0.0383346	3.2832	3.77085	Chr08	O-acyltransferase (WSD1-like) family protein
Phvul.010G056400	0.0300431	3.28045	6.11248	Chr10
Phvul.009G196200	0.0188248	3.27871	4.60778	Chr09	Protein of unknown function, DUF593
Phvul.011G065800	0.0258788	3.27681	1.04861	Chr11	UDP-XYL synthase 5
Phvul.009G032400	0.00155863	3.27596	5.86899	Chr09	transferases, transferring glycosyl groups
Phvul.009G152800	0.0281188	3.27355	9.00831	Chr09	NAC domain containing protein 102
Phvul.011G211600	0.0168224	3.27339	0.00964498	Chr11	Expressed protein
Phvul.003G177800	0.00205369	3.27233	0.372215	Chr03	Oleosin family protein
Phvul.002G285000	0.0348472	3.26969	1.64485	Chr02	hydroxysteroid dehydrogenase 1
Phvul.001G168000	0.037502	3.26956	6.50399	Chr01	Flavin-binding monooxygenase family protein
Phvul.008G218500	0.0049196	3.26956	0.730339	Chr08	Peroxidase superfamily protein
Phvul.002G317000	0.0133209	3.26669	4.58124	Chr02	myb domain protein 116
Phvul.005G101500	0.0249582	3.26539	2.69328	Chr05	Zinc finger C-x8-C-x5-C-x3-H type family protein
Phvul.008G163000	0.0186796	3.26534	1.17565	Chr08
Phvul.011G089800	0.015279	3.26316	3.82996	Chr11	Transmembrane amino acid transporter family protein
Phvul.008G030000	0.053461	3.26017	0	Chr08	Malectin/receptor-like protein kinase family protein
Phvul.007G158400	0.0145837	3.25267	8.62433	Chr07	pyrophosphorylase 4
Phvul.009G234900	0.0595616	3.24943	5.88107	Chr09
Phvul.006G108100	0.0261865	3.24846	6.39544	Chr06
Phvul.003G167300	0.0592473	3.24759	5.49726	Chr03	epsin N-terminal homology (ENTH) domain-containing protein / clathrin assembly protein-related
Phvul.002G276700	0.0452297	3.24338	6.45138	Chr02	diacylglycerol kinase 2
Phvul.008G269700	0.000362598	3.24115	3.18955	Chr08
Phvul.009G173900	0.00928274	3.24021	2.20306	Chr09
Phvul.007G132500	0.0200171	3.23957	0	Chr07
Phvul.009G013200	0.0647276	3.23663	1.47431	Chr09	Integrase-type DNA-binding superfamily protein
Phvul.002G049700	0.0250033	3.23606	8.84028	Chr02	Protein of unknown function (DUF1005)
Phvul.004G049600	0.0487493	3.23252	2.9191	Chr04	2-oxoglutarate (2OG) and Fe(II)-dependent oxygenase superfamily protein
Phvul.006G213900	0.0448604	3.22853	0	Chr06	GNS1/SUR4 membrane protein family
Phvul.007G210400	0.036642	3.22853	0	Chr07	Plant invertase/pectin methylesterase inhibitor superfamily
Phvul.008G273900	0.00446709	3.22853	0	Chr08	receptor like protein 19
Phvul.007G167000	0.0385886	3.22328	4.10352	Chr07
Phvul.003G254700	0.00403136	3.22301	1.86078	Chr03
Phvul.001G269100	0.0135052	3.22226	0	Chr01	SKU5 similar 12
Phvul.008G031800	0.0411918	3.22225	8.07276	Chr08	Calcium-binding EF-hand family protein
Phvul.007G137800	0.0475366	3.22083	3.86858	Chr07	PEP1 receptor 1
Phvul.007G118300	0.0105945	3.21946	0	Chr07	Tyrosine phosphatase family protein
Phvul.005G014900	0.0460878	3.21744	2.89232	Chr05	cysteine-rich RLK (RECEPTOR-like protein kinase) 10
Phvul.007G219700	0.0165738	3.20968	0.633734	Chr07	SAUR-like auxin-responsive protein family
Phvul.011G035900	0.00688941	3.2074	10.7765	Chr11	farnesylated protein 6
Phvul.007G032800	0.0593681	3.20437	3.93363	Chr07	bidirectional amino acid transporter 1
Phvul.009G240400	0.0326886	3.20419	3.15688	Chr09	Ankyrin repeat family protein
Phvul.001G054500	0.0182545	3.20307	2.19865	Chr01	pleiotropic drug resistance 12
Phvul.006G200500	0.0110883	3.1951	0	Chr06	Concanavalin A-like lectin protein kinase family protein
Phvul.004G040000	0.0564935	3.1951	0	Chr04	Malectin/receptor-like protein kinase family protein
Phvul.001G158200	0.041138	3.19327	0	Chr01
Phvul.007G269400	0.0503831	3.19293	4.88319	Chr07	Putative lysine decarboxylase family protein
Phvul.011G064400	0.0486751	3.19213	4.69203	Chr11	U-box domain-containing protein kinase family protein
Phvul.008G150300	0.0265964	3.19204	1.22445	Chr08	Galactose oxidase/kelch repeat superfamily protein
Phvul.010G061200	0.0161301	3.19082	0.441537	Chr10	Protein of unknown function (DUF567)
Phvul.004G155600	0.00408558	3.1898	3.00171	Chr04	Protein kinase superfamily protein
Phvul.002G025100	0.0171523	3.18749	0	Chr02	ytochrome p450, family 71, subfamily B, polypeptide 11
Phvul.007G153800	0.0114577	3.18398	5.73365	Chr07	multidrug resistance-associated protein 5
Phvul.011G127400	0.00928261	3.1821	2.40076	Chr11	senescence-associated gene 12
Phvul.005G057200	0.0187879	3.17667	8.66506	Chr05
Phvul.008G109300	0.0273161	3.17659	0	Chr08	receptor like protein 13
Phvul.009G194300	0.0126435	3.17594	0	Chr09	alpha/beta-Hydrolases superfamily protein
Phvul.001G044500	0.0473695	3.17456	4.87259	Chr01	Integrase-type DNA-binding superfamily protein
Phvul.010G099400	0.0572349	3.17414	0.57735	Chr10	U-box domain-containing protein kinase family protein
Phvul.001G182100	0.0371606	3.17141	2.90645	Chr01	UDP-glucosyl transferase 73C2
Phvul.009G060000	0.0577256	3.17099	4.02442	Chr09	cytochrome P450, family 722, subfamily A, polypeptide 1
Phvul.008G069300	0.0435345	3.16829	0	Chr08
Phvul.008G029900	0.0617862	3.16827	4.65974	Chr08	Malectin/receptor-like protein kinase family protein
Phvul.011G092900	0.0191262	3.16519	0	Chr11	UDP-D-apiose/UDP-D-xylose synthase 2
Phvul.010G008800	0.0556802	3.16487	2.40555	Chr10	homogentisate phytyltransferase 1
Phvul.001G114100	0.0621522	3.16105	11.7138	Chr01
Phvul.009G039100	0.0364411	3.15882	0.77688	Chr09	Calcium-binding endonuclease/exonuclease/phosphatase family
Phvul.003G244400	0.0217564	3.15619	0	Chr03	AP2/B3-like transcriptional factor family protein
Phvul.007G028300	0.032309	3.15486	1.64012	Chr07
Phvul.004G021400	0.00491116	3.15271	2.81823	Chr04	cytochrome P450, family 82, subfamily C, polypeptide 4
Phvul.005G128100	0.0393076	3.14933	6.90559	Chr05	PHD finger family protein
Phvul.001G056400	0.00756427	3.14838	2.29064	Chr01	O-Glycosyl hydrolases family 17 protein
Phvul.011G006000	0.0286732	3.14544	4.3199	Chr11	Haloacid dehalogenase-like hydrolase (HAD) superfamily protein
Phvul.003G239800	0.00936912	3.14371	5.69008	Chr03
Phvul.003G070300	0.0264398	3.14285	2.80374	Chr03	homeobox 1
Phvul.002G220500	0.0175741	3.14185	4.84737	Chr02	S-locus lectin protein kinase family protein
Phvul.001G079500	0.00787862	3.14158	0	Chr01	Protein of unknown function (DUF2921)
Phvul.009G118000	0.0476343	3.13932	0.306273	Chr09	ATPase family associated with various cellular activities (AAA)
Phvul.011G149400	0.0504018	3.13913	5.11966	Chr11	NB-ARC domain-containing disease resistance protein
Phvul.009G020700	0.0546319	3.13817	3.76138	Chr09	HMG (high mobility group) box protein with ARID/BRIGHT DNA-binding domain
Phvul.007G212200	0.014617	3.13516	5.43098	Chr07	gibberellin 2-oxidase 6
Phvul.003G191600	0.0172588	3.13502	5.07236	Chr03	ABC2 homolog 6
Phvul.010G057000	0.0172578	3.13341	2.38327	Chr10	S-locus lectin protein kinase family protein
Phvul.002G221700	0.0423213	3.13326	0.7357	Chr02
Phvul.010G007600	0.047761	3.13317	7.68947	Chr10	golgi nucleotide sugar transporter 3
Phvul.002G036000	0.00964588	3.13045	4.58365	Chr02	Integrase-type DNA-binding superfamily protein
Phvul.011G157100	0.0151637	3.12934	0	Chr11
Phvul.003G213000	0.0234563	3.129	0	Chr03	Glucose-methanol-choline (GMC) oxidoreductase family protein
Phvul.005G065800	0.0194414	3.129	0	Chr05	hAT transposon superfamily
Phvul.007G202100	0.0367174	3.129	0	Chr07	HMG (high mobility group) box protein with ARID/BRIGHT DNA-binding domain
Phvul.011G163500	0.0563594	3.129	0	Chr11	Plant calmodulin-binding protein-related
Phvul.011G152500	0.0376018	3.12477	2.96931	Chr11	Quinone reductase family protein
Phvul.009G050300	0.0231558	3.12372	0	Chr09	GRF1-interacting factor 3
Phvul.006G144600	0.0376977	3.11989	3.37726	Chr06	RPM1 interacting protein 4
Phvul.007G192800	0.0563152	3.11963	0.176232	Chr07	RmlC-like cupins superfamily protein
Phvul.001G226200	0.0400968	3.11856	1.23064	Chr01	Calmodulin-binding protein
Phvul.011G166500	0.00953032	3.11282	2.08069	Chr11	Kunitz family trypsin and protease inhibitor protein
Phvul.006G084400	0.0532501	3.11206	6.32136	Chr06	cysteine-rich RLK (RECEPTOR-like protein kinase) 3
Phvul.003G090300	0.0567237	3.11051	5.45551	Chr03	Polyketide cyclase/dehydrase and lipid transport superfamily protein
Phvul.001G215100	0.0543172	3.1104	6.75204	Chr01	myb domain protein 2
Phvul.001G231100	0.029101	3.10926	2.42887	Chr01	pollen calcium-binding protein 1
Phvul.006G169800	0.0155996	3.10825	0	Chr06
Phvul.003G131300	0.0602388	3.1073	5.42077	Chr03	O-fucosyltransferase family protein
Phvul.006G181500	0.00341347	3.10516	7.26919	Chr06	NAC domain containing protein 73
Phvul.011G164200	0.0346808	3.10284	0	Chr11	ankyrin
Phvul.011G163800	0.0566569	3.10272	1.24845	Chr11	Ankyrin repeat family protein
Phvul.011G080800	0.00538388	3.10205	2.05561	Chr11	cyclic nucleotide-gated channel 15
Phvul.007G071100	0.0393038	3.10101	2.74266	Chr07	PAR1 protein
Phvul.001G112100	0.0257038	3.10097	10.145	Chr01
Phvul.006G104400	0.00488527	3.09549	0.826938	Chr06	Calcium-dependent lipid-binding (CaLB domain) family protein
Phvul.006G194600	0.0380563	3.09534	2.68178	Chr06	receptor kinase 3
Phvul.008G194600	0.0602158	3.09435	2.59942	Chr08	NAC domain containing protein 42
Phvul.008G146600	0.0589977	3.09074	0.396311	Chr08	Leucine-rich repeat receptor-like protein kinase family protein
Phvul.001G048200	0.0533717	3.0906	1.74348	Chr01	Protein kinase superfamily protein
Phvul.010G057500	0.0149082	3.08941	0	Chr10	S-locus lectin protein kinase family protein
Phvul.006G079700	0.00917419	3.08786	6.69733	Chr06	cinnamate-4-hydroxylase
Phvul.007G077900	0.0564061	3.08133	5.38955	Chr07	multidrug resistance-associated protein 14
Phvul.008G257400	0.0549961	3.08043	0.175655	Chr08	Lateral organ boundaries (LOB) domain family protein
Phvul.002G148900	0.048375	3.08022	3.62174	Chr02	homeobox protein 22
Phvul.003G013500	0.0220365	3.07989	1.66272	Chr03	GDSL-like Lipase/Acylhydrolase family protein
Phvul.003G109200	0.0113231	3.07472	2.55659	Chr03	MLP-like protein 423
Phvul.005G103700	0.0241025	3.0747	5.72275	Chr05	Protein of unknown function (DUF1421)
Phvul.007G063500	0.0609745	3.07418	7.83417	Chr07	glycosyltransferase 18
Phvul.003G212500	0.0621641	3.07413	4.17366	Chr03	BCL-2-associated athanogene 1
Phvul.010G016200	0.0143871	3.07042	8.86253	Chr10	Protein of unknown function (DUF668)
Phvul.006G190400	0.0541588	3.06749	4.74537	Chr06	HAL2-like
Phvul.007G205900	0.0627785	3.06442	10.6401	Chr07	Low temperature and salt responsive protein family
Phvul.002G026200	0.0228634	3.06438	2.255	Chr02	GNS1/SUR4 membrane protein family
Phvul.008G011800	0.0226148	3.06098	2.44809	Chr08	Cysteine/Histidine-rich C1 domain family protein
Phvul.009G017500	0.0639964	3.05893	6.66607	Chr09	Protein of unknown function (DUF668)
Phvul.008G156400	0.0334008	3.057	2.14468	Chr08	cysteine-rich RLK (RECEPTOR-like protein kinase) 42
Phvul.001G139500	0.000804018	3.05286	2.7561	Chr01	cytochrome P450, family 93, subfamily D, polypeptide 1
Phvul.010G026500	0.0589718	3.05259	1.05516	Chr10
Phvul.011G054800	0.0588833	3.04907	6.40829	Chr11	ARM repeat superfamily protein
Phvul.009G045400	0.0539189	3.04902	9.09898	Chr09	Polyketide cyclase/dehydrase and lipid transport superfamily protein
Phvul.004G156700	0.0127016	3.04717	2.94161	Chr04	NAC domain containing protein 58
Phvul.008G070000	0.0618307	3.04337	3.34919	Chr08	vacuolar iron transporter 1
Phvul.003G147500	0.0157386	3.04148	9.30861	Chr03	xyloglucan endotransglycosylase 6
Phvul.001G062100	0.0506121	3.03933	6.1297	Chr01	Dof-type zinc finger DNA-binding family protein
Phvul.001G226000	0.00931025	3.03804	4.20852	Chr01	Calmodulin-binding protein
Phvul.009G137600	0.00915087	3.03358	3.54559	Chr09	sigma factor E
Phvul.010G023300	0.0448638	3.03315	0	Chr10
Phvul.008G243700	0.00964296	3.03117	4.89463	Chr08	Mono-/di-acylglycerol lipase, N-terminal;Lipase, class 3
Phvul.005G016500	0.0316084	3.02989	1.38176	Chr05	disease resistance protein (TIR-NBS-LRR class), putative
Phvul.002G318300	0.0503992	3.0288	4.46341	Chr02	Protein kinase superfamily protein
Phvul.009G190200	0.0107823	3.02792	5.94291	Chr09	homeobox 1
Phvul.010G137300	0.0102711	3.02624	0.425404	Chr10	calmodulin-binding family protein
Phvul.004G083100	0.0261995	3.02611	7.86539	Chr04	GATA transcription factor 4
Phvul.008G287400	0.00239753	3.02518	0.193357	Chr08
Phvul.001G127000	0.0078213	3.02461	5.42304	Chr01	calmodulin binding
Phvul.003G292400	0.0367568	3.02402	10.1316	Chr03	redox responsive transcription factor 1
Phvul.001G019800	0.0219894	3.02328	6.81195	Chr01	Calcineurin-like metallo-phosphoesterase superfamily protein
Phvul.001G240800	0.0428089	3.02208	0	Chr01	HXXXD-type acyl-transferase family protein
Phvul.001G164900	0.00252231	3.01756	4.96016	Chr01	auxin-induced protein 13
Phvul.005G164800	0.035137	3.01704	0	Chr05	GDSL-like Lipase/Acylhydrolase superfamily protein
Phvul.005G103200	0.0367374	3.01382	5.35989	Chr05	Concanavalin A-like lectin protein kinase family protein
Phvul.002G259000	0.0555322	3.01285	2.77789	Chr02	mitogen-activated protein kinase phosphatase 1
Phvul.002G074000	0.00717268	3.01228	2.06605	Chr02	TRICHOME BIREFRINGENCE-LIKE 27
Phvul.009G062700	0.00886021	3.0103	9.03181	Chr09	myb domain protein 77
Phvul.010G101200	0.0092947	3.0058	5.24644	Chr10	disease resistance protein (TIR-NBS-LRR class), putative
Phvul.010G113200	0.0299757	3.00226	0	Chr10
Phvul.011G033200	0.00272292	3.00175	6.4642	Chr11	Protein of unknown function (DUF803)
Phvul.006G151700	0.0502882	3.00161	0.648684	Chr06	peroxiredoxin IIF
Phvul.009G077100	0.0630581	3.00022	0.144735	Chr09	homeobox gene 1
Phvul.005G007600	0.0623222	2.99952	12.9726	Chr05	Plant invertase/pectin methylesterase inhibitor superfamily protein
Phvul.007G135400	0.041576	2.99932	7.63919	Chr07	Fe superoxide dismutase 2
Phvul.004G046400	0.037666	2.99636	4.65588	Chr04	disease resistance protein (TIR-NBS-LRR class), putative
Phvul.001G021200	0.0502993	2.99563	5.30371	Chr01	Protein phosphatase 2C family protein
Phvul.003G284000	0.0286638	2.99416	0	Chr03	myb domain protein 9
Phvul.001G180500	0.00722413	2.9925	5.81676	Chr01	Major facilitator superfamily protein
Phvul.003G277200	0.0469854	2.98925	4.56988	Chr03	UDP-Glycosyltransferase superfamily protein
Phvul.001G213400	0.0353538	2.98138	3.45866	Chr01	RGA-like 1
Phvul.003G091400	0.0348934	2.98039	5.58383	Chr03
Phvul.001G049100	0.0512422	2.97847	0.653489	Chr01	Protein kinase superfamily protein
Phvul.002G011400	0.038321	2.97823	9.13982	Chr02	calcium ATPase 2
Phvul.010G158100	0.00188223	2.97798	7.15161	Chr10	Plant protein of unknown function (DUF247)
Phvul.010G135500	0.0430814	2.97739	7.23911	Chr10	lipoxygenase 1
Phvul.005G174800	0.0344457	2.97574	3.35812	Chr05	Late embryogenesis abundant protein (LEA) family protein
Phvul.008G176000	0.00152904	2.97186	10.9675	Chr08	Phosphate-responsive 1 family protein
Phvul.003G125700	0.0570367	2.97164	7.65698	Chr03	jasmonate-zim-domain protein 12
Phvul.010G136700	0.00311877	2.96978	0.185744	Chr10	disease resistance protein (TIR-NBS-LRR class), putative
Phvul.002G196800	0.0573171	2.96773	5.30588	Chr02	WRKY DNA-binding protein 28
Phvul.002G283100	0.0517202	2.96645	0	Chr02	basic helix-loop-helix (bHLH) DNA-binding superfamily protein
Phvul.011G089600	0.022275	2.96322	0.767059	Chr11	Transmembrane amino acid transporter family protein
Phvul.010G141000	0.00388297	2.9616	3.5156	Chr10	Pyridoxal phosphate phosphatase-related protein
Phvul.006G182700	0.017351	2.95604	5.28407	Chr06
Phvul.007G197500	0.0504509	2.955	6.90742	Chr07	Hypoxia-responsive family protein
Phvul.008G233400	0.0145135	2.95418	6.70905	Chr08	Protein kinase superfamily protein
Phvul.008G127000	0.0258429	2.95341	1.28283	Chr08	S-locus lectin protein kinase family protein
Phvul.008G123900	0.0491152	2.95236	8.2055	Chr08	vesicle-associated membrane protein 726
Phvul.001G215800	0.0237321	2.95199	4.90011	Chr01	NIM1-interacting 1
Phvul.011G169300	0.0012613	2.9503	6.46982	Chr11	Leucine-rich repeat transmembrane protein kinase
Phvul.008G098100	0.0557425	2.94907	9.12811	Chr08	fatty acid desaturase 8
Phvul.009G239900	0.00797216	2.94824	0	Chr09	Protein kinase superfamily protein
Phvul.011G007700	0.0352494	2.94684	0.273645	Chr11
Phvul.001G258900	0.0646834	2.94489	2.39891	Chr01	B12D protein
Phvul.006G173600	0.0131812	2.94463	1.5639	Chr06	nodulin MtN21 /EamA-like transporter family protein
Phvul.004G117100	0.038234	2.9429	0	Chr04	CAP160 protein
Phvul.011G031600	0.0523668	2.94189	6.12569	Chr11	Calcium-dependent lipid-binding (CaLB domain) family protein
Phvul.008G246900	0.00142204	2.94125	0	Chr08	Leucine-rich repeat protein kinase family protein
Phvul.011G194700	0.0634406	2.94103	0.373359	Chr11	cysteine-rich RLK (RECEPTOR-like protein kinase) 25
Phvul.002G228700	0.0333714	2.93996	4.13912	Chr02	lipoxygenase 3
Phvul.003G053900	0.0131551	2.93843	6.99932	Chr03	P-loop containing nucleoside triphosphate hydrolases superfamily protein
Phvul.009G042600	0.0229879	2.93763	6.70001	Chr09	Protein of unknown function (DUF3133)
Phvul.003G234300	0.0646777	2.93559	3.77759	Chr03
Phvul.003G085300	0.044712	2.93422	6.37318	Chr03	Uncharacterised protein family (UPF0497)
Phvul.003G208600	0.012064	2.93413	0	Chr03	GRAS family transcription factor family protein
Phvul.005G129600	0.0326618	2.93393	10.8295	Chr05	Ca2+-binding protein 1
Phvul.011G172400	0.0648912	2.9323	0	Chr11	guanyl-nucleotide exchange factors;GTPase binding;GTP binding
Phvul.001G037700	0.00972787	2.932	6.20859	Chr01	Chalcone-flavanone isomerase family protein
Phvul.006G055800	0.0341657	2.93173	4.90547	Chr06	zinc transporter 11 precursor
Phvul.010G135900	0.0196702	2.9312	0.92816	Chr10	lipoxygenase 1
Phvul.002G115700	0.00573133	2.92625	0.962891	Chr02	Disease resistance-responsive (dirigent-like protein) family protein
Phvul.002G329300	0.0336283	2.92511	9.45888	Chr02	Calcium-binding EF-hand family protein
Phvul.011G195800	0.0646171	2.92408	0	Chr11	disease resistance protein (TIR-NBS-LRR class), putative
Phvul.010G001000	0.018219	2.92193	0.467118	Chr10
Phvul.008G040700	0.00438265	2.92119	0.999651	Chr08	Transmembrane amino acid transporter family protein
Phvul.009G055800	0.0020373	2.9185	3.82178	Chr09	GNS1/SUR4 membrane protein family
Phvul.003G044800	0.0477715	2.91766	0.522638	Chr03
Phvul.001G243300	0.0617791	2.91619	6.35787	Chr01	phospholipase C 2
Phvul.009G152300	0.0347295	2.91603	3.17859	Chr09	fatty acid amide hydrolase
Phvul.009G064200	0.0657629	2.91276	5.29841	Chr09	Protein phosphatase 2C family protein
Phvul.005G157000	0.0421778	2.91269	0	Chr05	lipoxygenase 1
Phvul.008G207800	0.0106957	2.91267	0.97386	Chr08	Zinc-binding alcohol dehydrogenase family protein
Phvul.001G025300	0.0008718	2.90734	4.08575	Chr01
Phvul.006G169100	0.0546722	2.9066	0	Chr06	GDSL-like Lipase/Acylhydrolase superfamily protein
Phvul.001G246900	0.046923	2.9066	0	Chr01
Phvul.003G113700	0.00772044	2.9066	0	Chr03
Phvul.003G163000	0.0507777	2.9066	0	Chr03	F-box and associated interaction domains-containing protein
Phvul.006G074700	0.0271826	2.9066	0	Chr06	Nuclear transport factor 2 (NTF2) family protein
Phvul.006G147300	0.0201565	2.9066	0	Chr06	Stigma-specific Stig1 family protein
Phvul.006G170100	0.0335703	2.9066	0	Chr06	nitrate transporter 1:2
Phvul.007G044900	0.0209591	2.9066	0	Chr07	basic helix-loop-helix (bHLH) DNA-binding superfamily protein
Phvul.007G160300	0.0512223	2.9066	0	Chr07
Phvul.007G268400	0.0116294	2.9066	0	Chr07	hydroxyproline-rich glycoprotein family protein
Phvul.011G159900	0.0387085	2.9066	0	Chr11
Phvul.009G014600	0.0649549	2.90495	7.42189	Chr09	alpha/beta-Hydrolases superfamily protein
Phvul.007G050500	0.0479383	2.90225	0	Chr07	cysteine-rich RLK (RECEPTOR-like protein kinase) 25
Phvul.009G224100	0.0158352	2.9017	2.57765	Chr09	Riboflavin synthase-like superfamily protein
Phvul.006G040100	0.020475	2.89978	0.564458	Chr06	Ankyrin repeat family protein
Phvul.002G326000	0.0323893	2.89768	8.0303	Chr02
Phvul.007G210500	0.0513667	2.89738	7.21193	Chr07	Protein kinase superfamily protein
Phvul.008G037900	0.042016	2.89506	3.34076	Chr08	NAC domain containing protein 100
Phvul.002G030100	0.0339937	2.89447	2.57628	Chr02
Phvul.007G225500	0.0521216	2.89419	6.66258	Chr07
Phvul.005G103400	0.0453598	2.89326	5.82392	Chr05	Protein kinase superfamily protein
Phvul.001G120200	0.0600054	2.89273	7.13349	Chr01	Transcription elongation factor (TFIIS) family protein
Phvul.007G021300	0.00331287	2.8919	2.79624	Chr07	TRICHOME BIREFRINGENCE-LIKE 36
Phvul.006G187300	0.015212	2.89128	6.74256	Chr06	CBS domain-containing protein
Phvul.003G012200	0.0348445	2.89025	2.99131	Chr03
Phvul.004G080200	0.0661553	2.88506	5.11459	Chr04	glutamate dehydrogenase 1
Phvul.002G063700	0.0563098	2.88247	4.14345	Chr02	cysteine-rich RLK (RECEPTOR-like protein kinase) 2
Phvul.011G156500	0.0214668	2.88183	0.68235	Chr11
Phvul.001G214400	0.00941919	2.8816	7.17798	Chr01	WRKY DNA-binding protein 23
Phvul.003G296600	0.00720307	2.88063	0	Chr03	C2 domain-containing protein / GRAM domain-containing protein
Phvul.002G215000	0.0126158	2.8752	1.28356	Chr02	Concanavalin A-like lectin protein kinase family protein
Phvul.002G122200	0.031557	2.87477	9.8777	Chr02	cytochrome P450, family 707, subfamily A, polypeptide 1
Phvul.006G142300	0.0531677	2.87444	10.7866	Chr06	Auxin-responsive family protein
Phvul.009G212000	0.00966649	2.87297	0.517382	Chr09
Phvul.007G041400	0.0541432	2.871	4.77056	Chr07	1,2-alpha-L-fucosidases
Phvul.007G000600	0.000834758	2.87022	6.64236	Chr07	hydroxyproline-rich glycoprotein family protein
Phvul.001G063700	0.0586939	2.86925	5.56496	Chr01	cyclic nucleotide gated channel 1
Phvul.009G109100	0.0450595	2.86886	0.521023	Chr09	carotenoid cleavage dioxygenase 1
Phvul.003G256000	0.023307	2.86612	0	Chr03	S-adenosyl-L-methionine-dependent methyltransferases superfamily protein
Phvul.009G231600	0.0235502	2.86392	0.678656	Chr09	basic helix-loop-helix (bHLH) DNA-binding family protein
Phvul.010G120400	0.001503	2.8617	5.96172	Chr10	Homeodomain-like superfamily protein
Phvul.001G081600	0.0105799	2.85844	0.352491	Chr01	YELLOW STRIPE like 1
Phvul.008G220300	0.0590393	2.85794	5.48725	Chr08	laccase 5
Phvul.002G240700	0.0297718	2.85785	7.4597	Chr02
Phvul.001G135300	0.0470234	2.8575	8.96989	Chr01	calcium-dependent protein kinase 32
Phvul.011G056000	0.0196096	2.85709	1.6169	Chr11	beta glucosidase 17
Phvul.002G057300	0.0629209	2.85684	6.03269	Chr02	Plant protein of unknown function (DUF828) with plant pleckstrin homology-like region
Phvul.008G057900	0.0367804	2.85588	10.7707	Chr08	Late embryogenesis abundant protein
Phvul.001G031900	0.0108084	2.85583	5.61983	Chr01	lipases;hydrolases, acting on ester bonds
Phvul.009G153700	0.00879971	2.85307	6.07287	Chr09	amino acid permease 2
Phvul.007G066700	0.0656762	2.85269	6.12946	Chr07	phloem protein 2-A13
Phvul.008G263300	0.00452251	2.85149	0	Chr08	peptide transporter 5
Phvul.007G187800	0.0382374	2.84679	6.47745	Chr07	DREB2A-interacting protein 2
Phvul.011G132800	0.0210639	2.8452	0	Chr11	senescence-associated gene 12
Phvul.007G164400	0.0501017	2.84473	0	Chr07	Nucleotide-diphospho-sugar transferases superfamily protein
Phvul.001G236500	0.00292769	2.84141	2.38434	Chr01	Regulator of chromosome condensation (RCC1) family protein
Phvul.002G189900	0.0204167	2.8401	2.99063	Chr02	VQ motif-containing protein
Phvul.010G025200	0.059618	2.83896	3.25426	Chr10	Disease resistance protein (TIR-NBS-LRR class) family
Phvul.006G043100	0.0167728	2.83887	4.6661	Chr06
Phvul.006G131800	0.0409938	2.83562	4.36369	Chr06	O-fucosyltransferase family protein
Phvul.003G115800	0.0451956	2.83394	10.108	Chr03	Ca2+-binding protein 1
Phvul.001G054800	0.00858611	2.83326	0	Chr01	2-oxoglutarate (2OG) and Fe(II)-dependent oxygenase superfamily protein
Phvul.008G180500	0.0630769	2.83253	0	Chr08	Eukaryotic aspartyl protease family protein
Phvul.004G173300	0.0493519	2.83135	6.74634	Chr04	root hair specific 16
Phvul.007G210100	0.0327277	2.82735	0	Chr07
Phvul.005G099700	0.0116802	2.82594	9.69087	Chr05	Thioredoxin superfamily protein
Phvul.001G185800	0.0469246	2.82552	4.04173	Chr01	Nucleotide-diphospho-sugar transferases superfamily protein
Phvul.002G273700	0.0405859	2.82526	7.03698	Chr02	S-adenosyl-L-methionine-dependent methyltransferases superfamily protein
Phvul.009G125000	0.0359514	2.82311	7.05324	Chr09
Phvul.008G172400	0.0470887	2.82065	7.8774	Chr08	Haloacid dehalogenase-like hydrolase (HAD) superfamily protein
Phvul.002G288700	0.0626306	2.82011	9.95873	Chr02	glutathione peroxidase 6
Phvul.005G079600	0.0379596	2.81782	6.6203	Chr05
Phvul.006G007300	0.0065639	2.81568	0.0946339	Chr06	Predicted AT-hook DNA-binding family protein
Phvul.006G179300	0.0481319	2.81178	0	Chr06	glutamate receptor 2.7
Phvul.006G105200	0.0346644	2.81148	1.33291	Chr06	myb domain protein 15
Phvul.007G126000	0.0209529	2.81138	7.37314	Chr07	P-loop containing nucleoside triphosphate hydrolases superfamily protein
Phvul.002G109300	0.0316603	2.80704	0.820489	Chr02	DNAse I-like superfamily protein
Phvul.006G138100	0.0252016	2.80693	1.50737	Chr06	cytochrome P450, family 71, subfamily B, polypeptide 34
Phvul.004G001900	0.0333627	2.80617	0.240425	Chr04	MATE efflux family protein
Phvul.010G090000	0.0164552	2.80548	9.70155	Chr10	BON association protein 1
Phvul.001G001300	0.0534596	2.80343	8.43767	Chr01	OPC-8:0 CoA ligase1
Phvul.008G040900	0.0308912	2.8018	5.80286	Chr08	Transmembrane amino acid transporter family protein
Phvul.006G146200	0.00355803	2.80136	5.30401	Chr06	malonyl-CoA decarboxylase family protein
Phvul.001G263900	0.0492868	2.80097	2.47232	Chr01	Protein of unknown function (DUF1264)
Phvul.001G216700	0.020304	2.79958	10.3026	Chr01	S-adenosylmethionine synthetase 1
Phvul.011G066900	0.0567002	2.79947	6.98322	Chr11	Domain of unknown function (DUF966)
Phvul.010G059800	0.0447497	2.79622	0	Chr10	DNA-binding bromodomain-containing protein
Phvul.005G011600	0.00596965	2.79557	0	Chr05	ABA-responsive element binding protein 3
Phvul.001G017100	0.0322252	2.79446	5.98174	Chr01	DA1
Phvul.010G050600	0.0427587	2.79406	3.95756	Chr10	ethylene-responsive element binding factor 13
Phvul.004G159200	0.00101388	2.79262	6.2854	Chr04	Eukaryotic aspartyl protease family protein
Phvul.002G258600	0.0579404	2.79172	6.21632	Chr02	RING domain ligase2
Phvul.003G267900	0.0317752	2.78971	0	Chr03	GDSL-like Lipase/Acylhydrolase superfamily protein
Phvul.007G041200	0.033234	2.78929	2.99692	Chr07	basic helix-loop-helix (bHLH) DNA-binding superfamily protein
Phvul.002G110100	0.0530132	2.78834	0	Chr02	Zinc finger C-x8-C-x5-C-x3-H type family protein
Phvul.011G061100	0.0657226	2.78808	10.0543	Chr11	RAB GTPase homolog A2B
Phvul.006G210200	0.0272637	2.78707	0	Chr06	nodulin MtN21 /EamA-like transporter family protein
Phvul.002G222100	0.027226	2.78652	8.97876	Chr02	F-box family protein
Phvul.011G189900	0.0525468	2.78637	4.67982	Chr11	zinc induced facilitator-like 1
Phvul.001G075000	0.007934	2.7845	5.68559	Chr01	alpha/beta-Hydrolases superfamily protein
Phvul.007G081700	0.051085	2.78218	4.33048	Chr07	cellulose synthase A9
Phvul.001G084000	0.0575093	2.78202	1.70884	Chr01	Integrase-type DNA-binding superfamily protein
Phvul.011G101900	0.056979	2.78143	5.19364	Chr11	WRKY family transcription factor
Phvul.003G111300	0.0130354	2.78107	0	Chr03	NAD(P)-binding Rossmann-fold superfamily protein
Phvul.004G005700	0.00231444	2.78107	0	Chr04	cytochrome P450, family 96, subfamily A, polypeptide 10
Phvul.011G036600	0.0381928	2.78107	0	Chr11	SAUR-like auxin-responsive protein family
Phvul.007G030400	0.054816	2.77991	7.88657	Chr07	Protein phosphatase 2C family protein
Phvul.001G003900	0.037638	2.77924	1.5639	Chr01	Protein of unknown function (DUF677)
Phvul.001G135100	0.0282195	2.77922	0	Chr01	Pectin lyase-like superfamily protein
Phvul.009G239800	0.0215086	2.7767	5.55059	Chr09	Protein kinase family protein
Phvul.007G024700	0.0325735	2.7762	2.48065	Chr07	Major facilitator superfamily protein
Phvul.009G160600	0.0184179	2.77258	0	Chr09	Rubredoxin-like superfamily protein
Phvul.003G195600	0.0608562	2.7724	4.37146	Chr03
Phvul.004G155300	0.018414	2.76844	0.558279	Chr04	receptor serine/threonine kinase, putative
Phvul.003G198800	0.0371847	2.76768	0	Chr03	trehalose-phosphatase/synthase 9
Phvul.003G100400	0.0546254	2.76672	3.96598	Chr03	acyl carrier protein 4
Phvul.009G139800	0.0453995	2.76626	0.876095	Chr09	Protein of unknown function, DUF617
Phvul.005G109300	0.0467929	2.7659	5.03779	Chr05	Major facilitator superfamily protein
Phvul.001G106400	0.0242685	2.76508	5.38014	Chr01	cycling DOF factor 3
Phvul.002G075700	0.050716	2.76408	0.0551596	Chr02
Phvul.005G179800	0.0249281	2.76387	6.06885	Chr05	Sterile alpha motif (SAM) domain-containing protein
Phvul.011G109200	0.0382372	2.76379	5.31081	Chr11
Phvul.011G180200	0.0270675	2.76305	6.68065	Chr11	metacaspase 5
Phvul.008G081000	0.0477406	2.75992	6.96195	Chr08	Malectin/receptor-like protein kinase family protein
Phvul.008G164500	0.0368393	2.75724	0	Chr08	Leucine-rich repeat protein kinase family protein
Phvul.003G098600	0.019938	2.75687	0	Chr03	Pyridoxal phosphate (PLP)-dependent transferases superfamily protein
Phvul.001G093900	0.00335798	2.75343	2.00007	Chr01	disease resistance protein (TIR-NBS-LRR class), putative
Phvul.003G224300	0.0632012	2.75042	1.72585	Chr03	Major facilitator superfamily protein
Phvul.009G126200	0.0544866	2.74918	6.19123	Chr09	Eukaryotic aspartyl protease family protein
Phvul.010G014800	0.0438599	2.74874	8.15029	Chr10	Haloacid dehalogenase-like hydrolase (HAD) superfamily protein
Phvul.009G162700	0.0211869	2.74817	7.06941	Chr09	Nodulin MtN3 family protein
Phvul.008G190700	0.0634884	2.74653	3.54314	Chr08	galacturonosyltransferase 15
Phvul.006G000800	0.0168774	2.74429	0	Chr06	Myzus persicae-induced lipase 1
Phvul.002G080200	0.0298498	2.74401	0	Chr02	glutathione S-transferase TAU 18
Phvul.002G027300	0.0445751	2.7425	0.33681	Chr02
Phvul.011G148500	0.0549677	2.73828	5.76453	Chr11
Phvul.010G002500	0.0245991	2.73823	7.96166	Chr10
Phvul.002G096200	0.0313272	2.73668	0	Chr02
Phvul.006G111600	0.0624224	2.73656	5.89957	Chr06	dihydroflavonol 4-reductase
Phvul.002G294900	0.0470756	2.73567	0	Chr02	Disease resistance-responsive (dirigent-like protein) family protein
Phvul.004G062500	0.0352651	2.73557	6.08244	Chr04	Cysteine proteinases superfamily protein
Phvul.007G227400	0.0582003	2.7349	5.17866	Chr07	Thioredoxin family protein
Phvul.002G276600	0.0228263	2.73214	1.70838	Chr02	Leucine-rich repeat protein kinase family protein
Phvul.002G007500	0.03122	2.73132	7.649	Chr02	basic helix-loop-helix (bHLH) DNA-binding superfamily protein
Phvul.008G262500	0.0650486	2.72993	5.34892	Chr08	josephin protein-related
Phvul.004G164000	0.0160691	2.72659	8.8179	Chr04	proline extensin-like receptor kinase 1
Phvul.003G142300	0.0449484	2.72606	3.10694	Chr03
Phvul.006G004800	0.0454258	2.72412	0	Chr06	Plant protein of unknown function (DUF868)
Phvul.004G154800	0.0566113	2.7238	6.83563	Chr04	Protein kinase superfamily protein
Phvul.009G048000	0.0282034	2.72341	5.62398	Chr09	senescence-associated E3 ubiquitin ligase 1
Phvul.002G056600	0.00522864	2.72218	0	Chr02	2-oxoglutarate (2OG) and Fe(II)-dependent oxygenase superfamily protein
Phvul.002G186600	0.0403065	2.72191	0	Chr02	mitogen-activated protein kinase kinase kinase 21
Phvul.009G244600	0.00215617	2.7214	1.3003	Chr09	Leucine-rich repeat transmembrane protein kinase
Phvul.009G090700	0.0354488	2.72046	0	Chr09	SPFH/Band 7/PHB domain-containing membrane-associated protein family
Phvul.002G111700	0.0608392	2.71999	8.04584	Chr02	PHD finger family protein / SWIB complex BAF60b domain-containing protein / GYF domain-containing protein
Phvul.011G050100	0.0666434	2.71829	2.04411	Chr11	extra-large G-protein 1
Phvul.008G175800	0.0406125	2.71828	10.8061	Chr08	Phosphate-responsive 1 family protein
Phvul.009G147100	0.0312767	2.71787	0	Chr09	nodulin MtN21 /EamA-like transporter family protein
Phvul.003G165100	0.0280713	2.71786	0	Chr03	Ypt/Rab-GAP domain of gyp1p superfamily protein
Phvul.002G300300	0.0160517	2.7148	8.06257	Chr02	DCD (Development and Cell Death) domain protein
Phvul.001G195900	0.0404166	2.71256	6.30099	Chr01	BTB/POZ domain-containing protein
Phvul.011G044900	0.0184955	2.71046	0.196924	Chr11	RAD-like 1
Phvul.005G003700	0.0377744	2.71034	7.43481	Chr05	LORELEI-LIKE-GPI-ANCHORED PROTEIN 1
Phvul.007G058500	0.0300583	2.70923	5.72325	Chr07	Bifunctional inhibitor/lipid-transfer protein/seed storage 2S albumin superfamily protein
Phvul.003G269500	0.0370599	2.70742	6.74252	Chr03	Disease resistance-responsive (dirigent-like protein) family protein
Phvul.007G049400	0.0106771	2.70674	6.49292	Chr07	cysteine-rich RLK (RECEPTOR-like protein kinase) 29
Phvul.003G070900	0.0617104	2.70638	5.39216	Chr03	transmembrane receptors;ATP binding
Phvul.001G146500	0.00158088	2.69995	0.343382	Chr01	Tetratricopeptide repeat (TPR)-like superfamily protein
Phvul.007G023600	0.0585119	2.69982	7.2334	Chr07	Duplicated homeodomain-like superfamily protein
Phvul.002G009300	0.0393073	2.69811	2.77578	Chr02	phytosulfokine 4 precursor
Phvul.008G175700	0.0444749	2.6966	10.3381	Chr08	Phosphate-responsive 1 family protein
Phvul.007G116900	0.0626833	2.69251	5.0182	Chr07	type one serine/threonine protein phosphatase 4
Phvul.003G119500	0.0334851	2.6913	5.01933	Chr03
Phvul.007G049600	0.0635532	2.6909	1.38292	Chr07	cysteine-rich RLK (RECEPTOR-like protein kinase) 29
Phvul.008G206900	0.0309202	2.68814	0	Chr08	Plant L-ascorbate oxidase
Phvul.004G004900	0.0259413	2.68713	0.832767	Chr04	NAC (No Apical Meristem) domain transcriptional regulator superfamily protein
Phvul.009G253300	0.0422268	2.68589	3.06303	Chr09	COBRA-like protein-7 precursor
Phvul.002G307000	0.00485761	2.68386	4.02277	Chr02	NAC domain containing protein 75
Phvul.001G187200	0.0577813	2.68374	0	Chr01	Plant protein of unknown function (DUF247)
Phvul.009G253400	0.0481861	2.68175	6.25752	Chr09
Phvul.003G112700	0.0390262	2.68141	9.59613	Chr03
Phvul.004G155900	0.0300925	2.68112	0.275119	Chr04	Calmodulin binding protein-like
Phvul.006G137000	0.0235997	2.68096	0.161883	Chr06	Wall-associated kinase family protein
Phvul.002G151000	0.00510076	2.67856	4.06581	Chr02
Phvul.004G049500	0.0113828	2.67648	2.74862	Chr04	2-oxoglutarate (2OG) and Fe(II)-dependent oxygenase superfamily protein
Phvul.009G105300	0.019159	2.6761	7.62334	Chr09	BURP domain-containing protein
Phvul.004G123400	0.0458263	2.67378	0	Chr04	pfkB-like carbohydrate kinase family protein
Phvul.001G247200	0.0104219	2.67158	8.53384	Chr01	arogenate dehydrogenase
Phvul.010G114900	0.0185049	2.6705	6.18582	Chr10	Integrase-type DNA-binding superfamily protein
Phvul.002G286300	0.00578477	2.67027	0	Chr02	CBS / octicosapeptide/Phox/Bemp1 (PB1) domains-containing protein
Phvul.007G200600	0.018652	2.67027	3.06096	Chr07
Phvul.009G123300	0.0525493	2.66637	5.13034	Chr09	Integrase-type DNA-binding superfamily protein
Phvul.010G108600	0.0597552	2.663	0	Chr10	Protein of unknown function (DUF1191)
Phvul.011G134000	0.0229815	2.66268	0	Chr11	senescence-associated gene 12
Phvul.003G280600	0.00983097	2.66257	5.5356	Chr03	D-aminoacyl-tRNA deacylases
Phvul.009G205800	0.0558282	2.66136	0	Chr09	Nucleotide/sugar transporter family protein
Phvul.002G168500	0.0173704	2.66104	2.20081	Chr02	C2H2-like zinc finger protein
Phvul.008G252900	0.019957	2.66094	0	Chr08
Phvul.007G228600	0.0231511	2.66058	8.4816	Chr07	GDSL-like Lipase/Acylhydrolase superfamily protein
Phvul.009G044400	0.010064	2.65977	8.09572	Chr09	O-methyltransferase 1
Phvul.004G076200	0.0563812	2.65316	0	Chr04	cytochrome P450, family 72, subfamily A, polypeptide 15
Phvul.002G232800	0.0480883	2.65264	0	Chr02	senescence-related gene 1
Phvul.003G057300	0.0498035	2.65092	0	Chr03	glutamate receptor 2.7
Phvul.008G077500	0.0295311	2.65034	0	Chr08	cysteine-rich RLK (RECEPTOR-like protein kinase) 23,cysteine-rich RLK (RECEPTOR-like protein kinase) 25
Phvul.001G140000	0.00533372	2.64906	4.90481	Chr01	polygalacturonase inhibiting protein 1
Phvul.001G096600	0.0657206	2.64826	6.04356	Chr01	Protein kinase superfamily protein
Phvul.010G063800	4.7979e-05	2.64789	6.24228	Chr10	Disease resistance-responsive (dirigent-like protein) family protein
Phvul.001G166300	0.065366	2.6472	0	Chr01	pleiotropic drug resistance 12
Phvul.002G063900	0.00255067	2.64703	3.77137	Chr02	cysteine-rich RLK (RECEPTOR-like protein kinase) 2
Phvul.009G163000	0.0405551	2.64692	0.0592756	Chr09
Phvul.002G152100	0.00477649	2.64686	3.14455	Chr02	Leucine-rich repeat protein kinase family protein
Phvul.008G043400	0.0127576	2.64595	0	Chr08	receptor like protein 7
Phvul.007G065100	0.0261966	2.64523	2.93357	Chr07	K-box region and MADS-box transcription factor family protein
Phvul.001G216000	0.044969	2.64357	0	Chr01	NAD(P)-binding Rossmann-fold superfamily protein
Phvul.001G250800	0.0163869	2.64357	0	Chr01	slufate transporter 2;1
Phvul.002G201400	0.0356121	2.64357	0	Chr02	Leucine-rich repeat protein kinase family protein
Phvul.002G260600	0.007867	2.64357	0	Chr02	GTP cyclohydrolase II
Phvul.002G286500	0.00919007	2.64357	0	Chr02	osmotin 34
Phvul.005G001100	0.0396094	2.64357	0	Chr05	GDSL-like Lipase/Acylhydrolase superfamily protein
Phvul.006G084300	0.0477815	2.64357	0	Chr06	PsbQ-like 3
Phvul.006G148400	0.00650183	2.64357	0	Chr06
Phvul.009G186200	0.0272287	2.64357	0	Chr09	NDH dependent flow 6
Phvul.002G017700	0.0106135	2.64332	6.11519	Chr02	Protein kinase superfamily protein
Phvul.010G026800	0.0619796	2.64207	1.43993	Chr10
Phvul.005G135200	0.0386721	2.63822	0	Chr05	terpene synthase 02
Phvul.007G256500	0.0119202	2.63817	3.18289	Chr07	Transmembrane amino acid transporter family protein
Phvul.007G238300	0.0078572	2.638	0.283593	Chr07	Serinc-domain containing serine and sphingolipid biosynthesis protein
Phvul.002G180800	0.0322523	2.63743	1.57252	Chr02	BON association protein 2
Phvul.009G083300	0.0497316	2.63575	3.04068	Chr09	Protein kinase superfamily protein
Phvul.002G108700	0.0451848	2.63318	7.7667	Chr02	calcium-dependent protein kinase 16
Phvul.002G260400	0.026197	2.63292	0.113813	Chr02	endoplasmic reticulum-type calcium-transporting ATPase 3
Phvul.007G137900	0.0539739	2.63275	0	Chr07	VEFS-Box of polycomb protein
Phvul.009G039000	0.0176568	2.63132	8.90643	Chr09	NAC transcription factor-like 9
Phvul.005G134000	0.0562633	2.63002	4.25637	Chr05	Putative lysine decarboxylase family protein
Phvul.010G111600	0.024024	2.62795	6.23315	Chr10	Protein of unknown function (DUF3133)
Phvul.002G163700	0.0492169	2.62761	6.67068	Chr02	Integrase-type DNA-binding superfamily protein
Phvul.008G168000	0.0254066	2.62688	4.9523	Chr08	nitrate reductase 1
Phvul.007G014600	0.0293284	2.62297	4.58611	Chr07	myosin 1
Phvul.001G113600	0.0254573	2.62124	0.433671	Chr01	Cupredoxin superfamily protein
Phvul.011G181400	0.0531127	2.62092	1.64058	Chr11	disease resistance protein (TIR-NBS-LRR class), putative
Phvul.008G200900	0.0141286	2.61932	0	Chr08	Predicted AT-hook DNA-binding family protein
Phvul.009G027800	0.0519976	2.61841	0	Chr09	Laccase/Diphenol oxidase family protein
Phvul.010G144900	0.0435946	2.61748	1.80783	Chr10	hexokinase 2
Phvul.009G092000	0.0141706	2.61722	0.884918	Chr09	Bifunctional inhibitor/lipid-transfer protein/seed storage 2S albumin superfamily protein
Phvul.007G209700	0.00425182	2.61704	0.366457	Chr07	P-glycoprotein 11
Phvul.011G126700	0.041155	2.61663	0	Chr11	senescence-associated gene 12
Phvul.008G178800	0.0587911	2.61594	7.504	Chr08
Phvul.002G197800	0.0187551	2.61405	5.12748	Chr02
Phvul.001G136900	0.0499695	2.61356	4.11118	Chr01
Phvul.007G143600	0.061654	2.61108	1.56051	Chr07	SPX (SYG1/Pho81/XPR1) domain-containing protein
Phvul.008G066700	0.0310889	2.61014	0	Chr08	RNI-like superfamily protein
Phvul.009G011500	0.0384392	2.61014	0	Chr09
Phvul.009G250600	0.0024349	2.61014	0	Chr09	Plant invertase/pectin methylesterase inhibitor superfamily
Phvul.008G274300	0.00504294	2.60954	4.3965	Chr08	PLC-like phosphodiesterase family protein
Phvul.002G092800	0.0438221	2.60771	5.77065	Chr02
Phvul.006G043200	0.0615778	2.60764	2.32867	Chr06	NAD(P)-binding Rossmann-fold superfamily protein
Phvul.003G124000	0.0101886	2.60643	1.24742	Chr03	WRKY family transcription factor
Phvul.002G260800	0.0472353	2.60566	2.71438	Chr02
Phvul.010G003400	0.0379526	2.60509	3.47925	Chr10
Phvul.008G034900	0.0541575	2.60492	9.83491	Chr08	UDP-glucose 6-dehydrogenase family protein
Phvul.008G246500	0.0057191	2.60383	0	Chr08	NB-ARC domain-containing disease resistance protein
Phvul.007G209600	0.0486796	2.60338	6.83291	Chr07	ATP binding cassette subfamily B4
Phvul.006G050900	0.00589177	2.60288	0.258585	Chr06	RmlC-like cupins superfamily protein
Phvul.002G086400	0.0188262	2.60162	7.61996	Chr02	peroxisomal adenine nucleotide carrier 1
Phvul.009G234300	0.059295	2.59498	4.75589	Chr09	Nucleotide/sugar transporter family protein
Phvul.009G112000	0.054718	2.59293	4.82118	Chr09	amino acid permease 8
Phvul.005G035800	0.0499593	2.59231	0.555927	Chr05	responsive to abscisic acid 28
Phvul.005G085600	0.0426142	2.58966	4.83452	Chr05	protein kinase family protein
Phvul.011G131400	0.0225928	2.58906	0	Chr11	xylem cysteine peptidase 1
Phvul.007G190000	0.00189184	2.58903	5.52575	Chr07
Phvul.010G034300	0.0606355	2.58802	3.53321	Chr10	Heavy metal transport/detoxification superfamily protein
Phvul.002G094900	0.066221	2.58733	1.96022	Chr02	winged-helix DNA-binding transcription factor family protein
Phvul.002G199300	0.0405133	2.58678	5.16829	Chr02	FAD-binding Berberine family protein
Phvul.008G010300	0.0595731	2.5866	7.74981	Chr08	Protein of unknown function (DUF506)
Phvul.006G150900	0.0504346	2.58653	0	Chr06	Protein kinase superfamily protein
Phvul.004G120400	0.0108055	2.58595	7.51538	Chr04	RHOMBOID-like 2
Phvul.002G077100	0.0118962	2.58371	4.08857	Chr02	formin 8
Phvul.001G050300	0.0507607	2.58289	0	Chr01	Bifunctional inhibitor/lipid-transfer protein/seed storage 2S albumin superfamily protein
Phvul.003G232300	0.0480686	2.58258	4.58782	Chr03	myb domain protein 84
Phvul.009G108500	0.0159641	2.5811	6.99573	Chr09	casein kinase I-like 3
Phvul.001G185700	0.0660831	2.58042	1.33353	Chr01
Phvul.006G214700	0.0357716	2.57991	5.25985	Chr06	Phosphatidylinositol-4-phosphate 5-kinase family protein
Phvul.004G159400	0.0580544	2.57977	3.81541	Chr04	Eukaryotic aspartyl protease family protein
Phvul.003G011000	0.0564112	2.57942	0	Chr03
Phvul.002G005300	0.0533928	2.57892	7.06022	Chr02	myo-inositol polyphosphate 5-phosphatase 2
Phvul.002G039300	0.0379346	2.57843	8.11508	Chr02	Chalcone and stilbene synthase family protein
Phvul.008G263900	0.0606341	2.5769	4.74358	Chr08	calmodulin-binding receptor-like cytoplasmic kinase 1
Phvul.009G131100	0.0179074	2.57529	4.79338	Chr09
Phvul.007G184800	0.00922587	2.57517	1.06608	Chr07	Seed maturation protein
Phvul.001G206900	0.0168227	2.57415	3.84981	Chr01	Adenine nucleotide alpha hydrolases-like superfamily protein
Phvul.006G077600	0.0493322	2.57346	0	Chr06
Phvul.003G289900	0.0154878	2.57323	8.2121	Chr03
Phvul.007G254600	0.0193996	2.57122	2.71749	Chr07
Phvul.006G185300	0.0450761	2.57115	0	Chr06	lipoxygenase 3
Phvul.003G190100	0.00219157	2.57063	0	Chr03
Phvul.001G080200	0.0490501	2.57004	5.46206	Chr01	Putative integral membrane protein conserved region (DUF2404)
Phvul.002G164800	0.0285461	2.56997	4.82482	Chr02	dynamin-like protein
Phvul.010G123100	0.033823	2.56952	8.95087	Chr10	pectin methylesterase 3
Phvul.003G217100	0.0647971	2.56764	9.64252	Chr03	Bifunctional inhibitor/lipid-transfer protein/seed storage 2S albumin superfamily protein
Phvul.010G003700	0.0391932	2.56509	0	Chr10	Major facilitator superfamily protein
Phvul.010G065400	0.0556605	2.56473	9.14564	Chr10	PYR1-like 4
Phvul.007G190200	0.0493468	2.56372	0.175655	Chr07
Phvul.006G019100	0.0475671	2.56364	0.585674	Chr06
Phvul.007G038100	0.0660565	2.56354	0	Chr07	transducin family protein / WD-40 repeat family protein
Phvul.008G043700	0.0400255	2.56299	0	Chr08	Auxin efflux carrier family protein
Phvul.001G178500	0.0613888	2.56245	2.92279	Chr01	Cysteine proteinases superfamily protein
Phvul.006G119100	0.0608991	2.556	5.23784	Chr06	WRKY DNA-binding protein 48
Phvul.003G276900	0.0109285	2.55494	4.49768	Chr03	putrescine-binding periplasmic protein-related
Phvul.011G119200	0.0655441	2.55263	3.39281	Chr11	Concanavalin A-like lectin protein kinase family protein
Phvul.004G056700	0.0223701	2.55227	1.37866	Chr04	lysine histidine transporter 1
Phvul.005G026200	0.0497079	2.55128	0	Chr05	Phosphatidylinositol-4-phosphate 5-kinase family protein
Phvul.008G291300	0.0428582	2.55066	0.733973	Chr08	O-fucosyltransferase family protein
Phvul.003G076700	0.00847444	2.5504	4.64817	Chr03	beta glucosidase 46
Phvul.008G235100	0.032345	2.55014	9.73885	Chr08	Calcium-binding EF-hand family protein
Phvul.007G164700	0.0106659	2.55013	4.4535	Chr07
Phvul.006G133900	0.0625518	2.54981	4.82275	Chr06	SNARE associated Golgi protein family
Phvul.003G172600	0.0234603	2.54874	0.630504	Chr03
Phvul.002G087000	0.0315545	2.54586	8.57396	Chr02	soluble N-ethylmaleimide-sensitive factor adaptor protein 33
Phvul.007G074000	0.0388534	2.54507	5.65941	Chr07	Protein kinase superfamily protein
Phvul.008G236800	0.044407	2.5428	2.48118	Chr08	SGNH hydrolase-type esterase superfamily protein
Phvul.009G240500	0.0342279	2.54279	0.480096	Chr09	Plant protein of unknown function (DUF247)
Phvul.002G316500	0.055381	2.54212	3.91613	Chr02	NAC domain containing protein 58
Phvul.010G085800	0.00820592	2.54211	0	Chr10	glucan synthase-like 12
Phvul.011G064000	0.0198796	2.54147	7.6199	Chr11	Protein kinase superfamily protein
Phvul.005G018800	0.0139673	2.54055	0.53722	Chr05
Phvul.003G234200	0.00373315	2.54046	5.98965	Chr03
Phvul.002G265400	0.0352855	2.53607	5.69487	Chr02	WRKY DNA-binding protein 51
Phvul.001G218000	0.061354	2.53281	0	Chr01	P-glycoprotein 11
Phvul.011G012500	0.0578996	2.53229	3.94824	Chr11	ROTUNDIFOLIA like 12
Phvul.006G156000	0.0218857	2.53228	0	Chr06	Terpenoid cyclases family protein
Phvul.007G254300	0.00554568	2.5311	2.2093	Chr07	NB-ARC domain-containing disease resistance protein
Phvul.008G252300	0.0449069	2.53016	3.79365	Chr08	exocyst subunit exo70 family protein B1
Phvul.011G013400	0.0548906	2.52895	0	Chr11	pheophytinase
Phvul.002G093500	0.00826413	2.52775	3.1126	Chr02	TPX2 (targeting protein for Xklp2) protein family
Phvul.006G182800	0.0601563	2.52644	1.00071	Chr06
Phvul.003G105300	0.006731	2.52319	9.17605	Chr03	ralf-like 33
Phvul.008G275600	0.0324208	2.52235	0	Chr08
Phvul.006G135900	0.00962092	2.52198	1.10387	Chr06	calcineurin B-like protein 2
Phvul.001G250600	0.00170886	2.52188	3.00099	Chr01	aspartate aminotransferase
Phvul.001G243700	0.0593362	2.52136	0	Chr01	CRINKLY4 related 3
Phvul.006G171000	0.0400448	2.5209	7.05175	Chr06	NOD26-like intrinsic protein 1;2
Phvul.011G097800	0.0653536	2.52051	0	Chr11	5\'-3\' exoribonuclease 3
Phvul.006G140300	0.057401	2.51983	2.3612	Chr06	microtubule-associated proteins 70-5
Phvul.001G265500	0.0284235	2.51897	7.39893	Chr01	Leucine-rich repeat protein kinase family protein
Phvul.007G066900	0.00948127	2.51886	0.931286	Chr07	S-adenosyl-L-methionine-dependent methyltransferases superfamily protein
Phvul.010G066900	0.0519895	2.51703	0	Chr10	Peroxidase superfamily protein
Phvul.005G160800	0.0419733	2.51643	5.49998	Chr05	Pyridoxal phosphate phosphatase-related protein
Phvul.007G046400	0.0352852	2.51598	4.56949	Chr07	Xanthine/uracil permease family protein
Phvul.006G045400	0.00594786	2.50882	0	Chr06	NB-ARC domain-containing disease resistance protein
Phvul.007G065800	0.00498177	2.50765	0.0360032	Chr07	Peroxidase superfamily protein
Phvul.009G189400	0.0589754	2.50647	5.90709	Chr09	ATP-binding cassette A2
Phvul.001G210400	0.0298237	2.50593	0	Chr01	Chaperone DnaJ-domain superfamily protein
Phvul.007G065200	0.0318291	2.50592	1.43728	Chr07	pfkB-like carbohydrate kinase family protein
Phvul.001G215300	0.0118689	2.50479	2.77751	Chr01	galactinol synthase 1
Phvul.006G189400	0.0470677	2.50463	2.31598	Chr06
Phvul.001G085100	0.0422015	2.50433	0	Chr01	hAT dimerisation domain-containing protein
Phvul.005G138900	0.0354569	2.50424	2.52001	Chr05	phototropin 1
Phvul.011G024000	0.00520437	2.5041	0	Chr11	Bifunctional inhibitor/lipid-transfer protein/seed storage 2S albumin superfamily protein
Phvul.006G060700	0.0573998	2.50292	3.82271	Chr06	Chaperone DnaJ-domain superfamily protein
Phvul.011G134100	0.0537346	2.50287	0	Chr11	senescence-associated gene 12
Phvul.010G025300	0.0045645	2.50176	2.4797	Chr10	Disease resistance protein (TIR-NBS-LRR class) family
Phvul.002G272100	0.00903448	2.50046	8.36227	Chr02	mitogen-activated protein kinase kinase kinase 3
Phvul.008G048500	0.0336696	2.50021	5.71308	Chr08	prenylated RAB acceptor 1.F4
Phvul.009G150800	0.0117481	2.49958	4.56069	Chr09	golgi nucleotide sugar transporter 1
Phvul.010G145700	0.0247989	2.49893	4.63845	Chr10	downstream target of AGL15-4
Phvul.007G034500	0.037985	2.49745	0	Chr07	MATE efflux family protein
Phvul.007G049000	0.0344822	2.49577	5.51723	Chr07	cysteine-rich RLK (RECEPTOR-like protein kinase) 29
Phvul.009G119900	0.00732222	2.49462	5.76901	Chr09	myb domain protein 4
Phvul.007G230100	0.0193411	2.49324	6.82544	Chr07	IQ calmodulin-binding motif family protein
Phvul.010G060100	0.0273183	2.4931	5.70341	Chr10	Late embryogenesis abundant (LEA) hydroxyproline-rich glycoprotein family
Phvul.002G223400	0.0348875	2.49235	3.31992	Chr02	alternative NAD(P)H dehydrogenase 2
Phvul.001G039600	0.017587	2.49157	0	Chr01	Mitochondrial substrate carrier family protein
Phvul.001G071000	0.0594161	2.49157	0	Chr01	myb domain protein 5
Phvul.002G168200	0.0464672	2.49157	0.276867	Chr02	CLAVATA3/ESR-RELATED 9
Phvul.004G169400	0.0608186	2.49157	0	Chr04	AP2/B3-like transcriptional factor family protein
Phvul.005G109900	0.0531181	2.49157	0	Chr05	myb domain protein 15
Phvul.005G162600	0.0201998	2.49157	0	Chr05	Leucine-rich repeat protein kinase family protein
Phvul.001G257600	0.0607162	2.49081	2.19013	Chr01	RPM1-interacting protein 4 (RIN4) family protein
Phvul.009G155600	0.000482512	2.49074	8.1635	Chr09	S-adenosyl-L-methionine-dependent methyltransferases superfamily protein
Phvul.009G218200	0.0608532	2.49017	6.27876	Chr09	Uncharacterised protein family (UPF0497)
Phvul.005G015500	0.0181535	2.48921	3.6735	Chr05	multidrug resistance-associated protein 12
Phvul.004G155400	0.00283689	2.4886	0.61432	Chr04	receptor serine/threonine kinase, putative
Phvul.001G166200	0.0302439	2.48819	0	Chr01	ABC-2 and Plant PDR ABC-type transporter family protein,pleiotropic drug resistance 9
Phvul.007G223400	0.0147576	2.48753	6.17439	Chr07	heat shock transcription factor A3
Phvul.009G147200	0.017426	2.48611	5.40461	Chr09	nodulin MtN21 /EamA-like transporter family protein
Phvul.001G051100	0.00215599	2.48611	1.80861	Chr01	S-domain-2 5
Phvul.004G114300	0.0280202	2.48606	0	Chr04	cytochrome P450, family 715, subfamily A, polypeptide 1
Phvul.006G151500	9.2224e-05	2.48581	0.431567	Chr06	glucose-6-phosphate/phosphate translocator 2
Phvul.002G163900	0.0307845	2.48527	2.72714	Chr02	highly ABA-induced PP2C gene 3
Phvul.002G266800	0.0639463	2.4835	1.35464	Chr02	nucleotide sugar transporter-KT 1
Phvul.001G249500	0.0538252	2.48316	9.85354	Chr01
Phvul.008G264400	0.0537328	2.47918	4.45547	Chr08	Leucine-rich repeat transmembrane protein kinase
Phvul.003G150200	0.0177722	2.47772	5.10845	Chr03	BNR/Asp-box repeat family protein
Phvul.011G008600	0.00199562	2.47751	2.53321	Chr11
Phvul.002G001900	0.0277926	2.47743	5.23199	Chr02	Restriction endonuclease, type II-like superfamily protein
Phvul.003G204300	0.0459057	2.47664	0	Chr03	Adenine nucleotide alpha hydrolases-like superfamily protein
Phvul.007G060800	0.0519429	2.47658	5.88743	Chr07	Leucine-rich repeat (LRR) family protein
Phvul.006G043700	0.0124928	2.47619	7.41781	Chr06	calmodulin-domain protein kinase 9
Phvul.007G031000	0.0530813	2.47588	0.256535	Chr07	Protein kinase superfamily protein
Phvul.007G065900	0.0431584	2.47482	6.97702	Chr07	TCP family transcription factor
Phvul.011G038800	0.0378399	2.47479	6.18116	Chr11	ATP binding microtubule motor family protein
Phvul.011G166900	0.0615947	2.47264	0	Chr11	chitinase A
Phvul.002G186000	0.013395	2.47063	3.62027	Chr02	glutamate decarboxylase
Phvul.001G232300	0.0203298	2.46926	5.57652	Chr01	Protein kinase superfamily protein
Phvul.003G137000	0.0344157	2.46926	3.3633	Chr03	beta galactosidase 1
Phvul.006G047300	0.0425267	2.46777	4.19224	Chr06	WRKY family transcription factor
Phvul.006G110200	0.0608729	2.46641	0	Chr06	cytokinin response factor 4
Phvul.002G275700	0.0225525	2.46605	0	Chr02	fatty acid amide hydrolase
Phvul.003G146700	0.0207544	2.46545	5.01399	Chr03	Galactosyltransferase family protein
Phvul.005G109700	0.0187634	2.46258	0	Chr05	myb domain protein 14
Phvul.010G141200	0.0663468	2.45984	4.34276	Chr10	Pyridoxal phosphate phosphatase-related protein
Phvul.005G007200	0.0289289	2.45814	0	Chr05	disease resistance family protein / LRR family protein
Phvul.010G022000	0.0462959	2.4576	0	Chr10	nuclear transport factor 2 (NTF2) family protein / RNA recognition motif (RRM)-containing protein
Phvul.008G276100	0.00383812	2.45687	0.143215	Chr08	receptor like protein 24
Phvul.011G163300	0.052115	2.45615	0	Chr11	Ankyrin repeat family protein
Phvul.001G049000	0.040839	2.45588	1.38705	Chr01	Protein kinase superfamily protein
Phvul.001G087100	0.0248352	2.45565	9.96301	Chr01	GRAM domain family protein
Phvul.008G171400	0.0076892	2.45335	3.58309	Chr08
Phvul.006G142000	0.0182883	2.45267	2.86608	Chr06	inositol transporter 4
Phvul.008G177100	0.058113	2.45038	3.72671	Chr08	Cupredoxin superfamily protein
Phvul.008G191600	0.000187425	2.44967	0.505424	Chr08	glycerol-3-phosphate acyltransferase 1
Phvul.004G124900	0.020229	2.44912	0	Chr04	cysteine-rich RLK (RECEPTOR-like protein kinase) 23
Phvul.001G263500	0.0223926	2.44893	0	Chr01	Transmembrane amino acid transporter family protein
Phvul.010G163600	0.00141296	2.44851	0.0940952	Chr10
Phvul.010G156000	0.0159954	2.44758	5.21562	Chr10	Protein of unknown function (DUF567)
Phvul.004G173400	0.0225077	2.44743	1.28082	Chr04	SNF7 family protein
Phvul.009G228800	0.060327	2.44723	1.70811	Chr09	mechanosensitive channel of small conductance-like 10
Phvul.010G140800	0.0447527	2.44716	5.9574	Chr10	Pyridoxal phosphate phosphatase-related protein
Phvul.003G166500	0.0246694	2.44688	0	Chr03	blue-copper-binding protein
Phvul.010G070200	0.0401975	2.44616	6.45797	Chr10	HSI2-like 1
Phvul.004G100100	0.0245029	2.44569	0	Chr04	disease resistance family protein / LRR family protein
Phvul.011G130900	0.0608609	2.44509	0	Chr11	senescence-associated gene 12
Phvul.011G023700	0.0472805	2.44431	3.52452	Chr11	hexokinase-like 1
Phvul.002G328300	0.0448824	2.44395	6.56494	Chr02	MAP kinase 9
Phvul.003G109000	0.0395322	2.44367	4.20791	Chr03	MLP-like protein 423
Phvul.008G032700	0.0445141	2.44116	0	Chr08	O-methyltransferase family protein
Phvul.009G027400	0.0500283	2.44022	0	Chr09	structural constituent of ribosome
Phvul.010G114300	0.0043937	2.44022	0.63234	Chr10	Protein of unknown function (DUF1442)
Phvul.008G096400	0.0351085	2.44008	0	Chr08	Stress induced protein
Phvul.007G148000	0.0432102	2.43973	0	Chr07	methionine adenosyltransferase 3
Phvul.002G307200	0.0267002	2.4394	4.2347	Chr02	Leucine-rich repeat (LRR) family protein
Phvul.001G124000	0.00421906	2.43884	0	Chr01
Phvul.011G167800	0.00270764	2.4383	4.75784	Chr11	Leucine-rich repeat transmembrane protein kinase
Phvul.009G183000	0.0018945	2.43757	9.15962	Chr09	alpha/beta-Hydrolases superfamily protein
Phvul.009G114900	0.0339512	2.4375	4.19576	Chr09	MATE efflux family protein
Phvul.002G124400	0.0644559	2.43712	0	Chr02	hAT dimerisation domain-containing protein
Phvul.005G151300	0.0232683	2.43712	0	Chr05	beta glucosidase 32
Phvul.001G167300	0.0651052	2.43656	5.29697	Chr01	RmlC-like cupins superfamily protein
Phvul.006G044100	0.00981144	2.43567	0	Chr06	Domain of unknown function (DUF313)
Phvul.011G117500	0.0446545	2.43515	5.33153	Chr11	expansin B3
Phvul.006G010200	0.017504	2.43453	0	Chr06	Neutral/alkaline non-lysosomal ceramidase
Phvul.003G054200	0.00645867	2.43453	5.00162	Chr03	P-loop containing nucleoside triphosphate hydrolases superfamily protein
Phvul.005G167700	0.00841608	2.43425	3.42984	Chr05	cysteine-rich RLK (RECEPTOR-like protein kinase) 10
Phvul.004G027600	0.0213713	2.43291	5.55944	Chr04	Glutaredoxin family protein
Phvul.003G225300	0.0383548	2.43222	0	Chr03
Phvul.002G082100	0.0187853	2.4313	4.97415	Chr02	Peroxidase superfamily protein
Phvul.011G016300	0.00196214	2.42978	7.69268	Chr11	phosphate starvation-induced gene 3
Phvul.003G189500	0.0613512	2.42879	4.85243	Chr03	GDSL-like Lipase/Acylhydrolase superfamily protein
Phvul.003G174000	0.0512503	2.42813	6.92895	Chr03	DNA-binding protein phosphatase 1
Phvul.007G255600	0.0153161	2.42785	2.91	Chr07	Peptidase S41 family protein
Phvul.006G039900	0.0337875	2.42643	0	Chr06	Ankyrin repeat family protein
Phvul.008G201100	0.0375126	2.4236	5.20131	Chr08
Phvul.008G265900	0.0567239	2.42346	2.84457	Chr08	disease resistance protein (TIR-NBS-LRR class), putative
Phvul.002G221200	0.0560931	2.42247	9.1787	Chr02	sugar transporter 1
Phvul.002G124300	0.0273181	2.4218	0	Chr02	EF-TU receptor
Phvul.007G110400	0.0502366	2.42089	4.59517	Chr07	ARM repeat superfamily protein
Phvul.003G085700	0.0497933	2.41949	0	Chr03
Phvul.003G071100	0.0462306	2.41942	7.8465	Chr03	Actin cross-linking protein
Phvul.003G231200	0.0551235	2.41909	7.95354	Chr03	basic helix-loop-helix (bHLH) DNA-binding superfamily protein
Phvul.007G183000	0.0145463	2.41765	0	Chr07	ROP binding protein kinases 2
Phvul.007G112300	0.0403287	2.4175	0	Chr07	MuDR family transposase
Phvul.002G323700	0.00556647	2.41694	0	Chr02	vacuolar iron transporter 1
Phvul.001G178900	0.00657765	2.41531	2.66896	Chr01	SAUR-like auxin-responsive protein family
Phvul.001G026000	0.00268088	2.41425	7.34569	Chr01	Syntaxin/t-SNARE family protein
Phvul.007G264400	0.0295463	2.41409	0	Chr07	Adenine nucleotide alpha hydrolases-like superfamily protein
Phvul.001G206100	0.027088	2.41382	5.82825	Chr01	thiamin pyrophosphokinase1
Phvul.002G019500	0.0410973	2.41147	1.74014	Chr02	Cyclin-dependent kinase inhibitor family protein
Phvul.010G135800	0.0634736	2.41094	8.92998	Chr10	lipoxygenase 1
Phvul.009G087200	0.0422346	2.41078	1.38481	Chr09	chorismate mutase 2
Phvul.007G218700	0.0507992	2.40751	11.7162	Chr07	senescence-associated gene 21
Phvul.010G135200	0.0485869	2.40721	2.62807	Chr10	Calcium-binding endonuclease/exonuclease/phosphatase family
Phvul.011G127700	0.0251051	2.40717	7.46299	Chr11	trehalose-phosphatase/synthase 7
Phvul.007G260700	0.0346816	2.40676	2.22556	Chr07	peroxidase 2
Phvul.004G154500	0.0597378	2.40535	3.29241	Chr04	Protein kinase superfamily protein
Phvul.009G047800	0.0461466	2.4049	2.11425	Chr09	oligopeptide transporter 1
Phvul.007G106600	0.0578351	2.40445	0	Chr07	putative indole-3-acetic acid-amido synthetase GH3.9
Phvul.001G204700	0.0321652	2.40398	0.422616	Chr01	indeterminate(ID)-domain 2
Phvul.009G236900	0.0323598	2.40297	4.143	Chr09	OSBP(oxysterol binding protein)-related protein 4B
Phvul.002G055600	0.0318272	2.40224	1.41146	Chr02	receptor-like protein kinase 1
Phvul.006G098400	0.039004	2.40111	0	Chr06	HXXXD-type acyl-transferase family protein
Phvul.003G233700	0.0572695	2.39919	5.83565	Chr03	VQ motif-containing protein
Phvul.006G114000	0.0342311	2.39899	6.01964	Chr06	ABA-inducible BHLH-type transcription factor
Phvul.009G006800	0.0259147	2.39832	0.594608	Chr09	Seven transmembrane MLO family protein
Phvul.001G129300	0.0447375	2.39773	5.09889	Chr01	6-phosphogluconate dehydrogenase family protein
Phvul.003G256600	0.00230728	2.397	3.42235	Chr03	cytochrome BC1 synthesis
Phvul.006G074600	0.0336867	2.39593	4.74174	Chr06	WRKY DNA-binding protein 33
Phvul.002G018400	0.0624609	2.39559	8.85728	Chr02	alpha/beta-Hydrolases superfamily protein
Phvul.003G134600	0.0210048	2.39416	8.37191	Chr03	Peroxidase superfamily protein
Phvul.001G096300	0.0428043	2.39309	7.049	Chr01	12-oxophytodienoate reductase 2
Phvul.001G138900	0.0524065	2.39132	2.26221	Chr01	cytochrome P450, family 705, subfamily A, polypeptide 27
Phvul.009G138600	0.0260059	2.39086	3.54855	Chr09	WRKY DNA-binding protein 13
Phvul.009G230700	0.028637	2.3903	3.87175	Chr09	membrane bound O-acyl transferase (MBOAT) family protein
Phvul.007G268700	0.0561157	2.39012	8.13923	Chr07	Late embryogenesis abundant (LEA) hydroxyproline-rich glycoprotein family
Phvul.001G001900	0.0274205	2.38963	5.80967	Chr01	alpha-amylase-like 2
Phvul.010G057400	0.000404569	2.38939	0	Chr10	receptor-like protein kinase 4
Phvul.007G092300	0.047358	2.38837	4.98187	Chr07	IQ-domain 2
Phvul.004G099400	0.0113372	2.38775	0	Chr04	disease resistance family protein / LRR family protein
Phvul.005G078400	0.0152681	2.38775	0	Chr05	Leucine-rich repeat transmembrane protein kinase
Phvul.006G117600	0.0545692	2.38246	0	Chr06	Adenine nucleotide alpha hydrolases-like superfamily protein
Phvul.009G019400	0.064007	2.38231	6.48358	Chr09	DC1 domain-containing protein
Phvul.002G102300	0.0450807	2.38197	4.39237	Chr02	trehalose-phosphatase/synthase 9
Phvul.002G185900	0.0205963	2.38158	3.81297	Chr02	glutamate decarboxylase
Phvul.011G191400	0.0368857	2.37755	2.98936	Chr11	NB-ARC domain-containing disease resistance protein
Phvul.007G063400	0.0295561	2.37721	1.12418	Chr07
Phvul.002G146900	0.0645362	2.37704	1.42801	Chr02	Kinase interacting (KIP1-like) family protein
Phvul.008G127200	0.0111158	2.37587	5.72573	Chr08	2-oxoglutarate (2OG) and Fe(II)-dependent oxygenase superfamily protein
Phvul.002G007100	0.0337771	2.37568	0	Chr02	C2H2 and C2HC zinc fingers superfamily protein
Phvul.008G115100	0.0188927	2.37531	0	Chr08	delta 1-pyrroline-5-carboxylate synthase 2
Phvul.003G197900	0.0215247	2.37362	0	Chr03	RHO-related protein from plants 10
Phvul.002G153500	0.0640605	2.37304	10.1497	Chr02	nucleotide-rhamnose synthase/epimerase-reductase
Phvul.008G066600	0.0414255	2.37224	0.0928055	Chr08	Leucine-rich repeat (LRR) family protein
Phvul.004G085200	0.00953015	2.37114	8.11907	Chr04	sucrose-proton symporter 1
Phvul.002G215100	0.0528276	2.37072	0	Chr02	Leucine-rich repeat protein kinase family protein
Phvul.004G042700	0.0418522	2.37031	0	Chr04	Pollen Ole e 1 allergen and extensin family protein
Phvul.006G048100	0.025644	2.36839	3.68122	Chr06	Protein of unknown function (DUF3537)
Phvul.006G187700	0.0366969	2.36743	4.30306	Chr06	Protein kinase superfamily protein
Phvul.003G036400	0.0139123	2.36699	1.47201	Chr03	myb domain protein 92
Phvul.004G059200	0.0159664	2.36623	5.99199	Chr04	Pectate lyase family protein
Phvul.004G076900	0.0377387	2.36529	6.35913	Chr04	Arabidopsis NAC domain containing protein 87
Phvul.008G217500	0.0320079	2.36418	0	Chr08
Phvul.006G184200	0.0508667	2.36217	2.36923	Chr06	Late embryogenesis abundant protein (LEA) family protein
Phvul.002G187900	0.0404318	2.36103	0	Chr02	homeodomain GLABROUS 12
Phvul.006G218600	0.0077331	2.36042	7.01563	Chr06	Lactoylglutathione lyase / glyoxalase I family protein
Phvul.006G151900	0.0512593	2.3582	7.2063	Chr06
Phvul.007G217500	0.0221249	2.35688	5.27012	Chr07	Pectin lyase-like superfamily protein
Phvul.002G189300	0.0558675	2.35629	0	Chr02	1-cysteine peroxiredoxin 1
Phvul.008G224000	0.0359405	2.35588	7.59272	Chr08	phospholipase C 2
Phvul.001G161400	0.0467147	2.35448	3.19313	Chr01	Protein of unknown function (DUF640)
Phvul.010G104700	0.0156679	2.35285	2.0577	Chr10	WRKY DNA-binding protein 56
Phvul.001G221800	0.0510366	2.35137	0.822714	Chr01
Phvul.003G126500	0.0308344	2.35027	4.26342	Chr03	Plant invertase/pectin methylesterase inhibitor superfamily
Phvul.010G135700	0.05491	2.35013	3.23029	Chr10	lipoxygenase 1
Phvul.002G302100	0.0138686	2.34711	0	Chr02	cytochrome P450, family 716, subfamily A, polypeptide 1
Phvul.007G095600	0.011149	2.34711	0	Chr07	Phototropic-responsive NPH3 family protein
Phvul.009G133000	0.0222843	2.34711	0	Chr09	Protein kinase protein with adenine nucleotide alpha hydrolases-like domain
Phvul.010G148300	0.0261438	2.34677	4.22129	Chr10	AMP-dependent synthetase and ligase family protein
Phvul.009G023200	0.0501077	2.34643	0	Chr09	Cystathionine beta-synthase (CBS) protein
Phvul.009G229000	0.0664149	2.34609	8.09182	Chr09	SNF7 family protein
Phvul.008G101100	0.0611303	2.34607	4.24025	Chr08	Pectinacetylesterase family protein
Phvul.001G048600	0.034406	2.34575	3.20999	Chr01	Protein kinase superfamily protein
Phvul.001G040900	0.0638426	2.34457	7.5259	Chr01	enhancer of rudimentary protein, putative
Phvul.001G051300	0.0346524	2.34412	7.05254	Chr01	EIN3-binding F box protein 1
Phvul.008G029600	0.0401333	2.34331	1.67819	Chr08	Malectin/receptor-like protein kinase family protein
Phvul.009G211200	0.000936081	2.34286	5.58209	Chr09	Bifunctional inhibitor/lipid-transfer protein/seed storage 2S albumin superfamily protein
Phvul.001G038500	0.00343754	2.34271	0	Chr01
Phvul.004G020000	0.000556064	2.34112	9.99883	Chr04	senescence-associated gene 101
Phvul.002G103300	0.0287183	2.34075	0	Chr02	Uncharacterised protein family (UPF0114)
Phvul.007G117000	0.0336982	2.33998	1.57385	Chr07	plasmodesmata-located protein 2
Phvul.002G129400	0.0354738	2.33957	0	Chr02	S-adenosyl-L-methionine-dependent methyltransferases superfamily protein
Phvul.004G084200	0.0251949	2.33861	2.01017	Chr04	leucine-rich repeat transmembrane protein kinase family protein
Phvul.002G169700	0.0346705	2.33848	5.52893	Chr02	EXS (ERD1/XPR1/SYG1) family protein
Phvul.003G155900	0.0535151	2.33689	0	Chr03	Endomembrane protein 70 protein family
Phvul.004G090100	0.0563806	2.33676	0	Chr04	YELLOW STRIPE like 1
Phvul.003G124200	0.055777	2.33605	3.3812	Chr03
Phvul.002G107600	0.0604977	2.33486	0	Chr02	Seven transmembrane MLO family protein
Phvul.002G320600	0.0612293	2.33442	8.27769	Chr02
Phvul.002G277400	0.0149856	2.33434	3.18111	Chr02	MAC/Perforin domain-containing protein
Phvul.002G052600	0.00336879	2.33408	0	Chr02	Leucine-rich repeat (LRR) family protein
Phvul.002G195800	0.0391725	2.33261	8.77084	Chr02
Phvul.002G242600	0.0494602	2.33228	0	Chr02	receptor-like kinase in flowers 1
Phvul.006G073100	0.000188923	2.33216	3.98959	Chr06	Lateral organ boundaries (LOB) domain family protein
Phvul.002G210200	0.0206287	2.33188	11.7869	Chr02	EXORDIUM like 2
Phvul.008G112500	0.0539217	2.33132	6.50646	Chr08	Arabidopsis Inositol phosphorylceramide synthase 1
Phvul.009G221800	0.0253445	2.32876	8.2058	Chr09	jasmonate-zim-domain protein 12
Phvul.006G160200	0.00461699	2.32835	0.152783	Chr06	Ankyrin repeat family protein
Phvul.002G144300	0.0381738	2.32679	0	Chr02	Concanavalin A-like lectin protein kinase family protein
Phvul.006G114800	0.0534422	2.32658	1.81432	Chr06	myb domain protein 4
Phvul.005G002700	0.0660718	2.3259	4.73257	Chr05	Galactose-binding protein
Phvul.007G041000	0.047287	2.32546	1.74035	Chr07	Plant basic secretory protein (BSP) family protein
Phvul.008G226700	0.0262767	2.325	2.41955	Chr08	Laccase/Diphenol oxidase family protein
Phvul.003G070700	0.0639132	2.32462	6.25603	Chr03	thioredoxin 2
Phvul.010G155300	0.0173823	2.32452	0.222419	Chr10	HSP20-like chaperones superfamily protein
Phvul.003G277600	0.0325605	2.32433	4.22027	Chr03	Pectinacetylesterase family protein
Phvul.009G157900	0.0013066	2.32421	7.05385	Chr09	Sec14p-like phosphatidylinositol transfer family protein
Phvul.003G120800	0.0280282	2.3242	7.50324	Chr03	Protein kinase superfamily protein
Phvul.009G074400	0.0155378	2.32404	6.03517	Chr09	Cellulose-synthase-like C12
Phvul.001G182600	0.0589061	2.32384	0	Chr01	UDP-glucosyl transferase 73C2
Phvul.002G028500	0.00162984	2.32164	0	Chr02	Major facilitator superfamily protein
Phvul.002G109600	0.0118215	2.32164	0	Chr02	SAUR-like auxin-responsive protein family
Phvul.002G157800	0.0590703	2.32164	0	Chr02	bromo-adjacent homology (BAH) domain-containing protein
Phvul.003G184500	0.021159	2.32164	0	Chr03
Phvul.004G053200	0.0039917	2.32164	0	Chr04
Phvul.004G060700	0.0182047	2.32164	0	Chr04	MADS-box transcription factor family protein
Phvul.004G115900	0.062378	2.32164	0	Chr04	Bifunctional inhibitor/lipid-transfer protein/seed storage 2S albumin superfamily protein
Phvul.006G071700	0.0609217	2.32164	0	Chr06	Transmembrane amino acid transporter family protein
Phvul.006G098900	0.0127579	2.32164	0	Chr06	HXXXD-type acyl-transferase family protein
Phvul.006G156100	0.0571638	2.32164	0	Chr06	Terpenoid cyclases family protein
Phvul.006G160000	0.00132389	2.32164	0	Chr06
Phvul.006G173800	0.0438041	2.32164	0	Chr06	Heavy metal transport/detoxification superfamily protein
Phvul.007G097900	0.0500439	2.32164	0	Chr07	hypoxia-responsive family protein / zinc finger (C3HC4-type RING finger) family protein
Phvul.007G098200	0.0514556	2.32164	0	Chr07
Phvul.007G224800	0.0426223	2.32164	0	Chr07	homeobox 51
Phvul.008G110400	0.00559142	2.32164	0	Chr08	Protein of unknown function (DUF674)
Phvul.008G116700	0.0122452	2.32164	0	Chr08	NAD(P)-binding Rossmann-fold superfamily protein
Phvul.008G231300	0.0665742	2.32164	0	Chr08	zinc-finger protein 10
Phvul.009G105900	0.0331011	2.32164	0	Chr09	glutathione S-transferase PHI 9
Phvul.010G002700	0.0580326	2.32164	0	Chr10	Plant protein of unknown function (DUF247)
Phvul.010G051300	0.0295329	2.32164	0	Chr10	Pyridoxal phosphate (PLP)-dependent transferases superfamily protein
Phvul.010G079100	0.0349494	2.32164	0	Chr10	cytochrome P450, family 83, subfamily B, polypeptide 1
Phvul.011G021100	0.0411727	2.32164	0	Chr11	Plant protein of unknown function (DUF946)
Phvul.011G033100	0.00160641	2.32164	0	Chr11	Glycosyl hydrolase family 10 protein
Phvul.011G110400	0.0388067	2.32164	0	Chr11
Phvul.011G189100	0.0629536	2.32164	0	Chr11	sulfotransferase 2A
Phvul.001G008000	0.0568655	2.32108	6.32045	Chr01	Plant protein of unknown function (DUF869)
Phvul.011G084200	0.0242752	2.31776	8.47523	Chr11	Heavy metal transport/detoxification superfamily protein
Phvul.010G051100	0.0399976	2.31613	0	Chr10	Auxin efflux carrier family protein
Phvul.002G315200	0.034663	2.31574	3.64574	Chr02	Peptidyl-tRNA hydrolase family protein
Phvul.007G192900	0.0235999	2.31513	0	Chr07	myb domain protein 15
Phvul.006G103300	0.0201012	2.3144	8.51178	Chr06	NAD(P)-linked oxidoreductase superfamily protein
Phvul.007G231800	0.041184	2.31321	2.25036	Chr07	myb domain protein 79
Phvul.010G134700	0.0169836	2.31243	1.87279	Chr10	lipoxygenase 1
Phvul.001G016700	0.0321211	2.3124	1.43533	Chr01	thaumatin-like protein 3
Phvul.011G044500	0.0576614	2.31145	3.51546	Chr11	NmrA-like negative transcriptional regulator family protein
Phvul.004G107000	0.0489515	2.3097	6.64858	Chr04	Heavy metal transport/detoxification superfamily protein
Phvul.002G268200	0.0650003	2.30889	8.23376	Chr02	cellulose synthase 6
Phvul.009G045300	0.0595311	2.30828	5.81218	Chr09
Phvul.007G102800	0.0572365	2.308	7.66643	Chr07	AP2/B3 transcription factor family protein
Phvul.007G108000	0.0576047	2.30787	6.49925	Chr07	S-adenosyl-L-methionine-dependent methyltransferases superfamily protein
Phvul.002G248700	0.030824	2.30782	0	Chr02	phospholipase D delta
Phvul.005G173000	0.0258378	2.30692	5.9022	Chr05	AUX/IAA transcriptional regulator family protein
Phvul.005G143800	0.013927	2.30587	6.35623	Chr05	Protein of unknown function (DUF3741)
Phvul.002G215500	0.0140373	2.30575	0.859119	Chr02	AGAMOUS-like 21
Phvul.011G113500	0.0239729	2.30483	1.6861	Chr11	ELMO/CED-12 family protein
Phvul.003G292300	0.00705039	2.30426	4.49098	Chr03	LAG1 homologue 2
Phvul.011G022700	0.0124594	2.30406	6.20195	Chr11	NAD kinase 1
Phvul.007G241400	0.0202119	2.30387	1.0783	Chr07	VEFS-Box of polycomb protein
Phvul.002G137100	0.0636598	2.30328	5.93633	Chr02	Transcription factor jumonji (jmj) family protein / zinc finger (C5HC2 type) family protein
Phvul.002G114100	0.0577116	2.30308	0	Chr02	basic chitinase
Phvul.009G134300	0.00914947	2.30291	3.62358	Chr09	Nodulin MtN3 family protein
Phvul.011G077200	0.0531724	2.30276	2.35649	Chr11	FASCICLIN-like arabinogalactan-protein 11
Phvul.002G001300	0.0225861	2.29939	0.649478	Chr02	Plant VAMP (vesicle-associated membrane protein) family protein
Phvul.002G314400	0.0398202	2.29842	6.51317	Chr02	NSP (nuclear shuttle protein)-interacting GTPase
Phvul.002G292400	0.0638422	2.29776	0	Chr02	MAP kinase 4
Phvul.007G176700	0.0139705	2.29709	6.59298	Chr07	AUX/IAA transcriptional regulator family protein
Phvul.005G135500	0.0341147	2.29489	0.168026	Chr05	Protein kinase superfamily protein
Phvul.004G055100	0.0550479	2.29475	7.56089	Chr04
Phvul.003G087800	0.0435016	2.29459	4.91835	Chr03	Sec14p-like phosphatidylinositol transfer family protein
Phvul.005G013500	0.0659943	2.29322	5.38332	Chr05	multidrug resistance-associated protein 2
Phvul.002G006100	0.054073	2.29267	4.38548	Chr02	poltergeist like 1
Phvul.003G034700	0.024501	2.29119	3.74067	Chr03	Copper transport protein family
Phvul.009G111500	0.0631742	2.29095	3.70782	Chr09	NADP-malic enzyme 3
Phvul.003G072500	0.0568127	2.28994	0	Chr03	transmembrane receptors;ATP binding
Phvul.006G023100	0.0362601	2.28768	0	Chr06	NAC domain containing protein 42
Phvul.003G006300	0.0298288	2.28735	0	Chr03	ammonium transporter 2
Phvul.008G155300	0.0331034	2.28602	3.95417	Chr08	like SEX4 1
Phvul.007G003900	0.0578269	2.28496	5.92281	Chr07	UDP-galactose transporter 6
Phvul.002G296900	0.00946201	2.28469	6.62299	Chr02
Phvul.002G294000	0.0588751	2.28458	0	Chr02
Phvul.006G201800	0.0480007	2.28449	1.67794	Chr06
Phvul.001G057700	0.00310256	2.28417	1.99413	Chr01	ubiquitin-specific protease 26
Phvul.001G090800	0.0523958	2.28339	4.26594	Chr01	Protein kinase superfamily protein
Phvul.005G088700	0.0213365	2.28208	0	Chr05	S-locus lectin protein kinase family protein
Phvul.009G136400	0.0471439	2.2808	3.64012	Chr09	Dof-type zinc finger DNA-binding family protein
Phvul.004G037700	0.00853756	2.28043	0.662842	Chr04	plastid transcription factor 1
Phvul.005G129100	0.0541246	2.27956	2.99162	Chr05	Serine carboxypeptidase S28 family protein
Phvul.006G084800	0.0497149	2.27769	0	Chr06	cysteine-rich RLK (RECEPTOR-like protein kinase) 2
Phvul.003G271300	0.0259871	2.2776	5.61626	Chr03	Seven transmembrane MLO family protein
Phvul.002G224600	0.0351213	2.27734	6.38384	Chr02	SNF2 domain-containing protein / helicase domain-containing protein / zinc finger protein-related
Phvul.008G098600	0.0302489	2.27667	7.98196	Chr08	OSBP(oxysterol binding protein)-related protein 3B
Phvul.002G075900	0.0296816	2.27464	6.61807	Chr02	C2H2 and C2HC zinc fingers superfamily protein
Phvul.002G125000	0.0555903	2.27417	6.07305	Chr02	SH3 domain-containing protein
Phvul.008G055200	0.0478649	2.27157	0	Chr08	Auxin efflux carrier family protein
Phvul.007G135900	0.0195353	2.27154	8.84171	Chr07	Integrase-type DNA-binding superfamily protein
Phvul.009G157300	0.0103018	2.2685	0	Chr09	OSBP(oxysterol binding protein)-related protein 1C
Phvul.003G096300	0.0519497	2.26681	0	Chr03	Protein of unknown function (DUF581)
Phvul.010G026900	0.00492625	2.2655	1.61692	Chr10	Disease resistance protein (TIR-NBS-LRR class) family
Phvul.003G165800	0.0295185	2.26498	7.0584	Chr03	copper ion binding;electron carriers
Phvul.009G209300	0.0195712	2.2647	9.25963	Chr09
Phvul.007G124500	0.0339597	2.26407	5.54072	Chr07	phosphate 1
Phvul.008G193800	0.0580938	2.26403	0.904776	Chr08	Cytochrome b561/ferric reductase transmembrane protein family
Phvul.006G053100	0.0218332	2.26303	0	Chr06	Protein kinase superfamily protein
Phvul.008G274200	0.0147209	2.26279	6.31259	Chr08	SHV3-like 2
Phvul.004G140000	0.02904	2.26222	0.211279	Chr04
Phvul.002G096600	0.039957	2.26174	1.57264	Chr02	Glycosyl hydrolase superfamily protein
Phvul.009G098800	0.0171549	2.26135	2.49821	Chr09	molybdate transporter 1
Phvul.011G109800	0.00924095	2.26044	0	Chr11	myb domain protein 14
Phvul.010G082400	0.0108714	2.26024	0	Chr10	Leucine-rich repeat receptor-like protein kinase family protein
Phvul.001G130800	0.0342823	2.25964	0	Chr01	wall associated kinase 5
Phvul.003G090400	0.00601036	2.25804	3.31299	Chr03
Phvul.007G001800	0.0258668	2.25787	1.86078	Chr07	Bifunctional inhibitor/lipid-transfer protein/seed storage 2S albumin superfamily protein
Phvul.002G317300	0.0411293	2.25771	5.88528	Chr02	Ku70-binding family protein
Phvul.006G037200	0.0431686	2.25745	0	Chr06	TRICHOME BIREFRINGENCE-LIKE 43
Phvul.003G228300	0.0172968	2.2555	0	Chr03	purine permease 10
Phvul.004G136000	0.0652399	2.2552	0	Chr04	Aquaporin-like superfamily protein
Phvul.009G204800	0.0475723	2.25507	0	Chr09	Endomembrane protein 70 protein family
Phvul.005G106800	0.03157	2.25416	4.21317	Chr05	STRUBBELIG-receptor family 3
Phvul.008G219800	0.0392315	2.25348	4.2157	Chr08
Phvul.010G107900	0.0244262	2.25341	0.150737	Chr10
Phvul.009G175200	0.028237	2.25323	1.71824	Chr09	Lateral organ boundaries (LOB) domain family protein
Phvul.001G004900	0.0637159	2.25309	6.12882	Chr01	Protein of unknown function (DUF668)
Phvul.010G096300	0.00614143	2.25036	8.68071	Chr10	Remorin family protein
Phvul.002G331800	0.0203305	2.24757	0	Chr02	ARM repeat superfamily protein
Phvul.002G019700	0.0105867	2.24521	0	Chr02	PATATIN-like protein 4
Phvul.007G054600	0.0305529	2.24442	6.85576	Chr07	Leucine-rich repeat (LRR) family protein
Phvul.011G189600	0.0526644	2.24061	2.16702	Chr11	zinc induced facilitator-like 1
Phvul.006G166800	0.000498879	2.24043	5.48761	Chr06	Protein kinase superfamily protein
Phvul.009G184300	0.0660552	2.24041	7.38492	Chr09	Calmodulin-binding protein
Phvul.001G180300	0.0630661	2.24028	0	Chr01	Protein of unknown function (DUF1624)
Phvul.009G187800	0.0397567	2.23995	8.05879	Chr09	glutathione S-transferase tau 9
Phvul.003G215900	0.00721411	2.23973	0	Chr03
Phvul.006G045500	0.0251364	2.23904	6.70054	Chr06
Phvul.011G082700	0.0297958	2.23891	5.97238	Chr11	P-loop containing nucleoside triphosphate hydrolases superfamily protein
Phvul.007G215100	0.0157246	2.23845	4.85463	Chr07	beta-xylosidase 2
Phvul.009G171700	0.0127198	2.23817	0	Chr09	glyoxal oxidase-related protein
Phvul.003G145400	0.0278191	2.23807	9.03924	Chr03	P450 reductase 2
Phvul.002G055700	0.0128313	2.23689	9.82811	Chr02	ethylene responsive element binding factor 1
Phvul.008G127100	0.059671	2.23326	3.06307	Chr08	S-locus lectin protein kinase family protein
Phvul.003G120900	0.0570751	2.23324	4.13045	Chr03	Protein of unknown function, DUF538
Phvul.004G111900	0.0495332	2.23316	0.663175	Chr04	Divalent ion symporter
Phvul.010G141100	0.0371909	2.23231	6.59232	Chr10	Pyridoxal phosphate phosphatase-related protein
Phvul.001G041500	0.0160345	2.23227	0.897618	Chr01
Phvul.006G137900	0.060029	2.23182	0	Chr06	Nucleotide-sugar transporter family protein
Phvul.010G006100	0.0433057	2.23067	0	Chr10
Phvul.001G265300	0.0284931	2.22993	8.06769	Chr01	xyloglucan endotransglucosylase/hydrolase 15
Phvul.007G050700	0.0352458	2.22838	2.39891	Chr07	cysteine-rich RLK (RECEPTOR-like protein kinase) 25
Phvul.003G089800	0.0638527	2.22776	1.49635	Chr03	Na+/H+ antiporter 6,sodium hydrogen exchanger 5
Phvul.008G233900	0.0261114	2.22754	8.87237	Chr08	plastid movement impaired 2
Phvul.002G258300	0.0170431	2.22627	1.59939	Chr02
Phvul.003G287000	0.00447846	2.22618	0	Chr03	Concanavalin A-like lectin protein kinase family protein
Phvul.002G092500	0.062832	2.22535	5.16432	Chr02	Early-responsive to dehydration stress protein (ERD4)
Phvul.010G038700	0.00531948	2.22456	0	Chr10	Calcium-binding EF hand family protein
Phvul.009G037300	0.0339122	2.2243	7.2019	Chr09	K-box region and MADS-box transcription factor family protein
Phvul.010G160700	0.0030355	2.22366	3.88005	Chr10	cinnamoyl coa reductase 1
Phvul.004G017700	0.0447301	2.22204	2.84429	Chr04	RING/U-box superfamily protein
Phvul.004G100500	0.0214867	2.22152	1.12721	Chr04
Phvul.008G222500	0.0219643	2.21884	6.54248	Chr08	RING/U-box superfamily protein
Phvul.002G269500	0.0139412	2.21715	6.78529	Chr02	RING/U-box superfamily protein
Phvul.002G080800	0.016416	2.21552	8.77865	Chr02	Actin cross-linking protein
Phvul.001G048700	0.0120513	2.21389	1.00552	Chr01	Protein kinase superfamily protein
Phvul.011G119100	0.0200605	2.21148	6.59342	Chr11	Protein kinase superfamily protein
Phvul.002G039100	0.0497233	2.21071	7.95294	Chr02	Chalcone and stilbene synthase family protein
Phvul.010G028700	0.0132459	2.20999	4.60839	Chr10	Disease resistance protein (TIR-NBS-LRR class) family
Phvul.010G165000	0.0489226	2.20855	0	Chr10	Protein kinase protein with adenine nucleotide alpha hydrolases-like domain
Phvul.002G206600	0.0363735	2.20691	3.78503	Chr02
Phvul.005G111700	0.0200288	2.20623	0.119856	Chr05	terpene synthase 02
Phvul.011G183900	0.0621788	2.20601	2.32744	Chr11	MLP-like protein 43
Phvul.009G031400	0.0244953	2.20469	5.18297	Chr09	Protein phosphatase 2C family protein
Phvul.001G194700	0.0377315	2.20458	7.28494	Chr01	Late embryogenesis abundant (LEA) hydroxyproline-rich glycoprotein family
Phvul.009G003000	0.0436144	2.20436	0.874348	Chr09	ATP binding microtubule motor family protein
Phvul.005G151600	0.0154974	2.20429	0	Chr05	beta glucosidase 17
Phvul.002G049500	0.065159	2.20339	6.13911	Chr02	cysteine-rich RLK (RECEPTOR-like protein kinase) 25
Phvul.001G201600	0.0665371	2.20191	6.34907	Chr01	RNA-binding protein-defense related 1
Phvul.008G176200	0.00293613	2.19956	9.52173	Chr08	Class-II DAHP synthetase family protein
Phvul.008G036500	0.00996798	2.19784	0	Chr08	Protein of unknown function (DUF679)
Phvul.002G160000	0.00516529	2.19778	0	Chr02	sporulation 11-2
Phvul.005G061000	0.00484529	2.19687	4.6186	Chr05	Arabidopsis thaliana gibberellin 2-oxidase 1
Phvul.002G242200	0.0114199	2.19651	3.21962	Chr02	NOD26-like intrinsic protein 1;2
Phvul.001G100500	0.0616805	2.19519	9.00868	Chr01	Arabidopsis NAC domain containing protein 87
Phvul.003G187300	0.0181178	2.1951	0	Chr03	Plant protein of unknown function (DUF827)
Phvul.008G106600	0.00577417	2.1951	0	Chr08	Leucine-rich repeat receptor-like protein kinase family protein
Phvul.009G225100	0.00379755	2.1951	0	Chr09	beta-galactosidase 7
Phvul.009G243600	0.0604068	2.1951	0	Chr09	cationic amino acid transporter 5
Phvul.001G237500	0.00798077	2.1951	0	Chr01	Major facilitator superfamily protein
Phvul.005G078700	0.00611446	2.19447	0	Chr05	Leucine-rich repeat transmembrane protein kinase
Phvul.011G140800	0.0463108	2.194	0	Chr11
Phvul.009G259400	0.0100481	2.19342	0	Chr09	Homeodomain-like superfamily protein
Phvul.006G168800	0.0282914	2.19305	0	Chr06	subtilase family protein
Phvul.010G021300	0.00423417	2.19154	1.90094	Chr10
Phvul.010G057600	0.0225756	2.19121	0	Chr10	receptor-like protein kinase 1
Phvul.004G065000	0.0097393	2.19038	6.64725	Chr04
Phvul.003G292600	0.0159918	2.18926	4.37321	Chr03	protein disulfide isomerases
Phvul.011G024700	0.0454417	2.18893	6.25563	Chr11	NAC domain containing protein 36
Phvul.006G041900	0.0180679	2.18879	0	Chr06	Protein of unknown function (DUF594)
Phvul.011G061500	0.0130217	2.18872	0	Chr11	telomerase activator1
Phvul.003G036600	0.0404759	2.18647	0.390249	Chr03	long-chain acyl-CoA synthetase 2
Phvul.002G210400	0.0286359	2.18567	3.54118	Chr02	white-brown complex homolog protein 11
Phvul.008G174700	0.0268542	2.18503	6.25456	Chr08	UDP-glucosyl transferase 85A2
Phvul.007G049100	0.00408559	2.18346	3.99515	Chr07	cysteine-rich RLK (RECEPTOR-like protein kinase) 29
Phvul.002G227400	0.00430115	2.18166	0	Chr02	dehydroquinate dehydratase, putative / shikimate dehydrogenase, putative
Phvul.011G142200	0.0306879	2.18113	4.28109	Chr11	Protein kinase superfamily protein
Phvul.003G056100	0.0395143	2.17979	4.83607	Chr03	formin 8
Phvul.006G210700	0.0472094	2.17958	4.04271	Chr06	Putative serine esterase family protein
Phvul.001G251300	0.0491103	2.17753	2.46086	Chr01	Haloacid dehalogenase-like hydrolase (HAD) superfamily protein
Phvul.001G130700	0.0108542	2.17751	0	Chr01	ABC-2 type transporter family protein
Phvul.008G193600	0.028945	2.17641	3.911	Chr08	alpha/beta-Hydrolases superfamily protein
Phvul.011G092600	0.0139603	2.17564	0.202201	Chr11	Subtilisin-like serine endopeptidase family protein
Phvul.006G206100	0.0357298	2.17377	2.55968	Chr06	alpha/beta-Hydrolases superfamily protein
Phvul.003G295100	0.0123493	2.17324	1.74843	Chr03	alpha/beta-Hydrolases superfamily protein
Phvul.006G195400	0.066635	2.1728	0	Chr06	basic helix-loop-helix (bHLH) DNA-binding superfamily protein
Phvul.002G121700	0.00517786	2.16988	10.0094	Chr02
Phvul.008G052500	0.0562671	2.16983	6.99857	Chr08	calreticulin 3
Phvul.001G263100	0.0404939	2.16964	0	Chr01	Protein of unknown function (DUF 3339)
Phvul.010G050900	0.0148151	2.16791	0	Chr10	H(+)-ATPase 11
Phvul.005G079100	0.0242452	2.16769	3.40443	Chr05	Leucine-rich repeat transmembrane protein kinase
Phvul.008G098900	0.0633749	2.16666	9.76831	Chr08	related to AP2 1
Phvul.003G242900	0.020348	2.16534	0.196923	Chr03	basic helix-loop-helix (bHLH) DNA-binding superfamily protein
Phvul.001G166000	0.0494878	2.16529	0	Chr01	pleiotropic drug resistance 12
Phvul.011G198200	0.0584777	2.16486	0	Chr11	receptor serine/threonine kinase, putative
Phvul.008G109500	0.022933	2.16294	0.245226	Chr08
Phvul.001G166400	0.0304266	2.16225	0	Chr01	pleiotropic drug resistance 12
Phvul.009G030000	0.0367039	2.16167	6.98218	Chr09	tetratricopeptide repeat (TPR)-containing protein
Phvul.007G180400	0.0619049	2.16074	0	Chr07	Integral membrane Yip1 family protein
Phvul.006G159900	0.0100789	2.16036	0	Chr06	Deoxyxylulose-5-phosphate synthase
Phvul.007G186900	0.00875684	2.15999	2.83101	Chr07
Phvul.002G227300	0.00667603	2.15985	4.81542	Chr02	Protein kinase superfamily protein
Phvul.005G079800	0.0161575	2.15853	0.304388	Chr05
Phvul.002G011000	0.00412856	2.15826	2.82331	Chr02	Phototropic-responsive NPH3 family protein
Phvul.008G113700	0.0449676	2.15597	4.95103	Chr08	glutathione S-transferase TAU 8
Phvul.009G127200	0.0302151	2.15485	6.73951	Chr09	IAA-leucine resistant (ILR)-like gene 6
Phvul.004G095800	0.0377841	2.15485	3.90132	Chr04	Inositol monophosphatase family protein
Phvul.009G031700	0.0299763	2.1546	7.07045	Chr09	Outer arm dynein light chain 1 protein
Phvul.001G194600	0.00681905	2.15411	10.1966	Chr01	Late embryogenesis abundant (LEA) hydroxyproline-rich glycoprotein family
Phvul.005G134300	0.0314222	2.15379	4.01442	Chr05	Pleckstrin homology (PH) and lipid-binding START domains-containing protein
Phvul.003G278300	0.00158877	2.15365	4.73085	Chr03	Protein of unknown function (DUF1218)
Phvul.007G042800	0.0141228	2.15165	8.53932	Chr07	Protein phosphatase 2C family protein
Phvul.009G096500	0.0338879	2.15071	0	Chr09	Flavin-binding monooxygenase family protein
Phvul.003G270000	0.0229382	2.15049	7.53274	Chr03	high mobility group B2
Phvul.005G181300	0.0487145	2.14919	4.01024	Chr05	basic helix-loop-helix (bHLH) DNA-binding superfamily protein
Phvul.004G054700	0.01194	2.14808	4.7556	Chr04	Cupredoxin superfamily protein
Phvul.001G018100	0.0466153	2.14749	4.03071	Chr01	Protein kinase protein with adenine nucleotide alpha hydrolases-like domain
Phvul.006G045300	0.0270223	2.14619	0	Chr06	myb domain protein 101
Phvul.001G047900	0.00838596	2.1461	0.290196	Chr01	Protein kinase superfamily protein
Phvul.007G092000	0.0555513	2.14546	5.2859	Chr07	LOB domain-containing protein 1
Phvul.007G279500	0.0094562	2.14383	2.79932	Chr07	3-ketoacyl-CoA synthase 11
Phvul.003G072400	0.0436151	2.14357	0	Chr03	disease resistance protein (TIR-NBS-LRR class), putative
Phvul.004G085400	0.0365701	2.14267	0	Chr04	sucrose-proton symporter 1
Phvul.006G167400	0.0526579	2.1425	5.44578	Chr06	BCL-2-associated athanogene 3
Phvul.007G228200	0.0199573	2.14164	0	Chr07	homogentisate phytyltransferase 1
Phvul.007G036100	0.00919199	2.14149	3.08604	Chr07
Phvul.003G078000	0.0542289	2.14091	0	Chr03
Phvul.001G187700	0.00370314	2.14066	0	Chr01	pleiotropic drug resistance 6
Phvul.005G138800	0.0470757	2.14066	0	Chr05	Protein of unknown function (DUF604)
Phvul.005G051000	0.0132325	2.14066	0	Chr05	lectin protein kinase family protein
Phvul.007G165600	0.0637829	2.1404	4.65083	Chr07	Phototropic-responsive NPH3 family protein
Phvul.004G085500	0.0078746	2.1397	8.88922	Chr04	sucrose-proton symporter 2
Phvul.009G185000	0.0513973	2.13966	3.60417	Chr09	zinc finger (C3HC4-type RING finger) family protein
Phvul.008G256900	0.0549429	2.13956	4.94339	Chr08
Phvul.005G080600	0.00931348	2.13861	5.0457	Chr05	gamma-glutamyl hydrolase 1
Phvul.009G135400	0.0260737	2.13847	2.34569	Chr09	nodulin MtN21 /EamA-like transporter family protein
Phvul.005G084500	0.0546893	2.13753	7.23262	Chr05	NAC (No Apical Meristem) domain transcriptional regulator superfamily protein
Phvul.006G048600	0.0227441	2.13546	0	Chr06	IAA carboxylmethyltransferase 1
Phvul.002G019300	0.0264179	2.13546	5.87108	Chr02	Calcium-binding EF-hand family protein
Phvul.010G140900	0.0093573	2.13513	4.88545	Chr10	Pyridoxal phosphate phosphatase-related protein
Phvul.009G249400	0.0228133	2.13459	2.25708	Chr09	Pollen Ole e 1 allergen and extensin family protein
Phvul.001G265700	0.0129827	2.13443	4.6481	Chr01	AMP-dependent synthetase and ligase family protein
Phvul.006G084900	0.00421718	2.13358	0	Chr06	Protein kinase family protein with domain of unknown function (DUF26),cysteine-rich RLK (RECEPTOR-like protein kinase) 25
Phvul.007G215600	0.0099525	2.13298	6.1165	Chr07	alpha/beta-Hydrolases superfamily protein
Phvul.001G194800	0.0074615	2.13264	4.53447	Chr01	Late embryogenesis abundant (LEA) hydroxyproline-rich glycoprotein family
Phvul.003G187200	0.0519004	2.13206	5.57679	Chr03	Leucine-rich repeat protein kinase family protein
Phvul.002G212500	0.00655109	2.13088	0.683102	Chr02	AGAMOUS-like 24
Phvul.008G037300	0.0666403	2.13016	7.13192	Chr08	Calcium-binding EF-hand family protein
Phvul.005G051400	0.0371686	2.13012	5.14244	Chr05	VQ motif-containing protein
Phvul.001G177700	0.0360306	2.12903	9.00374	Chr01	PHE ammonia lyase 1
Phvul.001G030900	0.0101461	2.129	0	Chr01
Phvul.001G060400	0.0569801	2.129	0	Chr01	rhamnose biosynthesis 1
Phvul.002G032100	0.0109713	2.129	0	Chr02	syntaxin of plants 112
Phvul.002G179300	0.00344378	2.129	0	Chr02	Polynucleotidyl transferase, ribonuclease H-like superfamily protein
Phvul.003G089000	0.0110691	2.129	0	Chr03
Phvul.003G117700	0.0568532	2.129	0	Chr03	Nucleic acid-binding, OB-fold-like protein
Phvul.003G276800	0.0220284	2.129	0	Chr03	RING-H2 finger A3A
Phvul.008G030200	0.00433316	2.129	0	Chr08	Malectin/receptor-like protein kinase family protein
Phvul.008G274100	0.0464606	2.129	0	Chr08	receptor like protein 50
Phvul.010G072000	0.0316364	2.129	0	Chr10	SPX domain gene 3
Phvul.006G153000	0.0609234	2.12841	4.79301	Chr06	Eukaryotic aspartyl protease family protein
Phvul.007G267200	0.054062	2.12831	6.96428	Chr07	syntaxin of plants 121
Phvul.007G081600	0.057586	2.12715	2.78475	Chr07
Phvul.007G135600	0.0435425	2.12708	0.485272	Chr07	ethylene-forming enzyme
Phvul.003G291000	0.0570982	2.12641	0	Chr03	small ubiquitin-like modifier 2
Phvul.011G035500	0.0326412	2.1264	6.64159	Chr11	ubiquitin-conjugating enzyme 10
Phvul.007G162000	0.0576747	2.12391	0	Chr07	Glutathione S-transferase family protein
Phvul.008G195100	0.0135849	2.12273	3.59809	Chr08	disease resistance protein (TIR-NBS-LRR class), putative
Phvul.009G259600	0.0520282	2.12201	0	Chr09	Homeodomain-like superfamily protein
Phvul.002G117500	0.00227798	2.12099	5.19785	Chr02	glutamate receptor 3.6
Phvul.006G000600	0.0155474	2.12076	0	Chr06	Nodulin MtN3 family protein
Phvul.010G033800	0.0271496	2.11999	5.15762	Chr10	leucine-rich repeat transmembrane protein kinase family protein
Phvul.003G034200	0.0352293	2.11872	0.525712	Chr03	Protein of unknown function (DUF1262)
Phvul.002G040200	0.0583241	2.11862	6.72173	Chr02	cellulose synthase-like D3
Phvul.006G178200	0.0526608	2.11765	4.72171	Chr06	SGNH hydrolase-type esterase superfamily protein
Phvul.006G016900	0.0330723	2.11565	0	Chr06	lipoxygenase 2
Phvul.007G197400	0.0235927	2.11518	0.521879	Chr07	SERINE-ARGININE PROTEIN 30
Phvul.008G027900	0.0306113	2.11482	0	Chr08	K-box region and MADS-box transcription factor family protein
Phvul.011G194400	0.0478335	2.11459	1.86625	Chr11	receptor kinase 1
Phvul.005G096900	0.0647464	2.11451	0	Chr05
Phvul.008G292200	0.0503153	2.11419	0	Chr08	glutamate receptor 2
Phvul.005G012400	0.0455743	2.11395	2.86949	Chr05	zinc induced facilitator-like 1
Phvul.003G011600	0.0175463	2.11377	5.73929	Chr03	peroxisomal 3-ketoacyl-CoA thiolase 3
Phvul.007G220400	0.0582817	2.11338	5.06473	Chr07
Phvul.011G193900	0.0348432	2.11272	0	Chr11	receptor kinase 2
Phvul.003G027100	0.0343322	2.11261	6.80909	Chr03	NAC (No Apical Meristem) domain transcriptional regulator superfamily protein
Phvul.002G071200	0.0601657	2.11194	6.7285	Chr02	carbonic anhydrase 2
Phvul.001G005000	0.0300129	2.11097	9.32883	Chr01	Pathogenesis-related thaumatin superfamily protein
Phvul.002G318200	0.0430646	2.11071	1.73722	Chr02	Protein kinase superfamily protein
Phvul.008G129000	0.0229074	2.11048	6.47012	Chr08	small ubiquitin-like modifier 2
Phvul.007G189300	0.0321894	2.11011	1.12837	Chr07	Myosin family protein with Dil domain
Phvul.002G170900	0.00570554	2.10786	6.34793	Chr02	RING/FYVE/PHD zinc finger superfamily protein
Phvul.010G096700	0.0357476	2.10722	0	Chr10
Phvul.010G113800	0.0149991	2.10694	0	Chr10
Phvul.006G146700	0.0545477	2.10665	4.50398	Chr06	Core-2/I-branching beta-1,6-N-acetylglucosaminyltransferase family protein
Phvul.001G239500	0.000434803	2.10644	6.3993	Chr01	Nucleotide-sugar transporter family protein
Phvul.003G139200	0.0456139	2.10615	6.13623	Chr03	Protein kinase superfamily protein
Phvul.005G042200	0.0536595	2.10357	9.12682	Chr05
Phvul.005G007100	0.0104995	2.10332	6.90932	Chr05	Leucine-rich repeat (LRR) family protein
Phvul.003G122900	0.0240871	2.10275	6.32617	Chr03	hydroxyproline-rich glycoprotein family protein
Phvul.005G057500	0.0149202	2.10102	8.20272	Chr05
Phvul.009G197000	0.0567735	2.10087	4.76434	Chr09	SPX domain gene 1
Phvul.001G229900	0.0436685	2.10054	3.5551	Chr01	myb domain protein 20
Phvul.003G193900	0.0438956	2.09998	1.88797	Chr03
Phvul.003G087000	0.0553386	2.09971	0.0935837	Chr03	nuclear factor Y, subunit B6
Phvul.002G263100	0.0621851	2.09946	7.88095	Chr02
Phvul.007G190400	0.00515998	2.09921	5.78101	Chr07
Phvul.003G063500	0.0438894	2.09864	0	Chr03	Protein of unknown function (DUF810)
Phvul.002G046800	0.039257	2.09863	6.3494	Chr02	Major facilitator superfamily protein
Phvul.002G001100	0.00190111	2.09851	1.76767	Chr02
Phvul.003G159400	0.0440754	2.09829	0.531205	Chr03	pleiotropic drug resistance 4
Phvul.003G085400	0.064257	2.09788	3.29476	Chr03	cytochrome P450, family 71, subfamily B, polypeptide 34
Phvul.007G047800	0.0333907	2.09776	0	Chr07	AGAMOUS-like 62
Phvul.002G016500	0.0497222	2.09741	5.22371	Chr02	UDP-glucosyl transferase 73B5
Phvul.001G049200	0.0513717	2.0964	0	Chr01	PR5-like receptor kinase
Phvul.005G164000	0.0524124	2.09557	0	Chr05	Leucine-rich repeat protein kinase family protein
Phvul.006G039000	0.00733886	2.09557	0	Chr06	RNI-like superfamily protein
Phvul.007G041300	0.0374246	2.09557	0.626316	Chr07
Phvul.007G078000	0.0264752	2.09471	0.410776	Chr07	multidrug resistance-associated protein 14
Phvul.003G252900	0.0568733	2.09434	0	Chr03	roline-rich extensin-like receptor kinase 4
Phvul.009G173600	0.0617308	2.09423	0	Chr09
Phvul.003G269400	0.00518884	2.09382	0	Chr03	Phosphoinositide phosphatase family protein
Phvul.009G047500	0.0100532	2.09206	8.59564	Chr09	Dof-type zinc finger DNA-binding family protein
Phvul.010G073500	0.043959	2.09163	6.01344	Chr10	PEBP (phosphatidylethanolamine-binding protein) family protein
Phvul.003G132700	0.0599444	2.09122	0	Chr03	SNF7 family protein
Phvul.003G215400	0.0560064	2.08976	6.05422	Chr03	Sec1/munc18-like (SM) proteins superfamily
Phvul.011G182200	0.03405	2.08973	1.28528	Chr11	BURP domain-containing protein
Phvul.001G151100	0.0565754	2.0893	6.48612	Chr01	cyclin p1;1
Phvul.002G096100	0.0162092	2.08912	0	Chr02	ankyrin repeat protein
Phvul.002G180900	0.0549489	2.08902	0	Chr02	BON association protein 2
Phvul.002G298500	0.0416338	2.08811	5.99514	Chr02	UDP-D-glucose/UDP-D-galactose 4-epimerase 5
Phvul.011G030200	0.0500212	2.08756	0	Chr11	Peroxidase superfamily protein
Phvul.001G128800	0.0359537	2.08718	0	Chr01	cytokinin oxidase/dehydrogenase 1
Phvul.008G151300	0.0465395	2.0869	0	Chr08	RmlC-like cupins superfamily protein
Phvul.008G165600	0.00767015	2.08494	3.39298	Chr08
Phvul.008G267700	0.0649777	2.08429	6.44735	Chr08	disease resistance protein (TIR-NBS-LRR class), putative
Phvul.010G065600	0.0632025	2.08371	3.96746	Chr10	ferretin 1
Phvul.002G299300	0.0481513	2.08062	0.0459729	Chr02	Calcium-binding EF-hand family protein
Phvul.007G148500	0.0535908	2.07987	0.302252	Chr07	xyloglucan endotransglucosylase/hydrolase 32
Phvul.001G048100	0.0332363	2.07922	0.109525	Chr01	Protein kinase superfamily protein
Phvul.009G040100	0.0142628	2.07879	0	Chr09	Pathogenesis-related thaumatin superfamily protein
Phvul.007G095000	0.013885	2.07856	5.49338	Chr07	auxin response factor 16
Phvul.007G093200	0.00444302	2.07771	0	Chr07	Laccase/Diphenol oxidase family protein
Phvul.007G029200	0.0219026	2.07656	6.50791	Chr07	Protein of unknown function (DUF1639)
Phvul.001G122100	0.0615579	2.07592	0.787471	Chr01	Laccase/Diphenol oxidase family protein
Phvul.008G252400	0.0603533	2.07565	1.03046	Chr08	exocyst subunit exo70 family protein B1
Phvul.011G133000	0.0486178	2.07481	0.449439	Chr11
Phvul.007G095300	0.025769	2.07313	8.11285	Chr07	GATA transcription factor 4
Phvul.009G205000	0.0178772	2.07311	1.94824	Chr09	Glutaredoxin family protein
Phvul.002G016400	0.0264463	2.07299	4.29469	Chr02	UDP-glucosyl transferase 73B5
Phvul.007G131900	0.0588265	2.07167	1.65175	Chr07	Tetratricopeptide repeat (TPR)-like superfamily protein
Phvul.006G199300	0.0387141	2.07098	7.14712	Chr06
Phvul.009G007000	0.0128821	2.07037	0	Chr09	Seven transmembrane MLO family protein
Phvul.009G254100	0.046255	2.07014	3.98701	Chr09	Glycine-rich protein family
Phvul.005G137300	0.048364	2.06994	2.0391	Chr05	LOB domain-containing protein 11
Phvul.007G036700	0.0226884	2.06931	6.38367	Chr07
Phvul.007G069400	0.023406	2.0692	0.90273	Chr07	myb domain protein 17
Phvul.008G040200	0.0451254	2.06809	0	Chr08	O-methyltransferase 1
Phvul.004G048000	0.0481885	2.0676	0.378799	Chr04	NB-ARC domain-containing disease resistance protein
Phvul.003G010600	0.0168085	2.06528	4.21364	Chr03	long-chain acyl-CoA synthetase 2
Phvul.001G144800	0.0503704	2.06453	3.16359	Chr01	conserved peptide upstream open reading frame 20
Phvul.002G257500	0.0346713	2.06437	4.22796	Chr02
Phvul.010G128800	0.0413022	2.06366	8.35438	Chr10	lipoxygenase 3
Phvul.001G032600	0.0484927	2.06293	3.03655	Chr01	myb domain protein 68
Phvul.009G164800	0.0574317	2.06223	2.88168	Chr09	fatty acyl-ACP thioesterases B
Phvul.002G055900	0.0610183	2.0618	3.66909	Chr02	nudix hydrolase homolog 8
Phvul.002G056500	0.0326301	2.06156	0	Chr02	2-oxoglutarate (2OG) and Fe(II)-dependent oxygenase superfamily protein
Phvul.009G162500	0.0175398	2.06128	4.9148	Chr09	tapetum determinant 1
Phvul.007G124900	0.0249382	2.0603	3.7152	Chr07	embryo sac development arrest 6
Phvul.004G100800	0.0178814	2.05913	0	Chr04	multidrug resistance-associated protein 14
Phvul.002G268900	0.0428349	2.05865	6.55244	Chr02	ATPases;nucleotide binding;ATP binding;nucleoside-triphosphatases;transcription factor binding
Phvul.011G189800	0.0294009	2.05861	0	Chr11	zinc induced facilitator-like 1
Phvul.002G333500	0.00188501	2.05588	0	Chr02	ARF-GAP domain 15
Phvul.011G168100	0.0541237	2.05396	5.01287	Chr11	Nodulin MtN3 family protein
Phvul.006G164700	0.0587167	2.05391	0	Chr06	Protein of unknown function, DUF538
Phvul.011G200200	0.0102489	2.05351	0	Chr11
Phvul.008G287800	0.0549945	2.05328	4.42849	Chr08	fimbrin-like protein 2
Phvul.007G233900	0.00857839	2.05313	6.34713	Chr07	calcium dependent protein kinase 1
Phvul.008G178000	0.0435786	2.05277	5.0481	Chr08	2-oxoglutarate (2OG) and Fe(II)-dependent oxygenase superfamily protein
Phvul.001G082400	0.0048349	2.05262	1.43367	Chr01
Phvul.011G191700	0.0112383	2.05082	0	Chr11	LRR and NB-ARC domains-containing disease resistance protein
Phvul.004G123100	0.0286021	2.05047	4.07322	Chr04	Peroxidase superfamily protein
Phvul.002G039200	0.054167	2.05015	7.78753	Chr02	Chalcone and stilbene synthase family protein
Phvul.008G114900	0.0608078	2.04937	0	Chr08	Protein of unknown function (DUF674)
Phvul.008G219400	0.0637211	2.04924	6.33515	Chr08	PLAC8 family protein
Phvul.009G021700	0.0111035	2.04901	4.97386	Chr09	Arabidopsis protein of unknown function (DUF241)
Phvul.003G216100	0.0351538	2.04737	7.06149	Chr03	ACT domain repeat 8
Phvul.002G014700	0.0645655	2.04692	0.97424	Chr02	cytochrome P450, family 81, subfamily D, polypeptide 8
Phvul.003G269700	0.0177491	2.04686	5.64143	Chr03	Protein kinase superfamily protein
Phvul.010G005900	0.0497373	2.04627	0	Chr10	laccase 7
Phvul.001G106800	0.0331828	2.04582	0	Chr01	myb domain protein 56
Phvul.011G084700	0.041029	2.04439	0	Chr11	serine carboxypeptidase-like 48
Phvul.006G087600	0.0371086	2.04439	8.04762	Chr06	glutamate decarboxylase
Phvul.001G207500	0.0503647	2.04432	0.25092	Chr01	alpha/beta-Hydrolases superfamily protein
Phvul.002G168700	0.0221742	2.04356	3.49428	Chr02
Phvul.007G254200	0.0626097	2.04354	2.19953	Chr07	NB-ARC domain-containing disease resistance protein
Phvul.001G255800	0.0553769	2.0418	6.58607	Chr01	mitogen-activated protein kinase phosphatase 1
Phvul.001G158500	0.0146896	2.04116	0	Chr01
Phvul.002G155400	0.0489125	2.04029	1.88295	Chr02	osmotin 34
Phvul.007G043500	0.0289367	2.03987	7.17088	Chr07	Leucine-rich repeat (LRR) family protein
Phvul.010G018900	0.0264526	2.03967	3.36505	Chr10	S-locus lectin protein kinase family protein
Phvul.007G195200	0.00672587	2.03807	0.463617	Chr07	Outer membrane OMP85 family protein
Phvul.003G255200	0.00995221	2.03764	3.98315	Chr03	auxin-like 1 protein
Phvul.010G026600	0.00959108	2.03735	2.96651	Chr10	Disease resistance protein (TIR-NBS-LRR class) family
Phvul.007G127600	0.00553629	2.0365	7.6789	Chr07	type one serine/threonine protein phosphatase 4
Phvul.011G008100	0.020964	2.03556	0.34711	Chr11	Leucine-rich repeat receptor-like protein kinase family protein
Phvul.010G137400	0.0382711	2.03419	3.1148	Chr10	IQ-domain 8
Phvul.007G149800	0.023644	2.03397	4.69708	Chr07	Cysteine proteinases superfamily protein
Phvul.005G126200	0.0585032	2.03302	3.2271	Chr05	cytochrome-c oxidases;electron carriers
Phvul.006G159400	0.0274666	2.03233	0.977613	Chr06	inosine-uridine preferring nucleoside hydrolase family protein
Phvul.004G152900	0.00216355	2.03217	0	Chr04	SCP1-like small phosphatase 4
Phvul.002G096800	0.0279814	2.0319	0	Chr02
Phvul.002G209300	0.0558901	2.03041	6.57784	Chr02	Calmodulin-binding transcription activator protein with CG-1 and Ankyrin domains
Phvul.007G212500	0.0392331	2.02938	2.11884	Chr07	AMP-dependent synthetase and ligase family protein
Phvul.002G059000	0.0563022	2.0288	6.00838	Chr02	alpha/beta-Hydrolases superfamily protein
Phvul.008G070100	0.0422698	2.02861	5.21893	Chr08	UDP-galactose transporter 2
Phvul.010G114800	0.0190386	2.0278	6.88508	Chr10	basic helix-loop-helix (bHLH) DNA-binding superfamily protein
Phvul.011G189500	0.0602142	2.0278	4.446	Chr11	zinc induced facilitator-like 1
Phvul.001G196000	0.00290063	2.02775	9.80319	Chr01	plant U-box 22
Phvul.002G209100	0.0279638	2.0265	2.15557	Chr02	alternative oxidase 2
Phvul.011G146200	0.044989	2.02635	0	Chr11
Phvul.006G175500	0.0354186	2.0259	0	Chr06	xylem bark cysteine peptidase 3
Phvul.007G055200	0.0475573	2.02518	0	Chr07	Major facilitator superfamily protein
Phvul.009G097900	0.0109427	2.02518	0	Chr09	CTC-interacting domain 5
Phvul.001G189000	0.00496946	2.02518	0	Chr01	Purple acid phosphatases superfamily protein
Phvul.002G095200	0.00588492	2.02518	0	Chr02	sulfate transporter 91
Phvul.004G013500	0.0485935	2.02518	0	Chr04	carbonic anhydrase 1
Phvul.004G114400	0.0043698	2.02518	0	Chr04	PAR1 protein
Phvul.005G059500	0.0450241	2.02518	0	Chr05	Peroxidase superfamily protein
Phvul.007G154600	0.0148955	2.02518	0	Chr07
Phvul.009G024900	0.0374785	2.02518	0	Chr09	proline-rich protein 2
Phvul.009G222100	0.0637784	2.02518	0	Chr09	Plant invertase/pectin methylesterase inhibitor superfamily
Phvul.010G053500	0.0600962	2.02518	0	Chr10	UDP-Glycosyltransferase superfamily protein
Phvul.011G067500	0.0593911	2.02518	0	Chr11	Protein of unknown function (DUF1635)
Phvul.007G056600	0.00109301	2.02511	1.37415	Chr07	amine oxidase 1
Phvul.002G155800	0.0212904	2.02458	2.80027	Chr02	Remorin family protein
Phvul.002G038600	0.0603343	2.02355	7.589	Chr02	Chalcone and stilbene synthase family protein
Phvul.011G108800	0.058402	2.02306	3.97911	Chr11	B-box type zinc finger family protein
Phvul.010G074700	0.060749	2.0221	0.211279	Chr10	glutathione S-transferase TAU 8
Phvul.002G031400	0.0368324	2.0207	5.35399	Chr02	ARM repeat superfamily protein
Phvul.009G186000	0.0144331	2.01961	2.89863	Chr09	NAC domain containing protein 100
Phvul.007G110700	0.036373	2.01911	0	Chr07
Phvul.002G203500	0.0147367	2.01901	0	Chr02
Phvul.008G067100	0.00504494	2.01764	0	Chr08	Leucine-rich repeat (LRR) family protein
Phvul.009G074500	0.0477638	2.01728	4.03538	Chr09	FAD/NAD(P)-binding oxidoreductase family protein
Phvul.010G070100	0.0601841	2.01543	3.19107	Chr10	Protein kinase superfamily protein
Phvul.003G099900	0.0398036	2.01539	1.79213	Chr03	Ankyrin repeat family protein
Phvul.010G087600	0.0393847	2.01518	5.66451	Chr10	galacturonosyltransferase 1
Phvul.007G110300	0.00732434	2.015	8.13852	Chr07	CBL-interacting protein kinase 4
Phvul.003G166600	0.0521145	2.014	2.84588	Chr03	uclacyanin 1
Phvul.002G035900	0.00160984	2.01341	1.8504	Chr02	Integrase-type DNA-binding superfamily protein
Phvul.003G051000	0.0440211	2.01212	0	Chr03	hAT dimerisation domain-containing protein
Phvul.005G116000	0.0444884	2.01208	5.77609	Chr05	WRKY family transcription factor
Phvul.009G093400	0.0623167	2.01157	1.43741	Chr09	phospholipase D alpha 1
Phvul.003G248600	0.0286842	2.01091	5.54476	Chr03	GDSL-like Lipase/Acylhydrolase superfamily protein
Phvul.006G179100	0.000481518	2.00778	4.21128	Chr06	-
Phvul.011G140400	0.0622126	2.00504	0.0256083	Chr11	disease resistance protein (TIR-NBS-LRR class), putative
Phvul.001G076300	0.0352704	2.00279	1.58816	Chr01	Protein kinase superfamily protein
Phvul.002G247900	0.0408521	2.00272	7.25097	Chr02	Integrin-linked protein kinase family
Phvul.001G103500	0.0409436	2.00246	0	Chr01	2-isopropylmalate synthase 1
Phvul.007G212000	0.02768	2.00213	0	Chr07	Pectin lyase-like superfamily protein
Phvul.008G151900	0.0438137	2.00168	0	Chr08	UDP-Glycosyltransferase superfamily protein
Phvul.006G001300	0.0630558	2.00124	0	Chr06	ARM repeat protein interacting with ABF2
Phvul.007G173600	0.0234255	2.00091	0	Chr07	cupin family protein

## Sheet: Mycorrhized Downregulated
Details of downregulated differentially expressed genes in mycorrhized roots.
Fold change ≥ 2, unpaired t-test p-value ≤ 0.05
P. vulgaris Locus Name	t-test p-value	Fold Change	RPKM value	Chromosome	Gene Description
Phvul.001G003400	0.0436397	-4.33117	2.87606	Chr01	RING/U-box superfamily protein
Phvul.001G009200	0.0105979	-3.46953	3.30334	Chr01	glyoxal oxidase-related protein
Phvul.001G010200	0.0236901	-3.21752	0	Chr01
Phvul.001G012800	0.0238975	-2.17596	1.40372	Chr01	dihydroflavonol 4-reductase
Phvul.001G013300	0.0572852	-3.54228	0	Chr01	phloem protein 2-B10
Phvul.001G013400	0.0614975	-2.53299	0	Chr01	phloem protein 2-B10
Phvul.001G019200	0.00486827	-2.08907	0.799853	Chr01	myb domain protein 73
Phvul.001G021300	0.0622467	-2.66791	0	Chr01	BRI1 kinase inhibitor 1
Phvul.001G021500	0.00977296	-2.29006	0	Chr01
Phvul.001G022200	0.0381395	-2.60414	4.07935	Chr01	cold regulated gene 27
Phvul.001G022900	0.061731	-3.12608	0.440098	Chr01	heat shock transcription factor B4
Phvul.001G024400	0.040852	-2.03052	0.409218	Chr01	Leucine-rich repeat (LRR) family protein
Phvul.001G025800	0.0427351	-2.79339	1.25117	Chr01	Gibberellin-regulated family protein
Phvul.001G028100	0.0180069	-2.3009	0	Chr01	ZCF37
Phvul.001G028600	0.0455009	-2.08008	1.34373	Chr01
Phvul.001G029100	0.0286723	-2.09939	3.09471	Chr01	Uncharacterised conserved protein UCP031279
Phvul.001G029500	0.002148	-3.53026	3.93375	Chr01	basic leucine-zipper 5
Phvul.001G029700	0.0208944	-3.48	0	Chr01
Phvul.001G033700	0.0563378	-2.062	0	Chr01
Phvul.001G033800	0.0187895	-2.48238	0	Chr01	Protein phosphatase 2C family protein
Phvul.001G034200	0.0321664	-2.03134	3.31842	Chr01	homeobox gene 1
Phvul.001G034300	0.0569687	-3.50079	0	Chr01	PYR1-like 2
Phvul.001G036500	0.0240999	-3.26802	0	Chr01	indeterminate(ID)-domain 2
Phvul.001G037600	0.0330068	-2.29673	0	Chr01	Protein of unknown function (DUF3511)
Phvul.001G043500	0.0347292	-4.94958	3.62632	Chr01	glutamine dumper 2
Phvul.001G043800	0.0610579	-2.4788	1.20329	Chr01	F-box family protein
Phvul.001G050100	0.0496651	-3.06053	4.29396	Chr01	Exostosin family protein
Phvul.001G054900	0.0224516	-2.03642	0	Chr01	2-oxoglutarate (2OG) and Fe(II)-dependent oxygenase superfamily protein
Phvul.001G056300	0.0345676	-3.65496	0	Chr01	molybdate transporter 1
Phvul.001G058000	0.0477128	-2.3154	0.485113	Chr01	Plastid-lipid associated protein PAP / fibrillin family protein
Phvul.001G059700	0.0047482	-2.65331	0.363282	Chr01
Phvul.001G064000	0.0227112	-2.79146	4.30424	Chr01	alcohol dehydrogenase 1
Phvul.001G065300	0.0344472	-3.15736	0	Chr01	2-oxoglutarate (2OG) and Fe(II)-dependent oxygenase superfamily protein
Phvul.001G065800	0.0315388	-2.32022	0	Chr01
Phvul.001G066900	0.00145471	-2.74681	0	Chr01	RING/U-box superfamily protein
Phvul.001G067300	0.0525652	-3.054	0	Chr01	alcohol dehydrogenase 1
Phvul.001G072800	0.0450479	-3.92109	0	Chr01	Glycolipid transfer protein (GLTP) family protein,glycolipid transfer protein 2
Phvul.001G077300	0.017839	-2.49673	0	Chr01	non-ATPase subunit 9
Phvul.001G077400	0.0127729	-3.44674	0	Chr01	Protein of unknown function, DUF599
Phvul.001G080300	0.02444	-2.34704	4.43805	Chr01	Aquaporin-like superfamily protein
Phvul.001G083300	0.0482402	-2.13227	0	Chr01	receptor-like protein kinase 2
Phvul.001G085200	0.00274977	-5.27527	0	Chr01	CCR-like
Phvul.001G085900	0.0306533	-3.86495	2.01863	Chr01	Family of unknown function (DUF716)
Phvul.001G087000	0.00707499	-2.11354	2.87834	Chr01	auxin signaling F-box 2
Phvul.001G089800	0.0408543	-2.12171	5.27519	Chr01	Pollen Ole e 1 allergen and extensin family protein
Phvul.001G090300	0.0521376	-3.06641	0	Chr01	Thioredoxin superfamily protein
Phvul.001G090900	0.027728	-4.93633	0.129485	Chr01	-
Phvul.001G094600	0.0391506	-2.52874	0	Chr01	Nucleotide-diphospho-sugar transferase family protein
Phvul.001G098100	0.0103359	-2.24006	0	Chr01	glyceraldehyde 3-phosphate dehydrogenase A subunit
Phvul.001G107200	0.0495123	-2.1456	0	Chr01	alpha/beta-Hydrolases superfamily protein
Phvul.001G109200	0.0617029	-3.45429	0	Chr01	atypical CYS HIS rich thioredoxin 4
Phvul.001G109700	0.0502197	-2.53212	3.40588	Chr01	NAD(P)-binding Rossmann-fold superfamily protein
Phvul.001G114000	0.0206059	-2.30703	3.05106	Chr01
Phvul.001G118600	0.0385462	-2.9558	0	Chr01	cytochrome P450, family 94, subfamily D, polypeptide 2
Phvul.001G119500	0.0593327	-2.05179	1.1838	Chr01	Homeodomain-like superfamily protein
Phvul.001G120400	0.0496663	-3.42473	3.3085	Chr01	RAD-like 1
Phvul.001G121200	0.0246434	-2.14003	0	Chr01	basic helix-loop-helix (bHLH) DNA-binding superfamily protein
Phvul.001G124100	0.00807031	-2.82661	3.16147	Chr01	Ankyrin repeat family protein / BTB/POZ domain-containing protein
Phvul.001G125000	0.00254262	-3.17093	1.2383	Chr01	S-adenosyl-L-methionine-dependent methyltransferases superfamily protein
Phvul.001G126600	0.000612957	-3.81451	0	Chr01	-
Phvul.001G128500	0.0469394	-5.0489	1.2274	Chr01	beta-1,3-glucanase 1
Phvul.001G134600	0.0444236	-2.12883	0	Chr01	Leucine-rich repeat protein kinase family protein
Phvul.001G134900	0.0125925	-2.30045	0.113831	Chr01	zinc finger (C2H2 type, AN1-like) family protein
Phvul.001G135000	0.0418901	-2.00031	0	Chr01
Phvul.001G137300	0.0536854	-2.00054	0	Chr01	Leucine-rich repeat receptor-like protein kinase family protein
Phvul.001G138700	0.0198045	-2.26806	0.838191	Chr01	uv-b-insensitive 4
Phvul.001G141500	0.028453	-2.28114	2.09552	Chr01
Phvul.001G142900	0.0603238	-3.88143	0.618937	Chr01	Cysteine/Histidine-rich C1 domain family protein
Phvul.001G143500	0.0318951	-5.08288	0	Chr01	homeobox from Arabidopsis thaliana
Phvul.001G143800	0.0587374	-2.25681	0	Chr01	Aha1 domain-containing protein
Phvul.001G150900	0.0624484	-2.14422	4.216	Chr01
Phvul.001G152600	0.0445989	-2.3843	0	Chr01	Plant protein of unknown function (DUF868)
Phvul.001G153100	0.0472935	-2.23403	0.102157	Chr01
Phvul.001G153200	0.0612699	-3.39821	3.78386	Chr01	Protein of unknown function (DUF581)
Phvul.001G154700	0.00138987	-2.15209	2.60876	Chr01	heat shock transcription factor A6B
Phvul.001G155800	0.0164173	-2.30356	0	Chr01
Phvul.001G157100	0.00083753	-3.69026	0.988886	Chr01	photosystem II reaction center W
Phvul.001G159800	0.00449416	-2.12827	1.49039	Chr01
Phvul.001G160100	0.0323116	-3.31124	0	Chr01	Integrase-type DNA-binding superfamily protein
Phvul.001G165200	0.0443319	-2.30043	0	Chr01	photosystem II reaction center PSB28 protein
Phvul.001G165600	0.00741785	-2.82355	0	Chr01	Pyridoxal phosphate (PLP)-dependent transferases superfamily protein
Phvul.001G168900	0.0220086	-2.03343	0	Chr01
Phvul.001G172100	0.0530878	-2.40367	0	Chr01
Phvul.001G181100	0.0113603	-2.45719	1.80176	Chr01	gamma tonoplast intrinsic protein
Phvul.001G183600	0.0530441	-2.43258	9.93327	Chr01	Pollen Ole e 1 allergen and extensin family protein
Phvul.001G185100	0.0463773	-4.93683	0.658738	Chr01	sequence-specific DNA binding transcription factors
Phvul.001G193700	0.0566044	-3.124	0	Chr01
Phvul.001G195000	0.000404997	-2.08605	1.1338	Chr01	NDR1/HIN1-like 1
Phvul.001G196400	0.0556163	-2.90162	5.86472	Chr01	syntaxin of plants 121
Phvul.001G197000	0.012286	-4.71057	0.263402	Chr01	RING/U-box superfamily protein
Phvul.001G202300	0.0410982	-4.09128	0.106942	Chr01	arabinogalactan protein 26
Phvul.001G203000	0.0281748	-2.49437	0	Chr01	B-box type zinc finger protein with CCT domain
Phvul.001G203300	0.00585005	-3.58918	2.69173	Chr01	Thioredoxin superfamily protein
Phvul.001G205100	0.0576901	-2.55473	0	Chr01	Pentatricopeptide repeat (PPR) superfamily protein
Phvul.001G205300	0.018621	-2.96723	0.260188	Chr01	Heavy metal transport/detoxification superfamily protein
Phvul.001G205400	0.0415842	-2.45953	4.71469	Chr01
Phvul.001G209200	0.0349825	-2.34589	3.36328	Chr01	Plant invertase/pectin methylesterase inhibitor superfamily
Phvul.001G211500	0.00960423	-4.05963	0	Chr01	Protein of unknown function (DUF3511)
Phvul.001G212900	0.00604417	-2.35632	0	Chr01	CP12 domain-containing protein 2
Phvul.001G213600	0.0092519	-2.57182	3.50029	Chr01	WRKY DNA-binding protein 69
Phvul.001G215900	0.0439376	-2.54599	4.0885	Chr01	Pectin lyase-like superfamily protein
Phvul.001G217600	0.0602885	-3.04933	0	Chr01	RAD-like 6
Phvul.001G217800	0.0539163	-3.13654	1.69671	Chr01	Ca2+ activated outward rectifying K+ channel 5
Phvul.001G218600	0.0332179	-2.24194	2.27706	Chr01	Chitinase family protein
Phvul.001G218700	0.0546703	-2.19719	4.20423	Chr01	indole-3-acetic acid inducible 30
Phvul.001G220800	0.0327584	-3.21582	0	Chr01
Phvul.001G226500	0.0542046	-2.06456	0	Chr01	GATA transcription factor 16
Phvul.001G228100	0.0425956	-2.0071	2.3767	Chr01	Oxidoreductase family protein
Phvul.001G230500	0.0318193	-2.19788	0	Chr01	GRAS family transcription factor family protein
Phvul.001G232100	0.0323629	-2.52475	7.29562	Chr01	plastid movement impaired 2
Phvul.001G233300	0.0394885	-4.09596	2.38778	Chr01	ROTUNDIFOLIA like 8
Phvul.001G238400	0.00780129	-2.2139	0	Chr01	maternal effect embryo arrest 60
Phvul.001G242900	0.0309777	-2.06666	2.99411	Chr01	Protein of unknown function (DUF1313)
Phvul.001G244700	0.0456711	-2.08351	4.05437	Chr01	LOB domain-containing protein 21
Phvul.001G244800	0.0312428	-2.76576	2.93176	Chr01	HXXXD-type acyl-transferase family protein
Phvul.001G246400	0.0596615	-2.8199	3.12118	Chr01	chromatin remodeling 42
Phvul.001G247300	0.00444679	-2.45104	0	Chr01	cation/hydrogen exchanger 15
Phvul.001G248400	0.0469096	-2.58181	0	Chr01	Hypoxia-responsive family protein
Phvul.001G254000	0.0380596	-2.74143	0	Chr01	homeobox protein 16
Phvul.001G254500	0.0320612	-2.90535	6.58909	Chr01	Protein of unknown function, DUF617
Phvul.001G256900	0.0140417	-2.88707	0	Chr01	Pectate lyase family protein
Phvul.001G257100	0.000136011	-2.9135	0	Chr01	photosystem II BY
Phvul.001G259900	0.0534273	-2.01998	1.00596	Chr01	Protein of unknown function (DUF3537)
Phvul.001G261300	0.0076103	-2.24898	2.93706	Chr01	nuclear factor Y, subunit C13
Phvul.001G263300	0.0606343	-4.79381	0.829192	Chr01	-
Phvul.001G265000	0.0352831	-2.82284	2.68295	Chr01	putative recombination initiation defect 1
Phvul.001G268700	0.00950035	-2.67454	0	Chr01	O-methyltransferase family protein
Phvul.002G000900	0.0246329	-2.7917	6.32927	Chr02	HXXXD-type acyl-transferase family protein
Phvul.002G002700	0.031574	-2.40233	0	Chr02	SBP (S-ribonuclease binding protein) family protein
Phvul.002G005700	0.0375988	-3.34266	1.26472	Chr02	nitrate transporter 1.5
Phvul.002G009200	0.0353393	-2.27538	3.08311	Chr02	basic leucine-zipper 5
Phvul.002G012500	0.0457348	-3.03694	2.3957	Chr02	Phototropic-responsive NPH3 family protein
Phvul.002G019800	0.0481018	-3.17499	0	Chr02	PATATIN-like protein 4
Phvul.002G020000	0.0535113	-3.56834	0	Chr02	-
Phvul.002G020600	0.0502669	-3.71205	0	Chr02	NAD(P)-binding Rossmann-fold superfamily protein
Phvul.002G020900	0.014333	-2.51418	0	Chr02	Peroxidase superfamily protein
Phvul.002G022900	0.0421927	-2.75251	5.74684	Chr02	cytochrome P450, family 82, subfamily C, polypeptide 4
Phvul.002G025200	0.0421379	-2.41969	0	Chr02	cytochrome P450, family 71, subfamily B, polypeptide 37
Phvul.002G030800	0.0206644	-3.4454	1.39401	Chr02	GATA type zinc finger transcription factor family protein
Phvul.002G035300	0.0562794	-3.23842	0	Chr02	Protein of unknown function (DUF506)
Phvul.002G042800	0.0069706	-2.04055	4.17926	Chr02	CVP2 like 1
Phvul.002G044300	0.0160122	-3.12691	0	Chr02	Protein of unknown function (DUF581)
Phvul.002G044400	0.00565679	-3.58976	0	Chr02	Protein of unknown function (DUF1677)
Phvul.002G045400	0.0098383	-2.09321	0	Chr02	2Fe-2S ferredoxin-like superfamily protein
Phvul.002G046000	0.0231796	-2.57841	1.46282	Chr02	Sec14p-like phosphatidylinositol transfer family protein
Phvul.002G046100	0.0216515	-4.11507	0	Chr02	receptor-like protein kinase 1
Phvul.002G057500	0.0230365	-2.77494	0	Chr02	tonoplast intrinsic protein 2;3
Phvul.002G059100	0.0583845	-4.00044	7.51071	Chr02	Protein kinase superfamily protein
Phvul.002G059500	0.01103	-2.05674	0	Chr02	protein kinase family protein / peptidoglycan-binding LysM domain-containing protein
Phvul.002G061100	0.00327303	-2.27003	0	Chr02	Pentapeptide repeat-containing protein
Phvul.002G061200	0.00939919	-2.78436	0.608234	Chr02	Glycosyl hydrolases family 32 protein
Phvul.002G061900	0.00239498	-3.56248	0	Chr02	nitrate transporter 1.1
Phvul.002G062300	0.0322343	-3.22323	1.29792	Chr02
Phvul.002G062600	0.0282324	-2.36813	0.285279	Chr02	Eukaryotic aspartyl protease family protein
Phvul.002G064100	0.048723	-2.43733	2.25418	Chr02	KNOTTED1-like homeobox gene 6
Phvul.002G064200	0.0296674	-2.46533	0.856318	Chr02
Phvul.002G064500	0.0202406	-4.10259	4.47996	Chr02	Kelch repeat-containing F-box family protein
Phvul.002G065800	0.0225357	-3.55092	2.31735	Chr02	Pectate lyase family protein
Phvul.002G072300	0.0611425	-2.11085	0	Chr02	K+ uptake permease 6
Phvul.002G073800	0.0478307	-2.61448	3.5823	Chr02	TRICHOME BIREFRINGENCE-LIKE 27
Phvul.002G083700	0.0619251	-2.02886	1.6459	Chr02	Mitochondrial transcription termination factor family protein
Phvul.002G084300	0.000897472	-2.29029	0.0788285	Chr02	RING/U-box superfamily protein
Phvul.002G085400	0.0506244	-2.16941	3.35923	Chr02	homeobox protein 30
Phvul.002G088000	0.0517412	-3.58395	0.805286	Chr02	-
Phvul.002G094500	0.00945862	-2.89874	3.81996	Chr02	cytochrome P450, family 706, subfamily A, polypeptide 7
Phvul.002G096500	0.0510092	-2.13644	0	Chr02	UDP-glucosyl transferase 72E1
Phvul.002G097000	0.00350936	-2.43297	0.196012	Chr02	cytochrome P450, family 87, subfamily A, polypeptide 6
Phvul.002G098400	0.0473085	-2.24117	1.90189	Chr02
Phvul.002G099500	0.0276047	-2.79896	0	Chr02	O-Glycosyl hydrolases family 17 protein
Phvul.002G100300	0.0328684	-2.47684	0	Chr02	Pentatricopeptide repeat (PPR) superfamily protein
Phvul.002G100500	0.0502851	-3.1231	0	Chr02	LOB domain-containing protein 4
Phvul.002G103700	0.00929288	-2.26485	1.44095	Chr02
Phvul.002G104300	0.0166271	-2.23196	4.3458	Chr02
Phvul.002G105700	0.0584531	-2.74341	1.98646	Chr02	basic region/leucine zipper motif 27
Phvul.002G108300	0.0307073	-2.4665	0	Chr02	zinc induced facilitator-like 2
Phvul.002G111100	0.0049675	-2.12086	0.907372	Chr02	Leucine-rich receptor-like protein kinase family protein
Phvul.002G112600	0.0286182	-5.6317	0.828726	Chr02	Rhodanese/Cell cycle control phosphatase superfamily protein
Phvul.002G118800	0.0173654	-4.16264	0	Chr02	Histidine kinase-, DNA gyrase B-, and HSP90-like ATPase family protein
Phvul.002G119400	0.0162814	-2.25478	0	Chr02	FAR1-related sequence 5
Phvul.002G119600	0.0266169	-2.12784	0	Chr02	Uncharacterised conserved protein UCP015417, vWA
Phvul.002G119700	0.0391481	-2.0632	4.28408	Chr02	Subtilase family protein
Phvul.002G120600	0.0522164	-3.77817	1.72837	Chr02	nine-cis-epoxycarotenoid dioxygenase 4
Phvul.002G120900	0.0212678	-2.43208	0.621393	Chr02	nodulin MtN21 /EamA-like transporter family protein
Phvul.002G121200	0.0271482	-3.05244	0	Chr02	ATP-binding cassette 14
Phvul.002G124800	0.0564968	-3.46775	3.84855	Chr02
Phvul.002G126000	0.00394778	-2.87294	0.0449205	Chr02	cytochrome P450, family 93, subfamily D, polypeptide 1
Phvul.002G127100	0.0360359	-2.60921	0	Chr02	alternative oxidase 1A
Phvul.002G139700	0.0183064	-4.53274	3.83333	Chr02	Inositol 1,3,4-trisphosphate 5/6-kinase family protein
Phvul.002G140300	0.0154856	-2.1681	0	Chr02	RING/U-box superfamily protein
Phvul.002G142600	0.00816921	-2.68152	1.87424	Chr02	hydroxyproline-rich glycoprotein family protein
Phvul.002G152900	0.0423202	-3.69949	4.85986	Chr02	expansin A7
Phvul.002G160900	0.0160574	-2.08743	0	Chr02
Phvul.002G163200	0.0327491	-2.64211	3.22411	Chr02
Phvul.002G165500	0.0434456	-2.05043	1.22032	Chr02	scarecrow-like 3
Phvul.002G169000	0.00495551	-2.35633	1.62707	Chr02
Phvul.002G171600	0.0504156	-4.19618	0	Chr02	NAC (No Apical Meristem) domain transcriptional regulator superfamily protein
Phvul.002G176500	0.0257253	-2.66567	0	Chr02	Ankyrin repeat family protein
Phvul.002G178100	0.0159738	-2.07185	0	Chr02	Chaperone DnaJ-domain superfamily protein
Phvul.002G181000	0.0478851	-3.34587	2.38184	Chr02
Phvul.002G181400	0.021136	-2.55553	0	Chr02	geranylgeranyl reductase
Phvul.002G184800	0.0390909	-2.47133	3.90806	Chr02	BRI1-like 2
Phvul.002G188900	0.00122749	-2.95409	1.46409	Chr02	myo-inositol oxygenase 4
Phvul.002G189000	0.00111117	-4.21233	0	Chr02	myo-inositol oxygenase 4
Phvul.002G189200	0.0263312	-4.17922	0	Chr02	RING/U-box superfamily protein
Phvul.002G190800	0.0493213	-2.06733	0	Chr02
Phvul.002G193900	0.0212739	-3.44996	0.515285	Chr02	-
Phvul.002G196400	0.0190403	-2.36473	0	Chr02	chlorophyll A/B binding protein 1
Phvul.002G199100	0.0364223	-2.0435	0	Chr02	FAD-binding Berberine family protein
Phvul.002G199200	0.055372	-2.98504	1.20951	Chr02	FAD-binding Berberine family protein
Phvul.002G200500	0.021618	-2.6657	0	Chr02
Phvul.002G205300	0.0294092	-3.89596	0	Chr02	Vacuolar iron transporter (VIT) family protein
Phvul.002G208500	0.00507133	-4.12076	1.14089	Chr02	Heavy metal transport/detoxification superfamily protein
Phvul.002G215200	0.0407372	-2.33237	0	Chr02	Concanavalin A-like lectin protein kinase family protein
Phvul.002G216400	0.00119408	-2.67941	0	Chr02
Phvul.002G218000	0.0157114	-6.41554	0	Chr02	Sulfite exporter TauE/SafE family protein
Phvul.002G223600	0.0563143	-2.16239	0	Chr02	HAL2-like
Phvul.002G224300	0.017187	-3.04356	1.00434	Chr02
Phvul.002G224500	0.0482654	-2.22484	1.86839	Chr02
Phvul.002G231600	0.0273578	-2.55294	0	Chr02	HSP20-like chaperones superfamily protein
Phvul.002G234300	0.0519262	-2.55505	0.524218	Chr02	SMAD/FHA domain-containing protein
Phvul.002G234700	0.0479751	-2.56798	0	Chr02	Protein of unknown function, DUF538
Phvul.002G240800	0.0145701	-3.19148	3.97089	Chr02
Phvul.002G240900	0.0155056	-2.37751	0	Chr02	WRKY DNA-binding protein 65
Phvul.002G242100	0.0621499	-2.00451	5.7508	Chr02
Phvul.002G242900	0.0558193	-4.10644	0.978618	Chr02	Major facilitator superfamily protein
Phvul.002G244900	0.0613479	-2.07638	0	Chr02	Sulfite exporter TauE/SafE family protein
Phvul.002G249400	0.0300409	-3.54124	4.71997	Chr02	-
Phvul.002G249900	0.0240992	-2.45175	0	Chr02	6-phosphogluconate dehydrogenase family protein
Phvul.002G253000	0.040674	-2.71747	4.34655	Chr02
Phvul.002G253700	0.0458271	-4.20728	0	Chr02	photosystem II BY
Phvul.002G254500	0.030921	-2.20675	0	Chr02	Integrase-type DNA-binding superfamily protein
Phvul.002G269400	0.0459373	-3.47745	5.61079	Chr02	photosystem I reaction center subunit PSI-N, chloroplast, putative / PSI-N, putative (PSAN)
Phvul.002G270700	0.0252774	-3.18111	0	Chr02	Protein of unknown function (DUF506)
Phvul.002G270900	0.0291197	-2.79344	1.70724	Chr02	Plant invertase/pectin methylesterase inhibitor superfamily
Phvul.002G272500	0.00526757	-3.51849	2.67671	Chr02	-
Phvul.002G272700	0.013016	-2.79896	0	Chr02	cation/hydrogen exchanger 15
Phvul.002G275800	0.0249252	-2.41058	0	Chr02	Tetratricopeptide repeat (TPR)-like superfamily protein
Phvul.002G277000	0.0536682	-2.59941	0	Chr02	ammonium transporter 2
Phvul.002G279900	0.0174332	-2.22801	0.223104	Chr02
Phvul.002G280500	0.0457625	-2.25952	0.0737753	Chr02	Pentatricopeptide repeat (PPR) superfamily protein
Phvul.002G283900	0.0203032	-2.36425	1.8214	Chr02	Nodulin MtN3 family protein
Phvul.002G285300	0.00982683	-5.40323	2.73035	Chr02	Cotton fibre expressed protein (DUF761)
Phvul.002G285600	0.0390372	-2.26373	0	Chr02	Heavy metal transport/detoxification superfamily protein
Phvul.002G287800	0.00796166	-2.01058	2.98493	Chr02	Protein of unknown function (DUF567)
Phvul.002G291800	0.0206126	-2.26372	4.39806	Chr02	brassinosteroid-responsive RING-H2
Phvul.002G300500	0.0285414	-2.69871	0	Chr02	RING/U-box superfamily protein
Phvul.002G301200	0.00748476	-2.47833	0	Chr02	chloroplast beta-amylase
Phvul.002G304400	0.0169443	-4.69356	1.14416	Chr02	myb-like transcription factor family protein
Phvul.002G306200	0.0176335	-3.22784	0	Chr02	myo-inositol oxygenase 2
Phvul.002G306300	0.011545	-4.92486	2.92307	Chr02	myo-inositol oxygenase 4
Phvul.002G306400	0.0382908	-4.32996	0	Chr02	myo-inositol oxygenase 4
Phvul.002G306500	0.0103813	-3.23263	0	Chr02	myo-inositol oxygenase 4
Phvul.002G308100	0.0406796	-2.29048	0	Chr02	IQ-domain 26
Phvul.002G309300	0.00846548	-2.70086	0	Chr02	RING/U-box superfamily protein
Phvul.002G309700	0.0385176	-4.22478	0.433671	Chr02	-
Phvul.002G313700	0.0324565	-5.0163	3.25276	Chr02	-
Phvul.002G313800	0.0206597	-3.2231	1.36328	Chr02
Phvul.002G316100	0.0029336	-4.20838	0	Chr02	B-box type zinc finger protein with CCT domain
Phvul.002G316900	0.0539398	-3.00332	0	Chr02	BR enhanced expression 3
Phvul.002G318500	0.0611381	-4.61365	0	Chr02	Plant invertase/pectin methylesterase inhibitor superfamily
Phvul.002G327800	0.0270634	-2.23439	0	Chr02
Phvul.002G330800	0.0463054	-3.39349	0.302252	Chr02
Phvul.003G003400	0.0451453	-2.56634	0	Chr03	Major facilitator superfamily protein
Phvul.003G004300	0.00199164	-4.54171	0	Chr03	DNAJ heat shock N-terminal domain-containing protein
Phvul.003G005500	0.0438911	-2.01655	0	Chr03	cytochrome P450, family 76, subfamily C, polypeptide 4
Phvul.003G009400	0.0515808	-2.66473	0	Chr03	cytochrome P450, family 71, subfamily B, polypeptide 4
Phvul.003G010500	0.0164558	-2.76909	0	Chr03	Cysteine/Histidine-rich C1 domain family protein
Phvul.003G011100	0.0518404	-3.43744	3.97615	Chr03
Phvul.003G011800	0.0595325	-4.22569	1.32375	Chr03	2-oxoglutarate (2OG) and Fe(II)-dependent oxygenase superfamily protein
Phvul.003G013200	0.0398134	-2.44082	3.38353	Chr03	senescence-related gene 1
Phvul.003G016500	0.0453331	-3.10643	2.90554	Chr03	S-adenosyl-L-methionine-dependent methyltransferases superfamily protein
Phvul.003G017800	0.0163051	-2.4554	0.45348	Chr03	Pentatricopeptide repeat (PPR) superfamily protein
Phvul.003G020700	0.0592604	-3.17453	0	Chr03	Caleosin-related family protein
Phvul.003G023400	0.021611	-2.07388	0	Chr03
Phvul.003G026800	0.00152161	-2.02966	4.89475	Chr03	basic helix-loop-helix (bHLH) DNA-binding superfamily protein
Phvul.003G027900	0.0601897	-2.84052	0.322754	Chr03	C2H2-like zinc finger protein
Phvul.003G028900	0.0501029	-3.70559	0	Chr03	-
Phvul.003G034000	0.0157352	-3.33496	0.00964498	Chr03	RING-H2 finger protein 2B
Phvul.003G037500	0.029787	-2.02173	0	Chr03	Phosphatidylinositol 3- and 4-kinase family protein
Phvul.003G038500	0.038652	-2.72285	4.73883	Chr03
Phvul.003G039500	0.0493936	-3.07835	0	Chr03
Phvul.003G048200	0.0307634	-2.12427	0.21979	Chr03	plant U-box 26
Phvul.003G050500	0.00240341	-2.25623	4.93071	Chr03	DNAJ-like 20
Phvul.003G052300	0.042504	-2.45675	5.48669	Chr03	Protein kinase superfamily protein
Phvul.003G052700	0.0173677	-2.44766	0	Chr03
Phvul.003G060500	0.00231321	-2.90837	1.29812	Chr03
Phvul.003G061600	0.0351313	-2.13992	0	Chr03	Pectin lyase-like superfamily protein
Phvul.003G062300	0.0220634	-2.20389	0	Chr03	Kelch repeat-containing F-box family protein
Phvul.003G063800	0.0174718	-2.2683	2.03259	Chr03	poor homologous synapsis 1
Phvul.003G068900	0.00912904	-4.04403	0	Chr03	zinc knuckle (CCHC-type) family protein
Phvul.003G069000	0.00604332	-3.27404	0	Chr03	Integrase-type DNA-binding superfamily protein
Phvul.003G079000	0.0358847	-3.21291	0	Chr03	Protein of unknown function, DUF584
Phvul.003G079400	0.0360128	-2.10413	0	Chr03	ankyrin repeat family protein
Phvul.003G080700	0.000347596	-6.65758	3.35542	Chr03	SLAC1 homologue 1
Phvul.003G081200	0.0074452	-3.45143	0.412577	Chr03	-
Phvul.003G081900	0.0355253	-2.72199	0	Chr03
Phvul.003G082100	0.032591	-2.04141	0.561966	Chr03	ovate family protein 4
Phvul.003G082900	0.0477733	-2.43447	0	Chr03
Phvul.003G085500	0.0109033	-3.27073	4.44467	Chr03
Phvul.003G087400	0.0433602	-2.04731	0	Chr03
Phvul.003G088300	0.0392974	-2.41699	0.398047	Chr03
Phvul.003G094100	0.0412327	-2.16353	0	Chr03	Protein of unknown function (DUF1639)
Phvul.003G096600	0.0510006	-2.12026	2.39872	Chr03
Phvul.003G097900	0.0494443	-3.58899	1.79174	Chr03	Adenosylmethionine decarboxylase family protein
Phvul.003G098100	0.0493913	-2.51097	0	Chr03	RING/U-box superfamily protein
Phvul.003G098300	0.0567862	-2.38507	0	Chr03	tRNA/rRNA methyltransferase (SpoU) family protein
Phvul.003G098400	0.0173334	-5.60888	3.87736	Chr03	DUF679 domain membrane protein 2
Phvul.003G098500	0.0217821	-2.65836	0	Chr03	DUF679 domain membrane protein 2
Phvul.003G104000	0.0396093	-2.21832	1.83448	Chr03	Transducin/WD40 repeat-like superfamily protein
Phvul.003G106200	0.0503505	-2.6848	5.10487	Chr03	Copper amine oxidase family protein
Phvul.003G107600	0.0284996	-3.195	0	Chr03
Phvul.003G107900	0.0176288	-2.01942	0	Chr03	ethylene-responsive element binding protein
Phvul.003G111200	0.0251098	-2.04521	3.33958	Chr03	NAD(P)-binding Rossmann-fold superfamily protein
Phvul.003G114100	0.00615352	-3.06014	0	Chr03	high chlorophyll fluorescent 107
Phvul.003G114700	0.00327357	-2.41194	0.222419	Chr03
Phvul.003G116200	0.0299921	-2.10718	0	Chr03	basic helix-loop-helix (bHLH) DNA-binding superfamily protein
Phvul.003G117300	0.0535974	-2.20612	5.31072	Chr03	cell wall / vacuolar inhibitor of fructosidase 1
Phvul.003G124300	0.0571398	-3.75241	0	Chr03	-
Phvul.003G125100	0.000143534	-3.68132	0	Chr03	RHOMBOID-like protein 14
Phvul.003G130200	0.0443822	-2.75561	1.28528	Chr03
Phvul.003G132500	0.0350716	-5.90738	0	Chr03	photosystem II subunit X
Phvul.003G132600	0.0390374	-3.38668	0	Chr03	RING/U-box superfamily protein
Phvul.003G139400	0.0622005	-3.09883	0	Chr03
Phvul.003G140600	0.0140394	-2.41909	0	Chr03	Clp amino terminal domain-containing protein
Phvul.003G147100	0.0477181	-5.72832	1.20455	Chr03	zinc finger protein 2
Phvul.003G147200	0.020437	-3.96987	0	Chr03	Uncharacterised protein family (UPF0497)
Phvul.003G149300	0.0290964	-2.09487	0.940251	Chr03	glutamine dumper 3
Phvul.003G150600	0.0544353	-3.03844	4.66673	Chr03
Phvul.003G152200	0.0554226	-2.75435	1.51205	Chr03
Phvul.003G153400	0.0619735	-2.06782	7.83338	Chr03	Transducin/WD40 repeat-like superfamily protein
Phvul.003G160300	0.00759806	-5.4356	2.91267	Chr03	-
Phvul.003G161400	0.00413489	-3.30044	0	Chr03
Phvul.003G162800	0.0512383	-4.4545	0	Chr03	aspartate-glutamate racemase family
Phvul.003G163200	0.000280394	-2.43139	0	Chr03
Phvul.003G164000	0.00825309	-2.01902	6.39953	Chr03	Major facilitator superfamily protein
Phvul.003G166000	0.0206994	-2.61158	0.435794	Chr03	Nucleoside transporter family protein
Phvul.003G168300	0.0117471	-2.55968	1.16598	Chr03
Phvul.003G169900	0.00910759	-4.47168	0	Chr03	Exostosin family protein
Phvul.003G173100	0.055239	-2.63855	0	Chr03	serine-rich protein-related
Phvul.003G176800	0.019407	-2.62472	5.93998	Chr03	Duplicated homeodomain-like superfamily protein
Phvul.003G177200	0.0579807	-3.35265	0	Chr03	rotamase FKBP 1
Phvul.003G179200	0.0548645	-2.94362	0	Chr03	Protein of unknown function, DUF617
Phvul.003G180000	0.0212128	-2.3804	1.35515	Chr03	related to AP2 11
Phvul.003G183700	0.0420686	-2.23506	0	Chr03	TEOSINTE BRANCHED 1, cycloidea and PCF transcription factor 5
Phvul.003G186900	0.0319009	-2.34444	0	Chr03	Plant calmodulin-binding protein-related
Phvul.003G187100	0.0420118	-2.33777	0.785251	Chr03
Phvul.003G188900	0.0612228	-2.64184	3.041	Chr03	fucosyltransferase 1
Phvul.003G189600	0.0292657	-2.6554	0.0838995	Chr03	Pyridine nucleotide-disulphide oxidoreductase family protein
Phvul.003G192800	0.0108059	-3.75317	3.08773	Chr03	nitrate transporter 1:2
Phvul.003G195300	0.0349288	-2.48197	0	Chr03	alpha-crystallin domain 32.1
Phvul.003G195700	0.0524328	-2.91412	0	Chr03	Homeodomain-like superfamily protein
Phvul.003G202100	0.0111414	-2.42867	6.76715	Chr03	Leucine-rich repeat transmembrane protein kinase
Phvul.003G202400	0.0480744	-2.70515	0.179403	Chr03	SOUL heme-binding family protein
Phvul.003G203100	0.0504967	-2.23969	3.15134	Chr03	Leucine-rich receptor-like protein kinase family protein
Phvul.003G205700	0.0490128	-3.86838	1.35875	Chr03	Plant protein of unknown function (DUF868)
Phvul.003G208700	0.0175785	-3.16722	0	Chr03
Phvul.003G209700	0.0201002	-2.49797	1.54688	Chr03	Transducin/WD40 repeat-like superfamily protein
Phvul.003G210600	0.0341749	-2.53664	0	Chr03	SNF1-related protein kinase regulatory subunit gamma 1
Phvul.003G213800	0.000114584	-2.5595	5.56377	Chr03	expansin A18
Phvul.003G213900	0.0154083	-2.50533	0	Chr03	PGR5-LIKE A
Phvul.003G215500	0.0288745	-2.42065	0	Chr03
Phvul.003G218900	0.0502927	-2.66665	1.03071	Chr03	Bifunctional inhibitor/lipid-transfer protein/seed storage 2S albumin superfamily protein
Phvul.003G220800	0.0233921	-2.09097	6.98282	Chr03	Ribosomal protein S30 family protein
Phvul.003G222600	0.0381876	-3.56467	7.35082	Chr03	Integrase-type DNA-binding superfamily protein
Phvul.003G225700	0.00925604	-2.67917	0.810741	Chr03	cationic amino acid transporter 6
Phvul.003G227300	0.0191173	-2.54484	0	Chr03	Protein of unknown function (DUF581)
Phvul.003G229000	0.0298698	-5.68056	3.38415	Chr03	nitrate transporter 1.5
Phvul.003G229500	0.0541667	-2.76958	1.06409	Chr03	pentatricopeptide (PPR) repeat-containing protein
Phvul.003G230100	0.0297255	-2.4201	0	Chr03	lsd one like 1
Phvul.003G233200	0.0328601	-3.17127	0	Chr03	basic leucine-zipper 5
Phvul.003G236600	0.0488954	-2.14377	4.72165	Chr03
Phvul.003G238100	0.00342549	-2.07821	0	Chr03	ARM-repeat/Tetratricopeptide repeat (TPR)-like protein
Phvul.003G238700	0.0333015	-3.7439	2.4442	Chr03	Auxin-responsive GH3 family protein
Phvul.003G244800	0.01801	-2.25763	0	Chr03	Tetratricopeptide repeat (TPR)-like superfamily protein
Phvul.003G246700	0.016897	-2.13171	0	Chr03	ASYMMETRIC LEAVES 2-like 1
Phvul.003G247600	0.0303124	-2.51886	1.41245	Chr03	photosystem II subunit P-1
Phvul.003G253200	0.0173284	-2.70734	0	Chr03	succinate dehydrogenase 1-1
Phvul.003G255700	0.0321009	-3.06249	0	Chr03
Phvul.003G258700	0.0347792	-2.31424	1.61894	Chr03	Leucine-rich repeat (LRR) family protein
Phvul.003G262600	0.010606	-2.387	0.962891	Chr03	glycosyl hydrolase 9B5
Phvul.003G262800	0.0252926	-4.56161	0	Chr03	SAUR-like auxin-responsive protein family
Phvul.003G264600	0.0488585	-4.02926	0	Chr03	histidine kinase 1
Phvul.003G270600	0.0462262	-3.83074	0.216017	Chr03	glutamate receptor 3.3
Phvul.003G270700	0.0243065	-3.66817	0	Chr03	-
Phvul.003G281600	0.0576907	-2.95405	0	Chr03
Phvul.003G284800	0.0468594	-2.64559	1.07378	Chr03	PLATZ transcription factor family protein
Phvul.003G286300	0.0516278	-4.63692	6.04585	Chr03	hydroxyproline-rich glycoprotein family protein
Phvul.003G288400	0.0575841	-2.36945	0.0413538	Chr03	Tetratricopeptide repeat (TPR)-like superfamily protein
Phvul.003G291700	0.0112221	-2.04054	0.0737753	Chr03	Class I glutamine amidotransferase-like superfamily protein
Phvul.003G293200	0.0516943	-4.03209	0.732307	Chr03	2-oxoglutarate (2OG) and Fe(II)-dependent oxygenase superfamily protein
Phvul.003G293600	0.0319089	-2.06576	0	Chr03	Protein kinase superfamily protein
Phvul.003G294000	0.00214526	-2.35875	0	Chr03	Peroxidase superfamily protein
Phvul.003G294100	0.00849909	-2.92438	4.45328	Chr03
Phvul.003G295300	0.0382957	-2.54338	2.09098	Chr03	alpha/beta-Hydrolases superfamily protein
Phvul.003G295900	0.0182701	-2.99802	4.69917	Chr03	maternal effect embryo arrest 14
Phvul.004G001200	0.0215585	-3.16051	3.78386	Chr04	Heavy metal transport/detoxification superfamily protein
Phvul.004G005400	0.000596242	-2.90635	3.37162	Chr04	cytochrome P450, family 96, subfamily A, polypeptide 10
Phvul.004G006200	0.00110272	-6.23683	0	Chr04	methyl-CPG-binding domain 7
Phvul.004G008200	0.0453829	-3.29052	0	Chr04	NB-ARC domain-containing disease resistance protein
Phvul.004G011800	0.0521303	-3.62391	0	Chr04	Pectin lyase-like superfamily protein
Phvul.004G012300	0.058985	-2.00593	0.00119324	Chr04
Phvul.004G013000	0.0500834	-2.0664	0.131109	Chr04	NB-ARC domain-containing disease resistance protein
Phvul.004G015400	0.0404246	-2.03343	1.31184	Chr04	F-box/RNI-like/FBD-like domains-containing protein
Phvul.004G015900	0.0380426	-2.56724	0	Chr04	NB-ARC domain-containing disease resistance protein
Phvul.004G016700	0.054606	-2.60685	0	Chr04
Phvul.004G018500	0.0383451	-2.19834	0.278393	Chr04	HSP20-like chaperones superfamily protein
Phvul.004G022300	0.00677841	-2.23545	0	Chr04	Major facilitator superfamily protein
Phvul.004G024500	0.0123008	-2.53356	3.08163	Chr04	UDP-Glycosyltransferase superfamily protein
Phvul.004G025000	0.0131029	-3.97861	0	Chr04	P-loop containing nucleoside triphosphate hydrolases superfamily protein
Phvul.004G028600	0.0245195	-2.28521	1.32499	Chr04	homeobox protein 30
Phvul.004G030000	0.0283954	-3.33858	0	Chr04
Phvul.004G031000	0.0230717	-3.03539	1.58567	Chr04	UDP-Glycosyltransferase superfamily protein
Phvul.004G032300	0.014826	-2.01567	0	Chr04	purple acid phosphatase 23
Phvul.004G032700	0.0399711	-2.82849	0	Chr04	FBD, F-box, Skp2-like and Leucine Rich Repeat domains containing protein
Phvul.004G036600	0.0230099	-2.16615	0	Chr04	NB-ARC domain-containing disease resistance protein
Phvul.004G037200	0.0606471	-2.6749	0	Chr04	chlororespiratory reduction 7
Phvul.004G042600	0.00226307	-4.49976	0	Chr04	Pollen Ole e 1 allergen and extensin family protein
Phvul.004G042900	0.0116129	-3.93417	0	Chr04	UDP-glucosyl transferase 85A3
Phvul.004G043200	0.033006	-2.44754	0	Chr04	UDP-glucosyl transferase 85A7
Phvul.004G043300	0.0305935	-2.68536	0	Chr04	UDP-glucosyl transferase 85A5
Phvul.004G043900	0.0299526	-3.04509	0	Chr04	heat shock protein 101
Phvul.004G044100	0.0113082	-2.22459	0	Chr04	heat shock protein 101
Phvul.004G044300	0.00462935	-2.0811	0	Chr04	NB-ARC domain-containing disease resistance protein
Phvul.004G045800	0.0177783	-3.07531	0.213518	Chr04	basic leucine-zipper 42
Phvul.004G048200	0.0467433	-2.7139	0.611595	Chr04	Protein of unknown function (DUF1262)
Phvul.004G048600	0.0361201	-2.54578	1.93352	Chr04
Phvul.004G048700	0.00715318	-5.38206	0	Chr04	TRICHOME BIREFRINGENCE-LIKE 19
Phvul.004G049000	0.0591749	-2.57137	0	Chr04	TRICHOME BIREFRINGENCE-LIKE 19
Phvul.004G049900	0.0482805	-2.09053	2.78042	Chr04	Plasma-membrane choline transporter family protein
Phvul.004G052000	0.0437984	-2.7115	0	Chr04	ribonuclease 2
Phvul.004G052200	0.0337213	-2.09268	0	Chr04	annexin 8
Phvul.004G054800	0.0355652	-2.53143	0.345077	Chr04	Myzus persicae-induced lipase 1
Phvul.004G057800	0.00990586	-2.53356	0	Chr04	myb domain protein 40
Phvul.004G059000	0.0247275	-2.63077	0	Chr04	Ubiquitin-like superfamily protein
Phvul.004G059300	0.033066	-2.29646	1.69241	Chr04	arabinogalactan protein 6
Phvul.004G064700	0.0480297	-3.86125	0	Chr04	LOB domain-containing protein 41
Phvul.004G071500	0.0469276	-2.2244	0	Chr04	photosystem I light harvesting complex gene 1
Phvul.004G075700	0.00924846	-2.21993	0	Chr04	NADH-Ubiquinone oxidoreductase (complex I), chain 5 protein
Phvul.004G075900	0.0166871	-2.17553	0	Chr04	NB-ARC domain-containing disease resistance protein
Phvul.004G076300	0.037816	-3.53065	0	Chr04	3-ketoacyl-CoA synthase 2
Phvul.004G079100	0.00936609	-3.44435	0	Chr04	O-Glycosyl hydrolases family 17 protein
Phvul.004G079500	0.0328136	-2.60157	0	Chr04	NDH-dependent cyclic electron flow 5
Phvul.004G089100	0.0114649	-2.65349	0	Chr04	NAD(P)-binding Rossmann-fold superfamily protein
Phvul.004G089200	0.0208391	-2.06059	0	Chr04	NAD(P)-binding Rossmann-fold superfamily protein
Phvul.004G090800	0.0511826	-4.37189	0	Chr04	Peroxidase superfamily protein
Phvul.004G091300	0.0243507	-2.06974	0	Chr04	one-helix protein 2
Phvul.004G093600	0.00559422	-2.57497	0.867626	Chr04	Cupredoxin superfamily protein
Phvul.004G094000	0.0568328	-2.0916	0	Chr04	3-oxo-5-alpha-steroid 4-dehydrogenase family protein
Phvul.004G102700	0.0155206	-3.75617	3.01838	Chr04	-
Phvul.004G106700	0.0127146	-4.28397	0	Chr04	Protein of unknown function (DUF3464)
Phvul.004G108100	0.0378822	-2.03137	0	Chr04
Phvul.004G108200	0.0236724	-2.04329	3.15893	Chr04
Phvul.004G115700	0.00914821	-2.40163	1.51255	Chr04	disease resistance family protein / LRR family protein
Phvul.004G116800	0.0310309	-2.00918	0	Chr04	Cytochrome b561/ferric reductase transmembrane protein family
Phvul.004G118100	0.00792133	-2.19035	0	Chr04	RING/U-box superfamily protein
Phvul.004G118900	0.0403731	-2.21015	2.64377	Chr04	cytochrome P450, family 71, subfamily A, polypeptide 26
Phvul.004G119300	0.0134192	-6.62017	0	Chr04	cytochrome P450, family 71, subfamily A, polypeptide 26
Phvul.004G119400	0.0522339	-3.06052	0	Chr04
Phvul.004G121200	0.0236963	-2.62803	1.78113	Chr04	F-box family protein
Phvul.004G123200	0.045356	-2.11949	1.55005	Chr04
Phvul.004G123600	0.0479688	-3.71273	0	Chr04	2-oxoglutarate (2OG) and Fe(II)-dependent oxygenase superfamily protein
Phvul.004G123900	0.0449988	-2.41355	0	Chr04	carboxyesterase 20
Phvul.004G124700	0.0321823	-2.77149	2.33883	Chr04	cytochrome P450, family 704, subfamily A, polypeptide 2
Phvul.004G125000	0.0535924	-2.03583	0	Chr04
Phvul.004G127700	0.0170332	-2.32614	0	Chr04
Phvul.004G128000	0.024446	-3.89816	2.78383	Chr04	Protein of unknown function (DUF1442)
Phvul.004G128200	0.0334911	-2.39229	0	Chr04	light harvesting complex of photosystem II 5
Phvul.004G131300	0.00572074	-2.19827	0.176679	Chr04	Pentatricopeptide repeat (PPR) superfamily protein
Phvul.004G131400	0.0501444	-3.04703	0	Chr04	ENTH/ANTH/VHS superfamily protein
Phvul.004G134400	0.0296882	-2.3877	1.17398	Chr04	Oxidoreductase family protein
Phvul.004G141400	0.0373143	-2.37192	0	Chr04	Protein of unknown function (DUF761)
Phvul.004G143700	0.0602218	-2.13777	2.69703	Chr04	cyclic nucleotide-binding transporter 1
Phvul.004G147700	0.0390703	-2.01651	0	Chr04	Tetratricopeptide repeat (TPR)-like superfamily protein
Phvul.004G147900	0.0256748	-2.34029	0	Chr04	MAP kinase kinase 9
Phvul.004G148100	0.041147	-2.06747	0	Chr04	KNOX Arabidopsis thaliana meinox
Phvul.004G152600	0.0232532	-2.09682	0.391851	Chr04	nodulin MtN21 /EamA-like transporter family protein
Phvul.004G157300	0.032571	-3.90765	0	Chr04	B-box type zinc finger protein with CCT domain
Phvul.004G158100	0.0198343	-2.29646	0	Chr04	lectin receptor kinase a4.3
Phvul.004G158400	0.000694061	-2.50485	0	Chr04
Phvul.004G159600	0.0252383	-2.58196	5.52937	Chr04	cytochrome P450, family 71, subfamily B, polypeptide 35
Phvul.004G159900	0.0230199	-3.66957	0	Chr04	ferulic acid 5-hydroxylase 1
Phvul.004G162700	0.0343782	-2.7202	0	Chr04	Late embryogenesis abundant (LEA) hydroxyproline-rich glycoprotein family
Phvul.004G163400	0.0131149	-3.33898	5.40311	Chr04	Flavin-binding monooxygenase family protein
Phvul.004G165000	0.0283161	-3.73145	0	Chr04	RHO guanyl-nucleotide exchange factor 8
Phvul.004G168600	0.0160165	-2.21092	0	Chr04	glyoxal oxidase-related protein
Phvul.004G169200	0.0425392	-2.26985	0	Chr04	RING/U-box superfamily protein
Phvul.004G169600	0.00542762	-2.1458	2.44137	Chr04	sugar transporter 14
Phvul.004G170100	0.0375155	-2.648	0	Chr04	Polyketide cyclase/dehydrase and lipid transport superfamily protein
Phvul.004G170200	0.0111743	-4.46315	0.166425	Chr04	-
Phvul.004G173600	0.00495756	-3.32703	1.64119	Chr04	CCCH-type zinc finger family protein
Phvul.004G174300	0.00452401	-3.05745	4.67931	Chr04	Protein of unknown function (DUF1005)
Phvul.004G174800	0.0199673	-3.20135	1.17308	Chr04
Phvul.004G175200	0.0285485	-2.16965	6.35764	Chr04	Pectin lyase-like superfamily protein
Phvul.004G175400	0.0207475	-3.8704	1.00017	Chr04	MATE efflux family protein
Phvul.005G002400	0.021044	-2.82741	1.16445	Chr05	ytochrome p450, family 71, subfamily B, polypeptide 11
Phvul.005G003100	0.0231599	-2.03845	0	Chr05	cellulase 3
Phvul.005G004600	0.030766	-2.51937	1.49699	Chr05	FAD-binding Berberine family protein
Phvul.005G004700	0.0620491	-2.73372	0.698039	Chr05	FAD-binding Berberine family protein
Phvul.005G005300	0.0139172	-2.43221	0	Chr05
Phvul.005G007800	0.022265	-2.48871	0	Chr05	Plant invertase/pectin methylesterase inhibitor superfamily
Phvul.005G008400	0.00731003	-2.31121	0	Chr05	Major facilitator superfamily protein
Phvul.005G015200	0.061122	-2.51789	0	Chr05	P-loop containing nucleoside triphosphate hydrolases superfamily protein
Phvul.005G016000	0.0430818	-2.5673	0	Chr05	RING/U-box superfamily protein
Phvul.005G020100	0.0203306	-2.01356	0.687593	Chr05	Ubiquitin carboxyl-terminal hydrolase family protein
Phvul.005G020200	0.0575706	-2.24823	0.1249	Chr05	Mog1/PsbP/DUF1795-like photosystem II reaction center PsbP family protein
Phvul.005G022000	0.0413484	-2.45297	0	Chr05	CCCH-type zinc finger protein with ARM repeat domain
Phvul.005G022700	0.0462108	-2.87153	3.51719	Chr05	Putative lysine decarboxylase family protein
Phvul.005G023200	0.0199762	-2.16807	0	Chr05	Uncharacterised protein family (UPF0114)
Phvul.005G026300	0.00816586	-2.37315	2.37772	Chr05	Lateral root primordium (LRP) protein-related
Phvul.005G032700	0.0579492	-2.09832	2.10318	Chr05	Disease resistance-responsive (dirigent-like protein) family protein
Phvul.005G036600	0.0252647	-2.2067	4.32328	Chr05	Leucine-rich repeat (LRR) family protein
Phvul.005G038100	0.0141623	-3.04279	3.07842	Chr05	O-fucosyltransferase family protein
Phvul.005G038700	0.045366	-2.34236	1.79652	Chr05	Thioredoxin superfamily protein
Phvul.005G040300	0.0179381	-3.26609	0.810741	Chr05	debranching enzyme 1
Phvul.005G040500	0.00896934	-2.0991	0	Chr05	PRLI-interacting factor, putative
Phvul.005G042500	0.00665322	-4.71303	2.42958	Chr05	-
Phvul.005G045400	0.0166535	-2.14227	3.4254	Chr05	P-loop containing nucleoside triphosphate hydrolases superfamily protein
Phvul.005G046000	0.0123699	-3.41313	1.94825	Chr05	Peroxidase superfamily protein
Phvul.005G048700	0.00893937	-2.23928	0	Chr05	Aldolase-type TIM barrel family protein
Phvul.005G052500	0.0289995	-6.32934	5.38665	Chr05	nicotianamine synthase 4
Phvul.005G058000	0.0108402	-3.14481	0	Chr05	Ribosomal protein S5/Elongation factor G/III/V family protein
Phvul.005G058800	0.0251418	-2.17545	1.48924	Chr05	2-oxoglutarate (2OG) and Fe(II)-dependent oxygenase superfamily protein
Phvul.005G058900	0.0196935	-3.10826	0.069923	Chr05	Galactose oxidase/kelch repeat superfamily protein
Phvul.005G059100	0.0225004	-7.01044	5.36438	Chr05	2-oxoglutarate (2OG) and Fe(II)-dependent oxygenase superfamily protein
Phvul.005G063400	0.0621695	-2.14104	0	Chr05	cytochrome P450, family 72, subfamily A, polypeptide 15
Phvul.005G063500	0.0412969	-2.55103	2.6372	Chr05	cytochrome P450, family 72, subfamily A, polypeptide 14,cytochrome P450, family 72, subfamily A, polypeptide 15
Phvul.005G065300	0.0600366	-2.3021	0	Chr05	Protein of unknown function (DUF2921)
Phvul.005G068200	0.00990635	-2.6265	0	Chr05	sodium/calcium exchanger family protein / calcium-binding EF hand family protein
Phvul.005G072100	0.0171612	-2.6665	0	Chr05
Phvul.005G072700	0.0332848	-2.84815	3.68122	Chr05	Stigma-specific Stig1 family protein
Phvul.005G077500	0.005953	-2.1629	0	Chr05	Leucine-rich repeat transmembrane protein kinase
Phvul.005G077600	0.00810219	-2.61872	0	Chr05	Leucine-rich repeat transmembrane protein kinase
Phvul.005G083400	0.0315674	-2.11039	0	Chr05	Aluminium induced protein with YGL and LRDR motifs
Phvul.005G089500	0.0228216	-4.41286	5.46515	Chr05	-
Phvul.005G090800	0.0174838	-4.13157	0	Chr05	PsbQ-like 1
Phvul.005G090900	0.0562774	-2.38185	0	Chr05	C-terminal cysteine residue is changed to a serine 1
Phvul.005G095100	0.052854	-3.50162	2.67381	Chr05	Protein of unknown function (DUF640)
Phvul.005G095800	0.0251473	-2.14422	2.78752	Chr05	tetratricopetide-repeat thioredoxin-like 3
Phvul.005G096400	0.042725	-2.83503	0.224046	Chr05
Phvul.005G097000	0.0165263	-6.80152	0	Chr05	CLAVATA3/ESR-RELATED 4
Phvul.005G105500	0.0317501	-2.02719	0	Chr05
Phvul.005G105900	0.0208153	-4.40846	0	Chr05	photosystem II family protein
Phvul.005G108000	0.0270425	-2.68768	0	Chr05	Wound-responsive family protein
Phvul.005G108300	0.0128929	-2.26623	0.516905	Chr05	Wound-responsive family protein
Phvul.005G111800	0.0233782	-4.45371	0.41773	Chr05	GRAS family transcription factor
Phvul.005G114100	0.0464768	-2.65538	0	Chr05	Homeodomain-like superfamily protein
Phvul.005G114400	0.0064261	-2.76531	0	Chr05
Phvul.005G116200	0.0381932	-2.16716	0	Chr05	cellulose synthase-like B4
Phvul.005G116300	0.0156994	-2.61304	0.477863	Chr05	cellulose synthase-like B4
Phvul.005G116400	0.0292686	-2.80029	0.684818	Chr05	cellulose synthase-like B3
Phvul.005G120900	0.00517765	-2.07072	1.50262	Chr05	Late embryogenesis abundant (LEA) hydroxyproline-rich glycoprotein family
Phvul.005G130100	0.0398033	-2.15233	1.2621	Chr05	C2H2 and C2HC zinc fingers superfamily protein
Phvul.005G130900	0.0465105	-2.24535	2.36502	Chr05	xyloglucan endotransglucosylase/hydrolase 32
Phvul.005G135300	0.0341253	-2.02663	0	Chr05	plasma membrane intrinsic protein 2;4
Phvul.005G136300	0.0154003	-2.0309	9.08988	Chr05	indeterminate(ID)-domain 2
Phvul.005G136400	0.05472	-4.56183	0	Chr05	NAC-like, activated by AP3/PI
Phvul.005G138000	0.0529645	-2.07562	0	Chr05	Major facilitator superfamily protein
Phvul.005G138100	0.0220833	-2.54321	1.94663	Chr05	Major facilitator superfamily protein
Phvul.005G141100	0.0447093	-2.08645	1.71505	Chr05	tonoplast intrinsic protein 1;3
Phvul.005G143400	0.051646	-2.31121	0.880268	Chr05
Phvul.005G146200	0.0268808	-2.40464	1.54864	Chr05
Phvul.005G148800	0.0219535	-3.06046	1.72381	Chr05	AGC (cAMP-dependent, cGMP-dependent and protein kinase C) kinase family protein
Phvul.005G155700	0.0459522	-2.12377	3.90575	Chr05
Phvul.005G161100	0.0247769	-2.3698	4.29101	Chr05	Mitochondrial ATP synthase subunit G protein
Phvul.005G163600	0.0176124	-2.81483	0	Chr05	Leucine-rich repeat protein kinase family protein
Phvul.005G165300	0.0479366	-2.74686	0	Chr05	profilin 3
Phvul.005G165400	0.034058	-2.5669	0	Chr05
Phvul.005G166200	0.0576963	-2.62373	0	Chr05	HPT phosphotransmitter 4
Phvul.005G167300	0.0158217	-2.32877	0	Chr05	Ankyrin repeat family protein
Phvul.005G168300	0.0300417	-2.37127	0	Chr05
Phvul.005G170600	0.0618217	-2.29611	5.95628	Chr05	Integrase-type DNA-binding superfamily protein
Phvul.005G171700	0.059931	-2.09089	0.812108	Chr05	Protein of unknown function (DUF581)
Phvul.005G172400	0.0601287	-3.33004	1.17794	Chr05	Galactose oxidase/kelch repeat superfamily protein
Phvul.005G173100	0.0233661	-3.12891	3.27894	Chr05
Phvul.005G173500	0.0427473	-2.15155	0	Chr05	gibberellin 3-oxidase 1
Phvul.005G174000	0.0152136	-3.01152	0	Chr05	nucleotide transporter 1
Phvul.005G175700	0.0402861	-3.71333	1.77744	Chr05	-
Phvul.005G176100	0.0461294	-4.38958	1.13466	Chr05	Lactoylglutathione lyase / glyoxalase I family protein
Phvul.005G182400	0.0205084	-2.52589	0	Chr05	NOD26-like intrinsic protein 6;1
Phvul.005G182500	0.0105435	-2.77155	2.30765	Chr05
Phvul.005G185800	0.0239078	-2.25512	0	Chr05	Leucine-rich repeat protein kinase family protein
Phvul.006G004200	0.00483258	-2.50149	0	Chr06
Phvul.006G005100	0.0259546	-2.0041	0.862271	Chr06	RING/U-box superfamily protein
Phvul.006G014400	0.021192	-5.4486	0.533207	Chr06	Protein of unknown function (DUF3148) (DUF3148)
Phvul.006G015700	0.036243	-2.96005	0	Chr06	heat shock transcription factor B4
Phvul.006G018200	0.0496037	-2.01287	0	Chr06	Galactose oxidase/kelch repeat superfamily protein
Phvul.006G022000	0.0118747	-2.55252	3.32244	Chr06
Phvul.006G024000	0.044265	-2.36422	0.837213	Chr06	HXXXD-type acyl-transferase family protein
Phvul.006G024700	0.0491144	-2.67836	2.03088	Chr06	spermidine hydroxycinnamoyl transferase
Phvul.006G029000	0.0180532	-2.15315	0	Chr06	Leucine-rich receptor-like protein kinase family protein
Phvul.006G029100	0.0233614	-7.1477	3.17226	Chr06	alanine:glyoxylate aminotransferase
Phvul.006G032500	0.0560704	-2.36577	0	Chr06
Phvul.006G032800	0.0606858	-3.42602	0	Chr06	Carbohydrate-binding X8 domain superfamily protein
Phvul.006G032900	0.0223263	-2.01288	1.32933	Chr06	Plant basic secretory protein (BSP) family protein
Phvul.006G036800	0.0396638	-3.13208	0	Chr06	spermidine hydroxycinnamoyl transferase
Phvul.006G039700	0.0610317	-2.0309	0	Chr06	dsRNA-binding protein 3
Phvul.006G046000	0.0595707	-4.22959	0	Chr06	heat shock protein 21
Phvul.006G046500	0.0180185	-2.1291	0	Chr06	Pentatricopeptide repeat (PPR) superfamily protein
Phvul.006G046800	0.0439714	-3.25184	0	Chr06
Phvul.006G048000	0.039471	-2.00504	0	Chr06	Eukaryotic aspartyl protease family protein
Phvul.006G052500	0.0515583	-2.84929	4.25694	Chr06	NB-ARC domain-containing disease resistance protein
Phvul.006G054000	0.0112792	-2.08412	0	Chr06
Phvul.006G054100	0.0613616	-2.67032	0	Chr06	cytochrome P450, family 71, subfamily B, polypeptide 34
Phvul.006G054200	0.0245732	-2.1428	0	Chr06	cytochrome P450, family 71, subfamily B, polypeptide 34
Phvul.006G054300	0.0419475	-2.10565	3.26492	Chr06	cytochrome P450, family 71, subfamily B, polypeptide 35
Phvul.006G056000	0.0362678	-3.53121	0	Chr06	-
Phvul.006G056400	0.0463274	-2.10195	0	Chr06
Phvul.006G059600	0.0492266	-2.74185	2.04865	Chr06	Late embryogenesis abundant (LEA) hydroxyproline-rich glycoprotein family
Phvul.006G060000	0.050275	-4.22766	0	Chr06	-
Phvul.006G063800	0.0619249	-2.35875	0	Chr06	maternal effect embryo arrest 59
Phvul.006G067500	0.000966747	-2.20162	2.86881	Chr06	ammonium transporter 1;2
Phvul.006G067600	0.00359403	-2.6851	0	Chr06	RING/U-box superfamily protein
Phvul.006G070000	0.0348881	-2.72093	1.78279	Chr06	TOXICOS EN LEVADURA 63
Phvul.006G072500	0.0447784	-3.06284	0	Chr06	Protein of unknown function (DUF640)
Phvul.006G075400	0.00430651	-4.13782	0.908716	Chr06	transcription regulators
Phvul.006G075800	0.0265973	-3.28726	0	Chr06	Peroxidase superfamily protein
Phvul.006G076400	0.0417706	-2.0528	0	Chr06	Methyltransferase-related protein
Phvul.006G077000	0.0474787	-3.40009	6.25359	Chr06	ovate family protein 2
Phvul.006G081900	0.0477819	-2.59325	0	Chr06	cytochrome P450, family 714, subfamily A, polypeptide 1
Phvul.006G082900	0.00132046	-2.05609	0	Chr06
Phvul.006G083000	0.0484675	-2.23506	0.638916	Chr06	Eukaryotic aspartyl protease family protein
Phvul.006G085900	0.00248517	-3.36064	0	Chr06	polyamine oxidase 4
Phvul.006G089000	0.0608875	-2.80722	5.56212	Chr06	Dormancy/auxin associated family protein
Phvul.006G093900	0.0105061	-2.11434	9.04125	Chr06	basic helix-loop-helix (bHLH) DNA-binding superfamily protein
Phvul.006G095700	0.0551494	-2.09197	0.450218	Chr06	ROP binding protein kinases 2
Phvul.006G097100	0.0195029	-2.03009	0	Chr06	sodium hydrogen exchanger 2
Phvul.006G098000	0.0224958	-3.61209	0	Chr06	Acyl-CoA N-acyltransferases (NAT) superfamily protein
Phvul.006G098300	0.0328767	-3.03343	0	Chr06	HXXXD-type acyl-transferase family protein
Phvul.006G099300	0.0322642	-2.48674	0	Chr06	Rubredoxin-like superfamily protein
Phvul.006G099800	0.00431257	-3.06076	3.06926	Chr06	DNA-damage-repair/toleration protein (DRT102)
Phvul.006G101700	0.0416547	-2.69432	2.61196	Chr06	bZIP transcription factor family protein
Phvul.006G109100	0.0214555	-2.6488	3.5621	Chr06	Calcium-dependent lipid-binding (CaLB domain) family protein
Phvul.006G116500	0.0182485	-4.37541	0	Chr06	-
Phvul.006G117800	0.0227067	-2.20632	0	Chr06	homolog of yeast FIP1 [V]
Phvul.006G118900	0.00714511	-2.20451	0	Chr06	basic helix-loop-helix (bHLH) DNA-binding superfamily protein
Phvul.006G124900	0.0312792	-2.08204	5.07615	Chr06	FAD-binding Berberine family protein
Phvul.006G126300	0.0418202	-3.0444	0	Chr06	late embryogenesis abundant protein-related / LEA protein-related
Phvul.006G128700	0.0469754	-2.50039	0	Chr06	Plant self-incompatibility protein S1 family
Phvul.006G129900	0.00111307	-2.25152	0	Chr06	Peroxidase superfamily protein
Phvul.006G131700	0.033403	-2.37046	0	Chr06	Argonaute family protein
Phvul.006G136900	0.0379934	-2.53692	0	Chr06	DNAse I-like superfamily protein
Phvul.006G140400	0.0619206	-2.23378	0	Chr06
Phvul.006G141500	0.00910512	-3.11182	0	Chr06
Phvul.006G142900	0.0102939	-2.27464	0	Chr06
Phvul.006G143300	0.0583262	-2.64608	9.42778	Chr06
Phvul.006G144100	0.00848735	-2.39611	0	Chr06
Phvul.006G145000	0.000966277	-2.35741	4.13655	Chr06	RING/U-box superfamily protein
Phvul.006G146300	0.017027	-2.89942	5.4221	Chr06	Chaperonin-like RbcX protein
Phvul.006G147500	0.0032703	-2.6792	0	Chr06	Pectin lyase-like superfamily protein
Phvul.006G149700	0.0341438	-3.74726	0	Chr06	ATPase, F1 complex, gamma subunit protein
Phvul.006G150000	0.0369568	-3.34877	0	Chr06	Protein of unknown function, DUF584
Phvul.006G150300	0.00125312	-2.22709	3.61002	Chr06
Phvul.006G153800	0.0105236	-2.15836	3.20159	Chr06
Phvul.006G156700	0.00195718	-2.35896	0	Chr06	baruol synthase 1
Phvul.006G156800	0.0439126	-3.66409	0	Chr06	F-box and associated interaction domains-containing protein
Phvul.006G157000	0.00315607	-3.29876	0	Chr06	F-box and associated interaction domains-containing protein
Phvul.006G157800	0.00116091	-2.33861	0	Chr06	Adenosylmethionine decarboxylase family protein
Phvul.006G173900	0.0368446	-3.22802	0	Chr06
Phvul.006G175400	0.0367798	-2.00972	4.39755	Chr06	Protein of unknown function (DUF688)
Phvul.006G178300	0.0340752	-3.83264	0	Chr06	HXXXD-type acyl-transferase family protein
Phvul.006G182500	0.005133	-3.84893	0	Chr06	-
Phvul.006G183600	0.0296006	-2.85069	0	Chr06	dormancy-associated protein-like 1
Phvul.006G183900	0.0171803	-2.77914	10.6136	Chr06	squamosa promoter binding protein-like 3
Phvul.006G185200	0.0381179	-2.06208	0	Chr06
Phvul.006G187200	0.0329594	-2.66318	5.57059	Chr06	RING/U-box superfamily protein
Phvul.006G196900	0.0447601	-6.31184	1.8448	Chr06	basic pathogenesis-related protein 1
Phvul.006G197100	0.0289946	-2.24689	2.29505	Chr06	CAP (Cysteine-rich secretory proteins, Antigen 5, and Pathogenesis-related 1 protein) superfamily protein
Phvul.006G197200	0.0611925	-2.29676	0.831327	Chr06	CAP (Cysteine-rich secretory proteins, Antigen 5, and Pathogenesis-related 1 protein) superfamily protein
Phvul.006G199200	0.0489378	-2.32571	0	Chr06	Octicosapeptide/Phox/Bem1p family protein
Phvul.006G200800	0.0191112	-2.67362	6.71818	Chr06	Concanavalin A-like lectin protein kinase family protein
Phvul.006G203100	0.0273002	-2.47791	0	Chr06
Phvul.006G207300	0.0254594	-3.00587	0	Chr06	light harvesting complex photosystem II subunit 6
Phvul.006G207700	0.0269291	-2.23889	0	Chr06	DNAJ-like 20
Phvul.006G207800	0.0350139	-2.0289	2.15817	Chr06	sulphate transporter 1;1
Phvul.006G212900	0.0515633	-2.50226	1.22059	Chr06	plantacyanin
Phvul.006G216600	0.0144915	-2.10505	0	Chr06	2Fe-2S ferredoxin-like superfamily protein
Phvul.006G217700	0.0263757	-2.34071	0	Chr06	Protein kinase superfamily protein
Phvul.007G008400	0.0155406	-2.44874	1.28624	Chr07	Peroxidase superfamily protein
Phvul.007G011100	0.0557428	-3.36304	0.591759	Chr07	Domain of unknown function (DUF966)
Phvul.007G013000	0.054229	-6.08543	0	Chr07	Eukaryotic aspartyl protease family protein
Phvul.007G019300	0.0114784	-2.31422	2.36631	Chr07	hydroxypyruvate reductase
Phvul.007G019600	0.0584255	-2.0686	0	Chr07	AP2/B3-like transcriptional factor family protein
Phvul.007G022100	0.0439049	-2.02041	0	Chr07	Family of unknown function (DUF716)
Phvul.007G023700	0.0383683	-2.54531	3.36858	Chr07	cationic amino acid transporter 7
Phvul.007G025600	0.0608543	-3.36662	3.08147	Chr07
Phvul.007G026800	0.03422	-3.07484	2.1547	Chr07
Phvul.007G029500	0.0406894	-2.14838	0	Chr07	C2H2 and C2HC zinc fingers superfamily protein
Phvul.007G032200	0.0560328	-3.5606	5.37312	Chr07	indole-3-acetic acid inducible 32
Phvul.007G036600	0.0259706	-2.73785	0	Chr07
Phvul.007G036900	0.03574	-3.31117	0	Chr07
Phvul.007G039200	0.000803461	-2.02528	0	Chr07	UDP-Glycosyltransferase superfamily protein
Phvul.007G043000	0.0201832	-2.85947	2.57363	Chr07
Phvul.007G045000	0.0240515	-2.8313	1.09463	Chr07	basic helix-loop-helix (bHLH) DNA-binding superfamily protein
Phvul.007G045400	0.048263	-6.2081	0	Chr07	Glycosyl hydrolase family 10 protein
Phvul.007G045500	0.0369014	-3.04159	0	Chr07	Glycosyl hydrolase family 10 protein
Phvul.007G045900	0.0137987	-3.62692	0	Chr07	Glycosyl hydrolase family 10 protein
Phvul.007G050100	0.0489336	-3.19226	0	Chr07	cysteine-rich RLK (RECEPTOR-like protein kinase) 25
Phvul.007G052000	0.0158164	-2.09442	0	Chr07	gibberellin 2-oxidase 8
Phvul.007G054200	0.0418247	-2.24439	0	Chr07	alpha/beta-Hydrolases superfamily protein
Phvul.007G054300	0.0151837	-2.49244	2.50624	Chr07	carboxyesterase 13
Phvul.007G055900	0.0564826	-3.56316	4.65472	Chr07	photosystem I subunit D-2
Phvul.007G057800	0.0119813	-2.28468	1.22508	Chr07	ovate family protein 12
Phvul.007G061300	0.0548484	-3.37653	1.49279	Chr07
Phvul.007G062000	0.0437046	-4.00976	0	Chr07	Chlorophyll A-B binding family protein
Phvul.007G064800	0.0323242	-2.23536	2.46431	Chr07	gibberellin 20 oxidase 2
Phvul.007G075700	0.0553443	-3.00289	0	Chr07	ABC-2 type transporter family protein
Phvul.007G076700	0.0124555	-3.82093	0	Chr07	SLAC1 homologue 3
Phvul.007G079100	0.0404468	-2.19721	3.02821	Chr07	Vacuolar iron transporter (VIT) family protein
Phvul.007G079700	0.00151598	-2.68857	0	Chr07	Duplicated homeodomain-like superfamily protein
Phvul.007G080000	0.0324413	-2.11929	2.9321	Chr07
Phvul.007G082800	0.0345405	-3.17873	0	Chr07	Protein of unknown function (DUF3511)
Phvul.007G086200	0.0411431	-3.93646	4.07895	Chr07	cytochrome P450, family 76, subfamily C, polypeptide 1
Phvul.007G088800	0.0513788	-3.24345	2.68754	Chr07	ATP-binding casette family G25
Phvul.007G090200	0.0150229	-2.74741	2.64481	Chr07
Phvul.007G091400	0.0261924	-2.84509	0	Chr07	glycine-rich protein
Phvul.007G092500	0.0504471	-2.08518	6.51238	Chr07	GTP binding Elongation factor Tu family protein
Phvul.007G093400	0.0401169	-2.49737	1.84848	Chr07	tetraspanin6
Phvul.007G094400	0.011564	-2.48068	3.96857	Chr07	alpha/beta-Hydrolases superfamily protein
Phvul.007G096100	0.0230662	-4.42864	4.01156	Chr07	phenylalanine ammonia-lyase 2
Phvul.007G096400	0.0470068	-3.59961	0.306698	Chr07	SAUR-like auxin-responsive protein family
Phvul.007G100300	0.0453061	-2.74559	0	Chr07	basic helix-loop-helix (bHLH) DNA-binding superfamily protein
Phvul.007G101600	0.0260386	-2.32532	2.68612	Chr07	RNI-like superfamily protein
Phvul.007G103900	0.0388229	-2.75687	0	Chr07	Protein kinase superfamily protein
Phvul.007G105900	0.0115282	-2.69914	2.26527	Chr07
Phvul.007G106300	0.0129115	-2.48072	0	Chr07	cytochrome P450, family 76, subfamily C, polypeptide 4
Phvul.007G110800	0.0257323	-3.89265	4.56059	Chr07	Protein of unknown function (DUF506)
Phvul.007G111700	0.0442147	-2.43632	2.37793	Chr07
Phvul.007G112100	0.0585351	-2.18131	0	Chr07	Leucine-rich repeat protein kinase family protein
Phvul.007G113000	0.0137067	-3.3666	0	Chr07	light harvesting complex of photosystem II 5
Phvul.007G113300	0.031066	-6.63511	0	Chr07	FAD-binding Berberine family protein
Phvul.007G114300	0.0264095	-3.18495	0	Chr07	homeobox protein 21
Phvul.007G116200	0.038513	-2.47346	0	Chr07
Phvul.007G118600	0.0448667	-2.07835	1.83277	Chr07
Phvul.007G119200	0.0205662	-2.43803	0	Chr07
Phvul.007G119700	0.0259439	-2.06501	0	Chr07	RmlC-like cupins superfamily protein
Phvul.007G120200	0.0386911	-3.31516	3.62277	Chr07	ammonium transporter 1;2
Phvul.007G121100	0.00141119	-2.52799	2.46676	Chr07
Phvul.007G127100	0.0190644	-2.46025	1.43688	Chr07	Senescence/dehydration-associated protein-related
Phvul.007G135300	0.0127186	-2.73762	0	Chr07	Integrase-type DNA-binding superfamily protein
Phvul.007G139200	0.0576023	-2.92255	0	Chr07	Protein of unknown function (DUF1635)
Phvul.007G139600	0.0592917	-3.36633	0	Chr07	C2H2-type zinc finger family protein
Phvul.007G150200	0.0199612	-2.15631	0	Chr07	SAUR-like auxin-responsive protein family
Phvul.007G152200	0.0270683	-2.37988	0	Chr07
Phvul.007G153400	0.0308768	-2.16804	0	Chr07	Leucine-rich repeat transmembrane protein kinase family protein
Phvul.007G155100	0.0433288	-2.27413	0	Chr07	Flavin-binding monooxygenase family protein
Phvul.007G155500	0.0271584	-3.67733	0	Chr07	photosystem I subunit E-2
Phvul.007G158900	0.0432692	-2.13249	0	Chr07	C2H2 and C2HC zinc fingers superfamily protein
Phvul.007G159600	0.0136834	-2.11697	0	Chr07	Chloroplast-targeted copper chaperone protein
Phvul.007G162400	0.0159103	-2.02714	0	Chr07
Phvul.007G164800	0.0337195	-2.4464	0	Chr07	protamine P1 family protein
Phvul.007G166400	0.0362008	-2.63646	0.665311	Chr07	arabinogalactan protein 26
Phvul.007G167600	0.0266542	-2.07838	0.736194	Chr07	alpha/beta-Hydrolases superfamily protein
Phvul.007G169900	0.0347356	-2.80763	5.40653	Chr07	Ubiquitin carboxyl-terminal hydrolase family protein
Phvul.007G173000	0.0109874	-2.05755	0.380483	Chr07	ovate family protein 12
Phvul.007G173200	0.0468165	-4.03989	1.39303	Chr07	-
Phvul.007G173300	0.0188518	-2.53586	2.42468	Chr07
Phvul.007G173400	0.00733491	-3.53018	3.99531	Chr07	Protein of unknown function (DUF581)
Phvul.007G174900	0.0387524	-2.57835	0	Chr07	indeterminate(ID)-domain 12
Phvul.007G177300	0.0426029	-4.07921	0	Chr07	photosystem II reaction center W
Phvul.007G179000	0.0120422	-2.57573	2.74179	Chr07	cytochrome P450, family 94, subfamily B, polypeptide 1
Phvul.007G186700	0.00562593	-2.61342	0	Chr07	Duplicated homeodomain-like superfamily protein
Phvul.007G193700	0.0155143	-3.2488	0	Chr07	ethylene response factor 1
Phvul.007G195500	0.0584949	-2.30483	0	Chr07	C2H2 and C2HC zinc fingers superfamily protein
Phvul.007G195900	0.0314578	-2.57129	0.765023	Chr07	nuclear factor Y, subunit B4
Phvul.007G196100	0.00700601	-2.11227	0.250273	Chr07	indeterminate(ID)-domain 2
Phvul.007G197700	0.0578565	-2.98024	4.33128	Chr07	Dormancy/auxin associated family protein
Phvul.007G198100	0.0326211	-2.22499	7.48803	Chr07	Plant invertase/pectin methylesterase inhibitor superfamily
Phvul.007G198200	0.00390457	-3.76406	0	Chr07	Plant invertase/pectin methylesterase inhibitor superfamily
Phvul.007G200400	0.0236234	-2.61943	0	Chr07	Protein of unknown function (DUF1645)
Phvul.007G202500	0.0155937	-2.60343	2.24264	Chr07	glucan synthase-like 12
Phvul.007G207300	0.0246994	-3.47057	0	Chr07	Tetratricopeptide repeat (TPR)-like superfamily protein
Phvul.007G208300	0.0400449	-5.12246	0	Chr07	-
Phvul.007G208500	0.0403659	-2.26241	0	Chr07	phytochrome interacting factor 3
Phvul.007G218100	0.0317376	-2.02909	0	Chr07	Pollen Ole e 1 allergen and extensin family protein
Phvul.007G218200	0.0157818	-2.47706	3.50117	Chr07	Pollen Ole e 1 allergen and extensin family protein
Phvul.007G222900	0.0294814	-3.72657	0	Chr07	Aldolase superfamily protein
Phvul.007G225700	0.0104716	-2.3762	3.95628	Chr07	poly(A) binding protein 7
Phvul.007G226400	0.0423118	-2.87301	0	Chr07	2-oxoglutarate (2OG) and Fe(II)-dependent oxygenase superfamily protein
Phvul.007G229000	0.00819945	-2.72934	0	Chr07	protein binding
Phvul.007G230700	0.0124029	-2.31259	0	Chr07	AP2/B3-like transcriptional factor family protein
Phvul.007G234200	0.0551628	-2.66649	1.66055	Chr07	Core-2/I-branching beta-1,6-N-acetylglucosaminyltransferase family protein
Phvul.007G239800	0.0365327	-2.9321	2.9751	Chr07	Concanavalin A-like lectin protein kinase family protein
Phvul.007G240100	0.000412075	-2.96177	2.75785	Chr07	Acyl-CoA N-acyltransferases (NAT) superfamily protein
Phvul.007G241000	0.0499497	-2.50592	0	Chr07	Ribonuclease H-like superfamily protein
Phvul.007G241600	0.0245141	-2.85825	0	Chr07	Integrase-type DNA-binding superfamily protein
Phvul.007G242100	0.0469906	-3.02385	6.57321	Chr07	Subtilisin-like serine endopeptidase family protein
Phvul.007G248000	0.0535995	-2.25171	0	Chr07	Ankyrin repeat family protein / BTB/POZ domain-containing protein
Phvul.007G248200	0.01432	-2.23731	0	Chr07	2-oxoglutarate (2OG) and Fe(II)-dependent oxygenase superfamily protein
Phvul.007G250000	0.0608851	-2.77596	1.75299	Chr07	glutathione S-transferase tau 7
Phvul.007G251000	0.00107115	-2.09876	6.29987	Chr07	UDP-Glycosyltransferase superfamily protein
Phvul.007G253600	0.0539043	-2.60375	0	Chr07	Remorin family protein
Phvul.007G253900	0.0130995	-2.53997	2.39067	Chr07
Phvul.007G254800	0.0548885	-2.7438	1.25467	Chr07	MATE efflux family protein
Phvul.007G258400	0.0485844	-3.41363	0	Chr07	squamosa promoter binding protein-like 9
Phvul.007G262300	0.0141317	-2.75532	0	Chr07	Jojoba acyl CoA reductase-related male sterility protein
Phvul.007G264800	0.0300141	-2.3121	0	Chr07	Peptidase M28 family protein
Phvul.007G266900	0.0569518	-2.3035	0	Chr07	RING/U-box superfamily protein
Phvul.007G269100	0.00841532	-2.14005	1.13954	Chr07	Double Clp-N motif-containing P-loop nucleoside triphosphate hydrolases superfamily protein
Phvul.007G269600	0.0183137	-2.2182	2.50109	Chr07
Phvul.007G271700	0.0415832	-2.3596	1.34056	Chr07	Signal transduction histidine kinase, hybrid-type, ethylene sensor
Phvul.007G272000	0.0300968	-2.31072	0.32231	Chr07	Protein of unknown function (DUF668)
Phvul.007G275700	0.0297643	-6.59672	1.75698	Chr07	Hemopexin (Hemopexin)
Phvul.007G275900	0.0161229	-2.38239	0	Chr07
Phvul.007G276900	0.0449826	-6.04778	0	Chr07	Protein phosphatase 2C family protein
Phvul.007G277000	0.021288	-5.59407	0	Chr07	Hemopexin (Hemopexin)
Phvul.007G277100	0.02833	-2.09463	0	Chr07
Phvul.007G278000	0.0108049	-2.60387	0	Chr07
Phvul.007G278200	0.0449919	-2.16131	0	Chr07	heat shock transcription factor A6B
Phvul.007G279300	0.0518265	-3.09836	0	Chr07	Protein of unknown function (DUF506)
Phvul.007G279600	0.0603595	-2.56323	3.88225	Chr07	CBL-interacting protein kinase 7
Phvul.008G001500	0.0293065	-3.89545	6.33144	Chr08	SAUR-like auxin-responsive protein family
Phvul.008G002700	0.0290502	-4.54046	4.35868	Chr08	S-adenosyl-L-methionine-dependent methyltransferases superfamily protein
Phvul.008G003500	0.0162589	-2.25119	0	Chr08	Major facilitator superfamily protein
Phvul.008G006900	0.0594716	-2.63779	0	Chr08
Phvul.008G007400	0.030117	-2.93205	0	Chr08	zinc finger protein 6
Phvul.008G007800	0.00784168	-2.32599	1.869	Chr08	50S ribosomal protein-related
Phvul.008G008400	0.0543178	-2.48123	2.41939	Chr08	Plant protein of unknown function (DUF827)
Phvul.008G008700	0.0156677	-5.23378	0	Chr08	-
Phvul.008G008800	0.0203378	-2.26379	0	Chr08
Phvul.008G009000	0.0155572	-2.94136	1.74661	Chr08	MATE efflux family protein
Phvul.008G012900	0.0592476	-2.83952	0.654708	Chr08
Phvul.008G013000	0.0246742	-2.05108	0	Chr08	heat shock cognate protein 70-1
Phvul.008G013100	0.0307377	-2.09719	5.43238	Chr08	ACT domain-containing protein
Phvul.008G016500	0.00404407	-2.18854	5.49492	Chr08	BCL-2-associated athanogene 5
Phvul.008G016600	0.0454692	-2.38965	0.675226	Chr08	BCL-2-associated athanogene 5
Phvul.008G019600	0.0579727	-2.10607	0	Chr08	related to AP2 6l
Phvul.008G020100	0.0194046	-3.17661	0.199306	Chr08
Phvul.008G020800	0.0409667	-2.54177	0	Chr08	Major facilitator superfamily protein
Phvul.008G021100	0.0164506	-2.83895	0	Chr08	TRICHOME BIREFRINGENCE-LIKE 19
Phvul.008G023400	0.0401312	-3.06938	0	Chr08	glutamine dumper 2
Phvul.008G026700	0.0337433	-2.01922	0	Chr08	Malectin/receptor-like protein kinase family protein
Phvul.008G027400	0.0401213	-2.85871	0	Chr08
Phvul.008G031000	0.0152843	-3.48268	0	Chr08	PLC-like phosphodiesterases superfamily protein
Phvul.008G034200	0.0357752	-2.09505	0	Chr08	UDP-Glycosyltransferase superfamily protein
Phvul.008G038000	0.0542674	-2.03343	2.00233	Chr08	myb domain protein 16
Phvul.008G042200	0.0101623	-2.84741	0	Chr08	homeobox 3
Phvul.008G043100	0.0559734	-3.99516	0	Chr08	Protein of unknown function (DUF1637)
Phvul.008G048200	0.0324674	-2.06404	0	Chr08	Mitochondrial transcription termination factor family protein
Phvul.008G049700	0.0538424	-2.26188	0	Chr08	Ankyrin repeat family protein
Phvul.008G053300	0.0176872	-2.92645	0	Chr08	thioredoxin F2
Phvul.008G053500	0.0449141	-2.4312	0	Chr08	Uncharacterized conserved protein (DUF2358)
Phvul.008G054400	0.000491837	-2.92728	0	Chr08	photosystem I subunit l
Phvul.008G056700	0.00147204	-2.76431	1.94824	Chr08	Subtilisin-like serine endopeptidase family protein
Phvul.008G057000	0.00470181	-3.26978	0.383852	Chr08	Subtilisin-like serine endopeptidase family protein
Phvul.008G057200	0.0492273	-2.06791	0	Chr08	RING/U-box superfamily protein
Phvul.008G057600	0.00815178	-5.11992	2.00868	Chr08	S-adenosyl-L-methionine-dependent methyltransferases superfamily protein
Phvul.008G061300	0.0128747	-2.32037	0	Chr08	Disease resistance protein (CC-NBS-LRR class) family
Phvul.008G069500	0.00995427	-2.72364	0	Chr08	peptidoglycan-binding LysM domain-containing protein
Phvul.008G072200	0.0415776	-2.17093	3.65153	Chr08	NB-ARC domain-containing disease resistance protein
Phvul.008G073100	0.0274136	-5.15821	0	Chr08	BON association protein 2
Phvul.008G081300	0.0293773	-2.0903	0	Chr08	Protein kinase superfamily protein
Phvul.008G081600	0.038413	-2.20506	0	Chr08
Phvul.008G082100	0.0325869	-2.90766	0.605852	Chr08
Phvul.008G084600	0.0451238	-2.08481	0	Chr08	SOS3-interacting protein 1
Phvul.008G084900	0.0106015	-2.32556	2.70383	Chr08	ovate family protein 4
Phvul.008G086400	0.0539618	-2.63828	0	Chr08	Leucine-rich receptor-like protein kinase family protein
Phvul.008G087600	0.0588287	-5.14454	0.825476	Chr08	PYRIMIDINE 4
Phvul.008G088400	0.00528239	-3.84974	0.400276	Chr08	Protein of unknown function (DUF567)
Phvul.008G089800	0.0326509	-2.38986	0	Chr08
Phvul.008G089900	0.0436905	-2.79261	0	Chr08	NAD(P)-binding Rossmann-fold superfamily protein
Phvul.008G090800	0.0575698	-2.14863	1.30765	Chr08	UDP-glucosyl transferase 73B3
Phvul.008G092800	0.00650291	-3.20517	0	Chr08	Integrase-type DNA-binding superfamily protein
Phvul.008G097400	0.000216369	-2.74237	0	Chr08
Phvul.008G100200	0.0492101	-2.40528	0	Chr08
Phvul.008G101400	0.0455949	-2.17093	0	Chr08	poly(A) binding protein 3
Phvul.008G104200	0.0383093	-2.02355	0	Chr08
Phvul.008G105600	0.0543217	-2.04716	0	Chr08	Leucine-rich repeat protein kinase family protein
Phvul.008G106800	0.0225203	-3.91732	0	Chr08
Phvul.008G107000	0.0536451	-2.07879	0	Chr08	Duplicated homeodomain-like superfamily protein
Phvul.008G107800	0.0260104	-2.15578	3.03364	Chr08	Protein of unknown function (DUF740)
Phvul.008G112400	0.0106792	-2.85613	1.88666	Chr08	RING/FYVE/PHD zinc finger superfamily protein
Phvul.008G113100	0.0401415	-2.964	3.10772	Chr08	Kunitz family trypsin and protease inhibitor protein
Phvul.008G113900	0.052484	-2.43393	0	Chr08	Bifunctional inhibitor/lipid-transfer protein/seed storage 2S albumin superfamily protein
Phvul.008G114000	0.0016814	-2.99947	6.22066	Chr08
Phvul.008G114500	0.0108256	-2.60309	1.4403	Chr08	Protein of unknown function, DUF617
Phvul.008G115500	0.0125195	-2.0691	0	Chr08	Protein kinase family protein
Phvul.008G118700	0.0551427	-2.38862	0	Chr08
Phvul.008G123300	0.0355147	-2.78586	0.0201373	Chr08
Phvul.008G123600	0.0178487	-4.24699	0	Chr08	Tetratricopeptide repeat (TPR)-like superfamily protein
Phvul.008G124200	0.00806718	-2.7956	0	Chr08	Protein kinase superfamily protein
Phvul.008G124900	0.0396849	-3.82689	0	Chr08	S-locus lectin protein kinase family protein
Phvul.008G128400	0.0142343	-2.0903	0	Chr08	RING/U-box superfamily protein
Phvul.008G133700	0.0359058	-2.49598	0	Chr08	photosystem I subunit E-2
Phvul.008G134100	0.0149608	-3.35661	1.08475	Chr08	2-oxoglutarate (2OG) and Fe(II)-dependent oxygenase superfamily protein
Phvul.008G137100	0.00110832	-2.6286	0.441709	Chr08	Bifunctional inhibitor/lipid-transfer protein/seed storage 2S albumin superfamily protein
Phvul.008G137500	0.0147567	-3.76965	2.89886	Chr08	-
Phvul.008G139600	0.0104686	-2.71179	0	Chr08	chromatin remodeling 31
Phvul.008G139900	0.00656856	-5.85253	0	Chr08
Phvul.008G142100	0.0341376	-3.06894	0	Chr08	Protein of unknown function (DUF760)
Phvul.008G143500	0.0356958	-4.50795	0.74092	Chr08	Pectin lyase-like superfamily protein
Phvul.008G144300	0.00288482	-2.60627	0	Chr08	basic helix-loop-helix (bHLH) DNA-binding superfamily protein
Phvul.008G147400	0.028753	-4.73886	0	Chr08	CCT motif family protein
Phvul.008G153000	0.028131	-2.84142	0	Chr08
Phvul.008G154200	0.0535084	-2.11471	0	Chr08	Leucine-rich repeat protein kinase family protein
Phvul.008G157000	0.0134257	-2.47657	0	Chr08	Plastid-lipid associated protein PAP / fibrillin family protein
Phvul.008G164200	0.0111952	-3.16893	0	Chr08	nodulin MtN21 /EamA-like transporter family protein
Phvul.008G165100	0.0297007	-3.05426	1.55216	Chr08	RING/U-box superfamily protein
Phvul.008G169100	0.0136916	-2.18679	0	Chr08	ABA-responsive element binding protein 3
Phvul.008G169600	0.0415877	-3.37491	0	Chr08	AGD2-like defense response protein 1
Phvul.008G171100	0.00861622	-2.39625	0	Chr08	Protein of unknown function (DUF581)
Phvul.008G181400	0.0330496	-2.88145	3.89093	Chr08	beta carbonic anhydrase 5
Phvul.008G181600	0.0561296	-2.66926	1.73151	Chr08	Chaperone DnaJ-domain superfamily protein
Phvul.008G184800	0.025643	-2.71667	4.13807	Chr08	beta HLH protein 93
Phvul.008G184900	0.0367719	-6.37779	1.47876	Chr08	hydroxyproline-rich glycoprotein family protein
Phvul.008G185000	0.0232509	-2.51509	0	Chr08	Zinc finger (C3HC4-type RING finger) family protein
Phvul.008G187900	0.0427344	-2.27581	1.22466	Chr08	response to low sulfur 2
Phvul.008G188700	0.0220847	-2.52265	5.34056	Chr08	Concanavalin A-like lectin protein kinase family protein
Phvul.008G189400	0.00982168	-4.40122	0.394852	Chr08	Heavy metal transport/detoxification superfamily protein
Phvul.008G196000	0.0115922	-4.10783	0	Chr08	-
Phvul.008G196500	0.0207192	-4.00817	0	Chr08	photosystem II subunit P-1
Phvul.008G202500	0.031088	-2.23752	0.181608	Chr08	heat shock transcription factor B4
Phvul.008G205400	0.00669494	-2.55066	0.100248	Chr08
Phvul.008G210500	0.0572698	-2.30446	3.57463	Chr08	BURP domain-containing protein
Phvul.008G213000	0.0548868	-2.9079	0	Chr08	Subtilisin-like serine endopeptidase family protein
Phvul.008G218800	0.0250963	-2.5875	0	Chr08	Hypoxia-responsive family protein
Phvul.008G218900	0.043119	-3.06361	0	Chr08
Phvul.008G219100	0.00586396	-2.04701	0	Chr08	Transmembrane amino acid transporter family protein
Phvul.008G222200	0.0177449	-2.67293	2.45582	Chr08	LOB domain-containing protein 21
Phvul.008G222700	0.0333301	-2.31468	0	Chr08	basic helix-loop-helix (bHLH) DNA-binding superfamily protein
Phvul.008G225600	0.0620698	-2.55898	0.165836	Chr08	Tetratricopeptide repeat (TPR)-like superfamily protein
Phvul.008G227700	0.00105827	-2.50162	0.566298	Chr08	RING/FYVE/PHD zinc finger superfamily protein
Phvul.008G236500	0.0215748	-2.15099	0.408879	Chr08	myb domain protein 20
Phvul.008G239100	0.00397796	-3.18727	0.363282	Chr08
Phvul.008G242700	0.0322899	-3.12779	0.718239	Chr08	acyl activating enzyme 5
Phvul.008G244200	0.00857275	-4.0293	0	Chr08	Cation efflux family protein
Phvul.008G245700	0.0571581	-4.32169	0.292529	Chr08	Phototropic-responsive NPH3 family protein
Phvul.008G249500	0.0207148	-3.17707	1.35081	Chr08	Peroxidase superfamily protein
Phvul.008G249800	0.0341915	-4.87801	0	Chr08	Peroxidase superfamily protein
Phvul.008G251000	0.0397102	-3.40658	0	Chr08	Nuclear transport factor 2 (NTF2) family protein
Phvul.008G252000	0.0177845	-3.98237	4.40392	Chr08	-
Phvul.008G254100	0.0401729	-2.06468	1.18239	Chr08	Kelch repeat-containing F-box family protein
Phvul.008G257200	0.0557949	-2.26233	1.3525	Chr08	UDP-Glycosyltransferase superfamily protein
Phvul.008G257300	0.0577714	-3.48789	4.44427	Chr08	CCT motif family protein
Phvul.008G258200	0.000913392	-3.26573	0.539662	Chr08	Protein of unknown function (DUF640)
Phvul.008G258400	0.0276169	-2.42261	3.38391	Chr08	Protein kinase superfamily protein
Phvul.008G259200	0.0542673	-3.09691	1.34954	Chr08	ZIP metal ion transporter family
Phvul.008G259300	0.0501698	-3.52846	3.10929	Chr08	TOXICOS EN LEVADURA 2
Phvul.008G259600	0.0594338	-2.29675	0	Chr08	potassium transporter 1
Phvul.008G260000	0.00679476	-2.29547	0	Chr08	Plant protein of unknown function (DUF828)
Phvul.008G262000	0.0186282	-2.12089	0	Chr08	UDP-glucosyl transferase 71D1
Phvul.008G262100	0.0086858	-2.69313	2.34743	Chr08	UDP-glucosyl transferase 71D1
Phvul.008G262900	0.0597259	-2.49481	0	Chr08	Duplicated homeodomain-like superfamily protein
Phvul.008G264700	0.0550186	-3.1938	0.865504	Chr08	alpha-crystallin domain 32.1
Phvul.008G265000	0.018217	-2.3046	0	Chr08
Phvul.008G265500	0.00178231	-2.31582	0	Chr08
Phvul.008G271700	0.0518223	-2.56948	0.579011	Chr08	Bifunctional inhibitor/lipid-transfer protein/seed storage 2S albumin superfamily protein
Phvul.008G272800	0.00657406	-2.84995	0	Chr08	IAA carboxylmethyltransferase 1
Phvul.008G277100	0.0437533	-3.46758	0	Chr08	multidrug resistance-associated protein 3
Phvul.008G278800	0.0518162	-3.75031	0	Chr08	-
Phvul.008G278900	0.0320227	-3.56204	0	Chr08	nuclear factor Y, subunit B3
Phvul.008G279000	0.0366888	-2.10628	2.91722	Chr08
Phvul.008G281500	0.0291073	-4.87991	1.59237	Chr08	Leucine-rich receptor-like protein kinase family protein
Phvul.008G282000	0.0178345	-3.81477	0	Chr08	Aldolase superfamily protein
Phvul.008G282100	0.0193607	-2.3305	0	Chr08	Late embryogenesis abundant (LEA) hydroxyproline-rich glycoprotein family
Phvul.008G282600	0.0110991	-3.86129	1.74132	Chr08	seed imbibition 1
Phvul.008G285100	0.0104137	-3.71605	0.270934	Chr08	photosystem II light harvesting complex gene 2.1
Phvul.008G285200	0.054601	-5.32935	1.06289	Chr08	-
Phvul.008G287600	0.0170106	-2.19928	0	Chr08	Immunoglobulin E-set superfamily protein
Phvul.008G289700	0.0488309	-4.31251	0	Chr08	photosystem I light harvesting complex gene 3
Phvul.008G290000	0.0139905	-2.47803	0	Chr08	AAA-type ATPase family protein
Phvul.008G291800	0.0507828	-2.54124	0.771255	Chr08	Plant regulator RWP-RK family protein
Phvul.009G000200	0.0612072	-2.35185	0.116844	Chr09
Phvul.009G002200	0.0620258	-3.41579	1.45398	Chr09	GLN phosphoribosyl pyrophosphate amidotransferase 1
Phvul.009G004200	0.0389886	-2.48631	4.64115	Chr09	salt tolerance homolog2
Phvul.009G008900	0.0301729	-3.03372	0	Chr09	polyol/monosaccharide transporter 5
Phvul.009G009600	0.0241018	-2.4789	0	Chr09
Phvul.009G013800	0.00453915	-3.9773	4.04539	Chr09	SLAC1 homologue 1
Phvul.009G014200	0.0181515	-2.80465	0	Chr09	glycine-rich protein
Phvul.009G014400	0.0189917	-2.44738	0.344545	Chr09	ATP binding microtubule motor family protein
Phvul.009G015600	0.010395	-2.56652	0	Chr09	SAUR-like auxin-responsive protein family
Phvul.009G016500	0.0617078	-2.7115	0.0201373	Chr09
Phvul.009G017200	0.0122727	-2.27613	0	Chr09
Phvul.009G017700	0.0360255	-3.35191	3.35079	Chr09	Pathogenesis-related thaumatin superfamily protein
Phvul.009G017800	0.0519381	-2.06911	3.51567	Chr09
Phvul.009G018700	0.018492	-2.79612	1.13466	Chr09	ABA-responsive element binding protein 3
Phvul.009G020300	0.0405948	-3.24483	0.490896	Chr09	plastocyanin 1
Phvul.009G021300	0.00222916	-2.14247	0.14089	Chr09	Transmembrane amino acid transporter family protein
Phvul.009G022300	0.030064	-2.82956	0.673805	Chr09
Phvul.009G025300	0.0370105	-2.82979	4.38827	Chr09	PLC-like phosphodiesterases superfamily protein
Phvul.009G026400	0.00530626	-2.29474	3.73602	Chr09	serine hydroxymethyltransferase 4
Phvul.009G028000	0.0520941	-2.74223	0.114953	Chr09
Phvul.009G032600	0.0306385	-2.74612	0	Chr09	VQ motif-containing protein
Phvul.009G033900	0.0540216	-2.65585	2.23162	Chr09	RING/U-box superfamily protein
Phvul.009G034300	1.10767e-05	-2.61956	4.47025	Chr09
Phvul.009G048400	0.0193893	-2.40492	0	Chr09	Rhodanese/Cell cycle control phosphatase superfamily protein
Phvul.009G052000	0.0120674	-2.46858	0	Chr09	SNARE-like superfamily protein
Phvul.009G053100	0.0342744	-2.80913	3.37235	Chr09	2-oxoglutarate (2OG) and Fe(II)-dependent oxygenase superfamily protein
Phvul.009G056000	0.0515417	-2.09589	2.19138	Chr09	Protein of unknown function (DUF607)
Phvul.009G056100	0.00517142	-2.30594	0	Chr09
Phvul.009G057600	0.00867556	-2.26663	1.10694	Chr09
Phvul.009G057800	0.00225835	-2.86876	0	Chr09	Leucine carboxyl methyltransferase
Phvul.009G058500	0.0368734	-2.56162	0	Chr09	RAD-like 6
Phvul.009G058800	0.0360579	-2.26648	0	Chr09
Phvul.009G058900	0.0321448	-2.79957	0	Chr09
Phvul.009G061500	0.0233945	-2.76418	3.51384	Chr09	cytochrome P450, family 82, subfamily C, polypeptide 4
Phvul.009G061600	0.00740586	-7.85869	0	Chr09	cytochrome P450, family 82, subfamily C, polypeptide 4
Phvul.009G065800	0.0335462	-2.07549	0	Chr09	heat shock transcription factor B4
Phvul.009G066100	0.0243832	-2.17093	0.576043	Chr09	HXXXD-type acyl-transferase family protein
Phvul.009G066600	0.00685347	-3.64855	0	Chr09	HXXXD-type acyl-transferase family protein
Phvul.009G067700	0.0467469	-2.37681	0.43985	Chr09	NAD(P)-binding Rossmann-fold superfamily protein
Phvul.009G070500	0.0591705	-3.36861	5.56252	Chr09	Subtilase family protein
Phvul.009G073800	0.0551352	-2.69806	3.79917	Chr09	basic leucine-zipper 5
Phvul.009G073900	0.0612018	-2.40584	0	Chr09
Phvul.009G075100	0.0138359	-4.34056	0	Chr09	branched-chain amino acid transaminase 2
Phvul.009G077200	0.0515836	-2.76872	2.20942	Chr09	PYR1-like 2
Phvul.009G081400	0.0188987	-2.16235	0	Chr09	photosystem II subunit X
Phvul.009G082200	0.0316925	-2.63912	2.46045	Chr09
Phvul.009G082500	0.0613145	-2.21609	0	Chr09	Leucine-rich receptor-like protein kinase family protein
Phvul.009G086500	0.0529123	-2.21809	0	Chr09	proton gradient regulation 3
Phvul.009G087500	0.054917	-3.09817	0	Chr09	CBL-interacting protein kinase 25
Phvul.009G089000	0.0610446	-3.42291	3.74978	Chr09	C2H2 and C2HC zinc fingers superfamily protein
Phvul.009G090600	0.0469594	-3.37658	1.43663	Chr09
Phvul.009G094600	0.0204992	-3.57178	1.46908	Chr09	-
Phvul.009G099100	0.0410335	-2.89366	0	Chr09	Protein of unknown function (DUF581)
Phvul.009G099600	0.0336105	-2.0378	0	Chr09	N-acetyl-l-glutamate kinase
Phvul.009G100400	0.0449029	-2.29313	3.15871	Chr09	FASCICLIN-like arabinogalactan protein 8
Phvul.009G101500	0.0303622	-2.03543	0	Chr09	Galactose oxidase/kelch repeat superfamily protein
Phvul.009G101600	0.0422902	-2.12168	4.3955	Chr09
Phvul.009G102000	0.0370928	-3.37184	1.27447	Chr09	FAD-dependent oxidoreductase family protein
Phvul.009G103800	0.0208985	-2.36223	3.69579	Chr09	SAUR-like auxin-responsive protein family
Phvul.009G103900	0.0115987	-7.02625	1.76587	Chr09	Protein of unknown function, DUF599
Phvul.009G107700	0.0336888	-2.0811	0	Chr09	ARM repeat superfamily protein
Phvul.009G110400	0.0512596	-2.14633	0	Chr09	GATA transcription factor 12
Phvul.009G111200	0.0374408	-2.65451	1.70313	Chr09
Phvul.009G114400	0.000832142	-2.39781	2.55719	Chr09	Leucine-rich repeat transmembrane protein kinase family protein
Phvul.009G122700	0.0326079	-2.00465	3.40604	Chr09	GRAS family transcription factor
Phvul.009G125100	0.0346741	-2.15399	2.68923	Chr09	Chlorophyll A-B binding family protein
Phvul.009G127900	0.0404195	-6.05657	0	Chr09	NRAMP metal ion transporter 6
Phvul.009G128000	0.0150118	-4.64628	2.0686	Chr09	-
Phvul.009G128300	0.0434026	-2.53371	0.583248	Chr09	DPP6 N-terminal domain-like protein
Phvul.009G129000	0.00667876	-2.46242	5.51017	Chr09	GLU-ADT subunit B
Phvul.009G129900	0.0290884	-2.00747	0	Chr09	plastid transcriptionally active 6
Phvul.009G132700	0.0615241	-3.03631	1.09379	Chr09	Tetratricopeptide repeat (TPR)-like superfamily protein
Phvul.009G133400	0.026244	-3.28225	0	Chr09
Phvul.009G133500	0.0271914	-2.09027	0	Chr09
Phvul.009G135900	0.0122038	-2.8586	2.68521	Chr09	glycosyl hydrolase 9A1
Phvul.009G143000	0.00575027	-2.44349	1.70522	Chr09	RING/U-box superfamily protein
Phvul.009G144300	0.00248266	-3.30158	0.634354	Chr09	Predicted AT-hook DNA-binding family protein
Phvul.009G145900	0.0469927	-3.57151	1.2763	Chr09	hydroxyproline-rich glycoprotein family protein
Phvul.009G147700	0.0163095	-2.79905	2.05677	Chr09	RING/U-box superfamily protein
Phvul.009G148200	0.0440749	-2.10802	0	Chr09	CYS, MET, PRO, and GLY protein 2
Phvul.009G150200	0.0292668	-2.57946	3.49784	Chr09	PRLI-interacting factor, putative
Phvul.009G151000	0.0218598	-2.19721	1.76991	Chr09	myb domain protein 69
Phvul.009G151600	0.0621471	-3.66308	0	Chr09	SAUR-like auxin-responsive protein family
Phvul.009G154200	0.0421282	-2.99092	2.58567	Chr09	Photosystem II reaction center PsbP family protein
Phvul.009G156600	0.023626	-2.58847	0	Chr09	plant U-box 22
Phvul.009G165500	0.0596467	-2.32747	0.914821	Chr09	non-specific phospholipase C6
Phvul.009G166800	0.0326554	-3.20252	2.16584	Chr09	SNF1-related protein kinase regulatory subunit gamma 1
Phvul.009G166900	0.0429507	-2.02623	3.60629	Chr09	SWIB/MDM2 domain superfamily protein
Phvul.009G168000	0.0043133	-3.37714	0	Chr09
Phvul.009G170500	0.0108231	-3.8276	1.64403	Chr09	Pectin lyase-like superfamily protein
Phvul.009G171600	0.0534372	-2.03604	0	Chr09	seed imbibition 2
Phvul.009G172000	0.0521644	-4.33169	1.64514	Chr09	cytochrome P450, family 71, subfamily A, polypeptide 20
Phvul.009G172100	0.0323949	-5.13869	0.503942	Chr09	cytochrome P450, family 71, subfamily A, polypeptide 25
Phvul.009G175600	0.0196467	-3.0547	0	Chr09	NAD(P)-binding Rossmann-fold superfamily protein
Phvul.009G176900	0.0589172	-2.73813	0	Chr09
Phvul.009G179700	0.0418179	-2.81085	0	Chr09	RING/U-box superfamily protein
Phvul.009G181500	0.0151209	-3.31968	0	Chr09	Gibberellin-regulated family protein
Phvul.009G181900	0.0573335	-3.46203	0	Chr09
Phvul.009G182000	0.0531788	-2.54976	0	Chr09	Transducin/WD40 repeat-like superfamily protein
Phvul.009G186500	0.0502703	-4.46019	0.933523	Chr09	light-harvesting chlorophyll-protein complex I subunit A4
Phvul.009G188200	0.0217913	-3.87682	0	Chr09	basic helix-loop-helix (bHLH) DNA-binding superfamily protein
Phvul.009G192700	0.0486284	-3.18769	0	Chr09	UbiA prenyltransferase family protein
Phvul.009G194100	0.039807	-2.27909	0	Chr09	temperature-induced lipocalin
Phvul.009G194400	0.0119049	-2.44159	3.92381	Chr09	alpha/beta-Hydrolases superfamily protein
Phvul.009G199200	0.0412619	-2.40075	0	Chr09	Cytochrome P450 superfamily protein
Phvul.009G199400	0.00240724	-3.45207	1.01323	Chr09	-
Phvul.009G204000	0.0133668	-2.23091	3.18925	Chr09	OBF binding protein 4
Phvul.009G208600	0.0154337	-3.07266	1.50858	Chr09
Phvul.009G209800	0.0227055	-2.35286	0	Chr09	RING/U-box superfamily protein
Phvul.009G211600	0.0489599	-7.20159	3.92516	Chr09	serine-rich protein-related
Phvul.009G211700	0.0275028	-2.37339	0	Chr09	serine-rich protein-related
Phvul.009G213100	0.0432998	-2.09784	2.78152	Chr09	Mitochondrial transcription termination factor family protein
Phvul.009G216400	0.0155799	-4.96903	0	Chr09	photosystem I subunit K
Phvul.009G218600	0.0158788	-2.73102	0	Chr09
Phvul.009G220800	0.0561342	-2.03397	0	Chr09	Cytidine/deoxycytidylate deaminase family protein
Phvul.009G221300	0.0134909	-2.28011	6.47365	Chr09
Phvul.009G222700	0.0262	-3.34247	0.853917	Chr09	Plant invertase/pectin methylesterase inhibitor superfamily
Phvul.009G224400	0.0464652	-3.1256	0	Chr09	photosystem II reaction center protein A
Phvul.009G228000	0.059648	-2.58351	0	Chr09	growth-regulating factor 5
Phvul.009G228600	0.0561927	-2.40637	0	Chr09	photosystem II subunit X
Phvul.009G228900	0.0137398	-2.49912	0	Chr09	RING/U-box superfamily protein
Phvul.009G231700	0.0216915	-2.02781	0	Chr09	cytokinin oxidase 3
Phvul.009G232400	0.0599506	-3.44441	0	Chr09	polyamine oxidase 5
Phvul.009G233200	0.0159316	-4.40631	0.231317	Chr09	xyloglucan endotransglycosylase 6
Phvul.009G235300	0.0130964	-3.12832	3.42456	Chr09	Double Clp-N motif-containing P-loop nucleoside triphosphate hydrolases superfamily protein
Phvul.009G237000	0.0364502	-2.14942	1.05395	Chr09
Phvul.009G238400	0.0193766	-2.30455	1.77832	Chr09	Peroxidase superfamily protein
Phvul.009G238700	0.0233497	-3.13805	1.58065	Chr09	NFU domain protein 3
Phvul.009G239100	0.0113665	-2.22847	0	Chr09	lysyl-tRNA synthetase 1
Phvul.009G244500	0.0323254	-2.77414	1.52248	Chr09	Peroxidase superfamily protein
Phvul.009G249500	0.0319149	-2.23391	0.371319	Chr09	drought-induced 21
Phvul.009G250000	0.0216865	-2.44172	7.08747	Chr09	Protein of unknown function (DUF581)
Phvul.009G251000	0.0041878	-3.66158	0	Chr09	-
Phvul.009G251100	0.0508407	-3.96222	0.708778	Chr09	-
Phvul.009G251300	0.0491754	-2.65033	0	Chr09
Phvul.009G251400	0.0435406	-3.6644	0	Chr09
Phvul.009G255200	0.0173484	-2.96717	0	Chr09
Phvul.009G255800	0.039467	-2.83014	0	Chr09
Phvul.009G255900	0.0181577	-2.00167	0	Chr09
Phvul.009G256400	0.0574057	-4.27262	1.61358	Chr09	Glycosyl hydrolase superfamily protein
Phvul.009G260400	0.0429575	-2.97534	1.59396	Chr09	Protein of unknown function (DUF1295)
Phvul.009G260600	0.0483089	-5.1405	0.283112	Chr09	ROTUNDIFOLIA like 9
Phvul.009G261900	0.0477002	-3.58815	0	Chr09	-
Phvul.009G262600	0.0361298	-2.85446	2.23365	Chr09	2-oxoglutarate-dependent dioxygenase family protein
Phvul.009G262800	0.0173757	-2.10273	0	Chr09
Phvul.010G002100	0.00588193	-2.43795	0	Chr10	light harvesting complex photosystem II
Phvul.010G008500	0.00908135	-3.36972	5.02749	Chr10	Protein of unknown function (DUF740)
Phvul.010G016300	0.0475356	-2.29758	1.88935	Chr10	zinc-finger protein 10
Phvul.010G016400	0.0321747	-2.61871	1.19716	Chr10
Phvul.010G023700	0.0242955	-2.4725	3.985	Chr10	Protein of unknown function (DUF760)
Phvul.010G031000	0.019304	-3.21887	3.30714	Chr10	stomagen
Phvul.010G031800	0.0542669	-2.17122	0	Chr10	DNA binding;ATP binding
Phvul.010G035200	0.0248035	-4.0315	0	Chr10	cytokinin response factor 4
Phvul.010G036100	0.0344729	-5.87623	0	Chr10	2-oxoglutarate (2OG) and Fe(II)-dependent oxygenase superfamily protein
Phvul.010G043000	0.00295164	-3.43454	0	Chr10	Protein of unknown function (DUF581)
Phvul.010G043800	0.0527373	-2.32356	2.16642	Chr10	methyl esterase 10
Phvul.010G044800	0.0300412	-3.45397	2.62563	Chr10	cyclin p4;1
Phvul.010G049500	0.0171201	-2.17093	0	Chr10
Phvul.010G053700	0.0438128	-2.82412	0	Chr10	UDP-Glycosyltransferase superfamily protein
Phvul.010G058800	0.0384569	-2.19864	0	Chr10	HAD superfamily, subfamily IIIB acid phosphatase
Phvul.010G059100	0.0054885	-2.05636	2.01167	Chr10	TCP family transcription factor 4
Phvul.010G060200	0.0410393	-2.79975	0	Chr10	Protein of unknown function (DUF567)
Phvul.010G061500	0.0106931	-2.84923	2.76229	Chr10	Nuclear transport factor 2 (NTF2) family protein
Phvul.010G064800	0.0485657	-3.47226	0	Chr10	disease resistance protein (TIR-NBS-LRR class), putative
Phvul.010G066500	0.00297627	-2.29902	0	Chr10	lipid transfer protein 4
Phvul.010G069500	0.00951735	-2.0656	0.375666	Chr10	lipid transfer protein 6
Phvul.010G079900	0.0416034	-4.58068	0	Chr10	Plant invertase/pectin methylesterase inhibitor superfamily
Phvul.010G085100	0.0469079	-3.57059	1.94824	Chr10	EF hand calcium-binding protein family
Phvul.010G085600	0.0508885	-4.15138	0	Chr10	protein binding
Phvul.010G086600	0.0464032	-2.7855	0	Chr10	Protein kinase superfamily protein
Phvul.010G086700	0.0170878	-2.56955	1.48066	Chr10	Nucleotidyltransferase family protein
Phvul.010G089100	0.021496	-3.122	4.52679	Chr10	TCP family transcription factor
Phvul.010G089600	0.0403502	-2.2995	3.35025	Chr10	UDP-N-acetylglucosamine (UAA) transporter family
Phvul.010G090800	0.00703757	-2.00649	0	Chr10	S-adenosyl-L-methionine-dependent methyltransferases superfamily protein
Phvul.010G092300	0.0561259	-3.25352	2.26792	Chr10	related to AP2 11
Phvul.010G092900	0.0620866	-2.62894	0	Chr10
Phvul.010G096500	0.0415609	-3.4943	0	Chr10	Arabidopsis thaliana protein of unknown function (DUF821)
Phvul.010G096900	0.0247156	-2.14939	0	Chr10	F-box/RNI-like superfamily protein
Phvul.010G101100	0.0510247	-2.41273	0	Chr10	brassinosteroid-responsive RING-H2
Phvul.010G101300	0.0519185	-2.19721	2.3085	Chr10	hAT dimerisation domain-containing protein
Phvul.010G101500	0.0355875	-6.60057	0	Chr10	ferric reduction oxidase 2
Phvul.010G105700	0.0521557	-2.45437	0	Chr10	Uncharacterized conserved protein (DUF2358)
Phvul.010G112400	0.00745199	-2.38774	2.46959	Chr10	pentatricopeptide (PPR) repeat-containing protein
Phvul.010G112600	0.0555846	-2.03343	0	Chr10	alpha/beta-Hydrolases superfamily protein
Phvul.010G113700	0.0490123	-2.16573	0	Chr10	RING/U-box superfamily protein
Phvul.010G120600	0.0081284	-3.43033	0.95974	Chr10	NAC transcription factor-like 9
Phvul.010G124800	0.055897	-2.15646	0	Chr10	GDSL-motif lipase 5
Phvul.010G128700	0.023427	-2.81084	0	Chr10
Phvul.010G133600	0.0303002	-2.33096	1.92552	Chr10	Mitochondrial substrate carrier family protein
Phvul.010G136400	0.0127583	-2.54383	4.32126	Chr10	Protein of unknown function (DUF3511)
Phvul.010G138200	0.0182572	-2.69331	2.01863	Chr10	indeterminate(ID)-domain 7
Phvul.010G138600	0.00963513	-2.11758	2.25919	Chr10
Phvul.010G139300	0.0268135	-3.33755	0	Chr10	beta galactosidase 1
Phvul.010G139700	0.0280472	-2.46581	2.82789	Chr10	calcineurin B-like protein 10
Phvul.010G143400	0.0128605	-2.18875	3.10087	Chr10	Tetratricopeptide repeat (TPR)-like superfamily protein
Phvul.010G144300	0.0346946	-3.61459	1.32523	Chr10	HAD superfamily, subfamily IIIB acid phosphatase
Phvul.010G144700	0.0456065	-2.36842	0	Chr10	IQ-domain 26
Phvul.010G146600	0.0532801	-2.62354	0.27889	Chr10	Integrase-type DNA-binding superfamily protein
Phvul.010G148800	0.00207259	-2.06578	3.02156	Chr10	photosystem I subunit H2
Phvul.010G153100	0.0016361	-2.78762	1.05374	Chr10
Phvul.010G153200	0.0520494	-3.03741	3.64012	Chr10	DNA photolyase family protein
Phvul.010G154000	0.0224653	-3.76122	0	Chr10	Galactose oxidase/kelch repeat superfamily protein
Phvul.010G159500	0.0413958	-2.90031	1.33573	Chr04	Integrase-type DNA-binding superfamily protein
Phvul.010G159500	0.00495847	-2.88141	0	Chr10	Integrase-type DNA-binding superfamily protein
Phvul.010G162600	0.0068403	-2.09497	5.47735	Chr10	Chaperone DnaJ-domain superfamily protein
Phvul.010G164200	0.0296997	-2.174	4.02628	Chr10	lipid-binding serum glycoprotein family protein
Phvul.010G165600	0.0045647	-2.10736	0	Chr10	protein kinase family protein
Phvul.011G005300	0.0419138	-3.25318	0	Chr11	Plant invertase/pectin methylesterase inhibitor superfamily protein
Phvul.011G005400	0.0309982	-2.26393	0	Chr11	glycosyl hydrolase 9B1
Phvul.011G007200	0.0054512	-2.08505	3.1849	Chr11	Leucine-rich repeat protein kinase family protein
Phvul.011G008400	0.0354538	-2.2953	0	Chr11	C2H2-like zinc finger protein
Phvul.011G009400	0.039555	-2.17444	0.970498	Chr11	LRR and NB-ARC domains-containing disease resistance protein
Phvul.011G012800	0.00181171	-4.84855	0	Chr11	-
Phvul.011G015400	0.0213304	-3.88877	0	Chr11	-
Phvul.011G015500	0.0196277	-2.49879	3.49014	Chr11
Phvul.011G016100	0.0334601	-4.50411	4.19727	Chr11	mitochondrion-localized small heat shock protein 23.6
Phvul.011G016200	0.0209595	-4.68878	0	Chr11	mitochondrion-localized small heat shock protein 23.6
Phvul.011G018500	0.00370843	-2.62621	3.89128	Chr11	PLATZ transcription factor family protein
Phvul.011G020400	0.0624012	-2.35429	2.64463	Chr11	Rhodanese/Cell cycle control phosphatase superfamily protein
Phvul.011G020600	0.00452133	-2.36688	2.55404	Chr11	GRAS family transcription factor
Phvul.011G024600	0.00579356	-2.78436	3.32976	Chr11	GRAS family transcription factor
Phvul.011G028200	0.0268737	-2.31257	0	Chr11	serine carboxypeptidase-like 35
Phvul.011G029200	0.0229179	-3.17262	1.45921	Chr11
Phvul.011G029900	0.0580538	-2.77462	0	Chr11	Ankyrin repeat family protein
Phvul.011G032500	0.00717353	-2.52275	0.816617	Chr11	Phototropic-responsive NPH3 family protein
Phvul.011G035600	0.0243273	-3.25209	2.39526	Chr11	Protein kinase protein with adenine nucleotide alpha hydrolases-like domain
Phvul.011G036900	0.0552169	-4.36365	0	Chr11	SAUR-like auxin-responsive protein family
Phvul.011G038000	0.0571171	-2.43604	3.69147	Chr11	SAUR-like auxin-responsive protein family
Phvul.011G045100	0.035011	-2.41511	0	Chr11	Mitochondrial transcription termination factor family protein
Phvul.011G045500	0.00947656	-3.11801	4.40432	Chr11	BTB/POZ domain-containing protein
Phvul.011G049300	0.0274179	-2.32289	1.99131	Chr11	RING/U-box superfamily protein
Phvul.011G050000	0.041196	-4.99829	2.66531	Chr11	SF1 - EXPRESSED PROTEIN
Phvul.011G052700	0.0519167	-2.66343	0	Chr11
Phvul.011G054300	0.0566048	-2.71179	0	Chr11	crinkly4
Phvul.011G060400	0.0461081	-5.26447	0.61673	Chr11	Ctr copper transporter family
Phvul.011G060500	0.0385187	-3.99085	0	Chr11	Ctr copper transporter family
Phvul.011G062700	0.0622434	-2.0376	0	Chr11	ROTUNDIFOLIA like 5
Phvul.011G064600	0.0311248	-2.72353	0.994538	Chr11	XB3 ortholog 1 in Arabidopsis thaliana
Phvul.011G067200	0.0155684	-4.42101	0	Chr11	tonoplast intrinsic protein 1;3
Phvul.011G068400	0.06014	-3.0138	0	Chr11	Disease resistance-responsive (dirigent-like protein) family protein
Phvul.011G068700	0.050953	-2.49725	1.92816	Chr11	Chloroplast-targeted copper chaperone protein
Phvul.011G072900	0.0360014	-3.61943	0	Chr11	-
Phvul.011G074300	0.0520768	-2.53751	0	Chr11	beta-galactosidase 8
Phvul.011G074900	0.0159076	-2.42728	0	Chr11	beta-galactosidase 8
Phvul.011G077600	0.0309572	-3.66765	1.95378	Chr11	beta-galactosidase 8
Phvul.011G077800	0.0304192	-2.01249	2.02076	Chr11	Late embryogenesis abundant (LEA) protein-related
Phvul.011G079500	0.0265223	-6.39699	0	Chr11	Protein of unknown function, DUF584
Phvul.011G081800	0.042283	-2.29396	1.23171	Chr11	protein kinase family protein / peptidoglycan-binding LysM domain-containing protein
Phvul.011G085200	0.043799	-4.14958	0.196924	Chr11	xyloglucan endotransglucosylase/hydrolase 32
Phvul.011G086400	0.0246497	-2.31201	2.77301	Chr11	C2H2-type zinc finger family protein
Phvul.011G086600	0.0310486	-4.95039	0	Chr11	C2H2 and C2HC zinc fingers superfamily protein
Phvul.011G091800	0.0208007	-2.5528	0	Chr11	Tetratricopeptide repeat (TPR)-like superfamily protein
Phvul.011G096400	0.0026399	-3.97114	0	Chr11	photosystem I subunit O
Phvul.011G100900	0.00720014	-2.01766	3.08255	Chr11	alpha/beta-Hydrolases superfamily protein
Phvul.011G101000	0.0256577	-4.51007	0.607208	Chr11	-
Phvul.011G102700	0.0374348	-2.60907	0	Chr11	small and basic intrinsic protein 1A
Phvul.011G111100	0.0491264	-5.06595	0	Chr11	-
Phvul.011G111200	0.00249084	-4.03747	0	Chr11	NAD(P)H dehydrogenase B3
Phvul.011G117600	0.0591604	-2.51335	0	Chr11	expansin A20
Phvul.011G118600	0.0581	-2.00483	0.288735	Chr11	Integrase-type DNA-binding superfamily protein
Phvul.011G118800	0.0571771	-2.41194	0	Chr11	Major facilitator superfamily protein
Phvul.011G119300	0.0351061	-4.22571	0	Chr11	Protein of unknown function (DUF506)
Phvul.011G120300	0.0271352	-2.14161	0	Chr11	plastid transcription factor 1
Phvul.011G123200	0.0336989	-2.8091	1.68151	Chr11	C2H2 and C2HC zinc fingers superfamily protein
Phvul.011G132500	0.0127271	-3.05709	0	Chr11
Phvul.011G135200	0.048384	-2.18186	0	Chr11
Phvul.011G136600	0.0404119	-2.50534	0	Chr11	fatty alcohol oxidase 3
Phvul.011G141400	0.0505581	-4.35739	1.95922	Chr11	C-terminal cysteine residue is changed to a serine 1
Phvul.011G145400	0.0213988	-4.44115	0	Chr11	organic cation/carnitine transporter4
Phvul.011G149700	0.021284	-3.01081	0	Chr11	pinoid-binding protein 1
Phvul.011G153800	0.01611	-3.14358	0	Chr11	Late embryogenesis abundant (LEA) protein-related
Phvul.011G153900	0.00164728	-3.4132	0	Chr11	Late embryogenesis abundant (LEA) protein-related
Phvul.011G155700	0.0424459	-3.86003	0	Chr11	light-harvesting chlorophyll B-binding protein 3
Phvul.011G158700	0.00701954	-3.10867	0	Chr11	SPA1-related 3
Phvul.011G158900	0.0611662	-2.03379	3.40076	Chr11	VQ motif-containing protein
Phvul.011G162600	0.0457532	-2.88601	2.71503	Chr11	FH interacting protein 1
Phvul.011G165000	0.0560497	-2.3597	0.38346	Chr11
Phvul.011G168700	0.00876327	-3.34865	0	Chr11	RING/U-box superfamily protein
Phvul.011G173900	0.0475932	-3.59703	0	Chr11	SOUL heme-binding family protein
Phvul.011G174700	0.0514491	-2.42941	0.440097	Chr11	SAUR-like auxin-responsive protein family
Phvul.011G177100	0.026366	-2.44774	0	Chr11	hydroxymethylbilane synthase
Phvul.011G180000	0.0268563	-2.31807	0.8376	Chr11	Histone H3 K4-specific methyltransferase SET7/9 family protein
Phvul.011G181900	0.0586021	-2.75977	1.21535	Chr11	Protein kinase superfamily protein
Phvul.011G189000	0.0367711	-2.31293	0	Chr11	root hair specific 12
Phvul.011G190000	0.0468651	-3.79101	0	Chr11	Protein kinase superfamily protein
Phvul.011G191200	0.00847786	-3.25592	0	Chr11	vacuolar ATP synthase catalytic subunit-related / V-ATPase-related / vacuolar proton pump-related
Phvul.011G193200	0.0211369	-3.09446	0	Chr11	cysteine-rich RLK (RECEPTOR-like protein kinase) 10
Phvul.011G194200	0.0583295	-4.34956	0	Chr11	cysteine-rich RLK (RECEPTOR-like protein kinase) 25
Phvul.011G196900	0.0290081	-2.35605	2.7663	Chr11	nodulin MtN21 /EamA-like transporter family protein
Phvul.011G197300	0.000401827	-2.15798	0	Chr11	Lateral organ boundaries (LOB) domain family protein
Phvul.011G198600	0.0577417	-2.214	0	Chr11	sulfotransferase 2A
Phvul.011G199000	0.00535089	-2.04317	0	Chr11	sulfotransferase 2A
Phvul.011G199600	0.0242189	-4.0132	0	Chr11	sulfotransferase 2A
Phvul.011G200100	0.0436455	-2.46683	0	Chr11	Protein of unknown function, DUF617
Phvul.011G204600	0.0019647	-2.0773	0	Chr11
Phvul.011G210100	0.0230574	-3.12032	6.85772	Chr11
Phvul.011G214900	0.0507271	-2.16718	1.63311	Chr11	inositol polyphosphate kinase 2 beta
Phvul.011G215500	0.00361259	-2.44822	0	Chr11	organic cation/carnitine transporter 3
Phvul.011G215600	0.0162533	-2.89159	0	Chr11	organic cation/carnitine transporter 3

## Sheet: Nodulated Upregulated
Details of upregulated differentially expressed genes in nodulated roots.
Fold change ≥ 2, unpaired t-test p-value ≤ 0.05
P. vulgaris Locus Name	t-test p-value	Fold Change	RPKM values	Chromosome	Gene Description
Phvul.001G000800	0.0265896	2.55976	1.84587	Chr01	12-oxophytodienoate reductase 1
Phvul.001G007500	0.00135449	2.40188	1.47004	Chr01	DnaJ/Hsp40 cysteine-rich domain superfamily protein
Phvul.001G011300	0.00690435	2.74569	2.7856	Chr01	Peroxidase superfamily protein
Phvul.001G015000	0.0298518	4.50308	2.44427	Chr01	like COV 3
Phvul.001G016400	0.00734358	3.89983	0	Chr01	Protein of unknown function (DUF607)
Phvul.001G016700	0.0332529	2.67426	4.707	Chr01	thaumatin-like protein 3
Phvul.001G017900	0.0374942	2.15963	1.4216	Chr01	Transducin/WD40 repeat-like superfamily protein
Phvul.001G019200	0.0223014	2.36577	4.46676	Chr01	myb domain protein 73
Phvul.001G020300	0.0500076	3.97842	0.114813	Chr01	phospholipase A 2A
Phvul.001G022100	0.0149759	2.0845	0.704414	Chr01	cytochrome P450, family 707, subfamily A, polypeptide 4
Phvul.001G026400	0.0284255	2.56736	0.414564	Chr01	Glycosyl hydrolase family 35 protein
Phvul.001G028500	0.044947	2.31757	0	Chr01
Phvul.001G028800	0.01408	3.4816	0	Chr01	-
Phvul.001G029200	0.018586	2.50026	4.1852	Chr01	phytosulfokine 4 precursor
Phvul.001G030900	0.0221222	3.31841	0	Chr01	-
Phvul.001G037800	0.0150624	2.64716	0.125155	Chr01
Phvul.001G039600	0.0347596	7.7765	9.06475	Chr01	Mitochondrial substrate carrier family protein
Phvul.001G047900	0.0454016	2.15599	3.18223	Chr01	Protein kinase superfamily protein
Phvul.001G050300	0.0539097	3.92259	0.0654531	Chr01	Bifunctional inhibitor/lipid-transfer protein/seed storage 2S albumin superfamily protein
Phvul.001G051000	0.0183083	5.37497	1.07889	Chr01	-
Phvul.001G052100	0.0250368	2.81353	2.08855	Chr01	cytochrome P450, family 71, subfamily B, polypeptide 35
Phvul.001G053100	0.0164704	2.77602	0	Chr01	Protein of unknown function, DUF642
Phvul.001G056100	0.00293963	6.1593	3.55482	Chr01	molybdate transporter 1
Phvul.001G056400	0.02134	3.30992	1.83971	Chr01	O-Glycosyl hydrolases family 17 protein
Phvul.001G058300	0.00833283	2.56199	2.48405	Chr01	FASCICLIN-like arabinogalactan protein 8
Phvul.001G060400	0.000598193	3.37303	0.584864	Chr01	rhamnose biosynthesis 1
Phvul.001G063500	0.0107441	3.47468	0	Chr01	Plant stearoyl-acyl-carrier-protein desaturase family protein
Phvul.001G064100	0.0245664	4.51479	0.799771	Chr01	Plant stearoyl-acyl-carrier-protein desaturase family protein
Phvul.001G066000	0.0476076	3.13957	6.99206	Chr01	gibberellin 20-oxidase 3
Phvul.001G066900	0.0131688	2.22923	0	Chr01	RING/U-box superfamily protein
Phvul.001G069300	0.0318256	3.37007	4.39944	Chr01	Protein kinase superfamily protein
Phvul.001G073500	0.0342427	6.37847	0.0344492	Chr01	casein kinase I-like 3
Phvul.001G078400	0.0128595	3.06669	2.26197	Chr01	Sulfite exporter TauE/SafE family protein
Phvul.001G079300	0.0584304	6.1687	0	Chr01	GRF zinc finger / Zinc knuckle protein
Phvul.001G081600	0.00699586	4.16355	5.69933	Chr01	YELLOW STRIPE like 1
Phvul.001G082500	0.00322356	3.10052	1.48619	Chr01	UDP-Glycosyltransferase superfamily protein
Phvul.001G083000	0.0601061	2.49055	0	Chr01	Chalcone and stilbene synthase family protein
Phvul.001G083800	0.00897677	2.93912	4.87351	Chr01	Uncharacterised protein family (UPF0041)
Phvul.001G084100	0.027269	2.66112	7.72238	Chr01	RING/U-box superfamily protein
Phvul.001G089000	0.00274709	4.92821	0.559134	Chr01	Plant transposase (Ptta/En/Spm family)
Phvul.001G090300	0.0616074	2.79502	0	Chr01	Thioredoxin superfamily protein
Phvul.001G101900	0.0423163	5.0559	6.19087	Chr01	Sec14p-like phosphatidylinositol transfer family protein
Phvul.001G106600	0.0381926	2.01088	2.15798	Chr01	Peroxidase superfamily protein
Phvul.001G110100	0.0547634	4.7228	4.88313	Chr01	NDH-dependent cyclic electron flow 1
Phvul.001G111800	0.0414152	4.13393	0.868652	Chr10	Ethylene-Responsive Transcription Factor Crf3-Related
Phvul.001G111800	0.0193052	2.53744	4.11772	Chr01	related to AP2 11
Phvul.001G112800	0.0107356	9.85304	4.97345	Chr01	spermidine hydroxycinnamoyl transferase
Phvul.001G113900	0.0449518	2.96559	6.57223	Chr01	Ankyrin repeat family protein
Phvul.001G114800	0.0138189	5.39235	2.48306	Chr01	Protein of unknown function (DUF1637)
Phvul.001G119100	0.0531949	2.30703	4.16105	Chr01	Mog1/PsbP/DUF1795-like photosystem II reaction center PsbP family protein
Phvul.001G119800	0.0147496	2.92798	0.886545	Chr01	Cyclin family protein
Phvul.001G123400	0.00776926	3.05794	2.0509	Chr01	VQ motif-containing protein
Phvul.001G124000	0.0391257	2.48851	0.130754	Chr01
Phvul.001G124100	0.0472102	2.00028	5.96178	Chr01	Ankyrin repeat family protein / BTB/POZ domain-containing protein
Phvul.001G127700	0.0315335	2.97772	1.81907	Chr01	Gibberellin-regulated family protein
Phvul.001G129100	0.037197	8.40192	4.60877	Chr01	alpha carbonic anhydrase 4
Phvul.001G132500	0.0490318	4.40777	0.0699384	Chr01	NB-ARC domain-containing disease resistance protein
Phvul.001G135400	0.00921248	5.00948	1.87777	Chr01	RNA-directed DNA polymerase (reverse transcriptase)-related family protein
Phvul.001G136100	0.00271498	2.35667	0	Chr01	Integrase-type DNA-binding superfamily protein
Phvul.001G139500	0.0423571	2.14145	1.73003	Chr01	cytochrome P450, family 93, subfamily D, polypeptide 1
Phvul.001G141700	0.00911336	2.30102	1.6498	Chr01	myb-like HTH transcriptional regulator family protein
Phvul.001G142000	0.0236576	2.61894	2.1911	Chr01	Late Embryogenesis Abundant 4-5
Phvul.001G142900	0.0332129	2.56485	1.72551	Chr01	Cysteine/Histidine-rich C1 domain family protein
Phvul.001G145400	0.0152543	2.40784	2.35993	Chr01
Phvul.001G145500	0.0240361	3.008	6.21748	Chr01	Disease resistance-responsive (dirigent-like protein) family protein
Phvul.001G147400	0.00576768	2.19204	0	Chr01	DNAse I-like superfamily protein
Phvul.001G148000	0.00478766	3.28085	3.14017	Chr01	-
Phvul.001G152800	0.00428548	4.64605	2.78015	Chr01	-
Phvul.001G156600	0.061592	2.07125	7.03364	Chr01	indole-3-acetic acid inducible 14
Phvul.001G157700	0.0381604	4.56199	0.712714	Chr01	P-loop containing nucleoside triphosphate hydrolases superfamily protein
Phvul.001G159300	0.0294249	3.35546	4.47748	Chr01	lateral organ boundaries-domain 16
Phvul.001G160000	0.0331938	2.26264	0	Chr01	RING/U-box superfamily protein
Phvul.001G161000	0.0566896	2.54244	3.04029	Chr01	myb domain protein 15
Phvul.001G161400	0.0163948	5.79285	6.85763	Chr01	Protein of unknown function (DUF640)
Phvul.001G162900	0.000354804	2.62757	2.71572	Chr01
Phvul.001G165900	0.023093	3.18095	0	Chr01	ABC-2 and Plant PDR ABC-type transporter family protein
Phvul.001G166000	0.0147188	3.16392	0	Chr01	pleiotropic drug resistance 12
Phvul.001G166200	0.0181524	4.47684	0	Chr01	ABC-2 and Plant PDR ABC-type transporter family protein,pleiotropic drug resistance 9
Phvul.001G166300	0.0491671	2.08764	0	Chr01	pleiotropic drug resistance 12
Phvul.001G166400	0.0492244	2.43275	0	Chr01	pleiotropic drug resistance 12
Phvul.001G169300	0.00947484	2.76926	1.94585	Chr01	cation/H+ exchanger 20
Phvul.001G183200	0.0542361	2.78807	0	Chr01	Acyl-CoA N-acyltransferase with RING/FYVE/PHD-type zinc finger domain
Phvul.001G185100	0.0469784	4.41322	4.96834	Chr01	sequence-specific DNA binding transcription factors
Phvul.001G185700	0.000167324	3.28698	2.04442	Chr01	-
Phvul.001G187700	0.0329038	3.13546	0	Chr01	pleiotropic drug resistance 6
Phvul.001G189000	0.0040114	4.89392	0.549014	Chr01	Purple acid phosphatases superfamily protein
Phvul.001G193100	0.0385416	2.78456	5.94796	Chr01	AP2/B3-like transcriptional factor family protein
Phvul.001G194400	0.00775377	4.67663	4.06586	Chr01	Putative lysine decarboxylase family protein
Phvul.001G195700	0.00925006	3.60166	0	Chr01	Aluminium activated malate transporter family protein
Phvul.001G201500	0.0500324	3.10999	0.232869	Chr01	-
Phvul.001G203600	0.0548852	2.75407	0.391653	Chr01	Thioredoxin superfamily protein
Phvul.001G205900	0.0216899	2.70218	2.48159	Chr01	TSPO(outer membrane tryptophan-rich sensory protein)-related
Phvul.001G206000	0.0174091	2.70569	3.72631	Chr01	xylosyltransferase 1
Phvul.001G206500	0.0467652	3.10999	0	Chr01	multidrug resistance-associated protein 4
Phvul.001G206600	0.017366	2.74559	0	Chr01	multidrug resistance-associated protein 10
Phvul.001G207300	0.032261	3.95799	0.462736	Chr01	Plant invertase/pectin methylesterase inhibitor superfamily protein
Phvul.001G207500	0.0603107	2.3072	1.18382	Chr01	alpha/beta-Hydrolases superfamily protein
Phvul.001G210400	0.0564699	3.72834	2.13691	Chr01	Chaperone DnaJ-domain superfamily protein
Phvul.001G212200	0.0472262	3.98153	6.27238	Chr01	-
Phvul.001G216100	0.0334065	5.4516	2.24736	Chr01	NAD(P)-binding Rossmann-fold superfamily protein
Phvul.001G218800	0.00425006	2.68167	0	Chr01	phytochrome interacting factor 3
Phvul.001G226700	0.00739011	2.21271	0	Chr01	P-loop nucleoside triphosphate hydrolases superfamily protein with CH (Calponin Homology) domain
Phvul.001G229500	0.0285064	3.88581	9.74909	Chr01	Glutamine Synthetase
Phvul.001G233200	0.0476442	5.64189	3.02405	Chr01	-
Phvul.001G237300	0.0291291	2.15457	0	Chr01	Major facilitator superfamily protein
Phvul.001G237500	0.00368209	8.75292	3.71693	Chr01	Major facilitator superfamily protein
Phvul.001G237700	0.0571639	2.87553	0	Chr01	Major facilitator superfamily protein
Phvul.001G237800	0.023849	3.2475	0	Chr01	Major facilitator superfamily protein
Phvul.001G239900	0.048662	8.97074	7.94817	Chr01	cellulase 2
Phvul.001G242100	0.0108603	2.8421	0.475652	Chr01	light harvesting complex photosystem II
Phvul.001G246900	0.00545712	4.2475	0	Chr01	-
Phvul.001G249100	0.022858	2.44687	0.447388	Chr01
Phvul.001G250800	0.0380584	11.2684	5.95147	Chr01	slufate transporter 2;1
Phvul.001G253500	0.0531952	3.94803	0	Chr01	GCR2-like 1
Phvul.001G256800	0.0470642	6.85892	1.98149	Chr01	Pectate lyase family protein
Phvul.001G258900	0.0483941	3.29336	2.90605	Chr01	B12D protein
Phvul.001G261500	0.0193228	5.38562	9.27032	Chr01	cytochrome P450, family 78, subfamily A, polypeptide 5
Phvul.001G262300	0.0581157	2.73914	4.41896	Chr01	Protein of unknown function (DUF579)
Phvul.001G262400	0.023263	4.23962	6.80558	Chr01	glycosylphosphatidylinositol-anchored lipid protein transfer 1
Phvul.001G263500	0.0143	3.05639	0.180131	Chr01	Transmembrane amino acid transporter family protein
Phvul.001G266200	0.047712	2.11219	0	Chr01	Pectin lyase-like superfamily protein
Phvul.001G267300	0.0493386	2.2549	0	Chr01	Protein of unknown function (DUF803)
Phvul.002G000900	0.0161558	2.66879	1.08284	Chr02	HXXXD-type acyl-transferase family protein
Phvul.002G001800	0.0544925	2.11272	0	Chr02	cationic amino acid transporter 6
Phvul.002G002000	0.0275512	2.35709	6.85905	Chr02	TIFY domain/Divergent CCT motif family protein
Phvul.002G004300	0.0483591	4.73114	6.41268	Chr02	Haloacid dehalogenase-like hydrolase (HAD) superfamily protein
Phvul.002G006800	0.0540936	4.54756	5.00698	Chr02	-
Phvul.002G007800	0.035108	2.01606	3.7723	Chr02	HAESA-like 2
Phvul.002G007900	0.0419745	2.49617	4.39316	Chr02	tubulin alpha-2 chain
Phvul.002G008000	0.0399385	5.21201	0.154341	Chr02	-
Phvul.002G009200	0.00641373	2.01661	6.51937	Chr02	basic leucine-zipper 5
Phvul.002G009300	0.0125954	7.34125	7.472	Chr02	phytosulfokine 4 precursor
Phvul.002G009700	0.0284412	2.76914	3.25059	Chr02	VQ motif-containing protein
Phvul.002G016400	0.0272771	2.457	4.56313	Chr02	UDP-glucosyl transferase 73B5
Phvul.002G016500	0.0241267	2.44232	5.57478	Chr02	UDP-glucosyl transferase 73B5
Phvul.002G017500	0.0107981	4.45835	6.09467	Chr02	S-adenosyl-L-methionine-dependent methyltransferases superfamily protein
Phvul.002G021400	0.000781133	2.15665	5.49256	Chr02	Homeodomain-like superfamily protein
Phvul.002G021800	0.0271474	4.36918	1.83131	Chr02	VIRB2-interacting protein 3
Phvul.002G022600	0.0235481	4.19473	1.52117	Chr02	GDSL-like Lipase/Acylhydrolase superfamily protein
Phvul.002G023800	0.0268284	4.08628	4.85227	Chr02	-
Phvul.002G025300	0.0254927	4.25159	4.5775	Chr02	cytochrome P450, family 71, subfamily B, polypeptide 34
Phvul.002G027200	0.0121153	2.34226	7.76662	Chr02	homeobox protein 40
Phvul.002G027900	0.0294275	2.52131	0.79086	Chr02	RmlC-like cupins superfamily protein
Phvul.002G028200	0.0361342	9.6799	4.71906	Chr02	Major facilitator superfamily protein
Phvul.002G028300	0.0384292	9.74537	4.90823	Chr02	Major facilitator superfamily protein
Phvul.002G028500	0.0232338	3.78807	0	Chr02	Major facilitator superfamily protein
Phvul.002G028600	0.0505116	3.37303	0	Chr02	Major facilitator superfamily protein
Phvul.002G032100	0.0530075	2.10999	0	Chr02	syntaxin of plants 112
Phvul.002G033800	0.0434589	2.29848	2.51408	Chr02	Heavy metal transport/detoxification superfamily protein
Phvul.002G046000	0.0250346	2.0824	2.82819	Chr02	Sec14p-like phosphatidylinositol transfer family protein
Phvul.002G047700	0.0610175	2.60555	2.47516	Chr02	Protein of unknown function (DUF3049)
Phvul.002G048200	0.0541343	4.37303	0	Chr02	protodermal factor 2
Phvul.002G049000	0.0622366	4.59542	0.294894	Chr02	gibberellin 2-oxidase 8
Phvul.002G050900	0.0409021	2.13611	5.29629	Chr02
Phvul.002G055300	0.0386175	2.2475	0	Chr02
Phvul.002G056300	0.0607529	2.01099	5.8959	Chr02	Homeobox-leucine zipper protein 4 (HB-4) / HD-ZIP protein
Phvul.002G059100	0.0187863	2.00977	2.90135	Chr02	Protein kinase superfamily protein
Phvul.002G059500	0.0569459	3.57016	1.26946	Chr02	protein kinase family protein / peptidoglycan-binding LysM domain-containing protein
Phvul.002G060600	0.0222493	2.57587	4.83294	Chr02	receptor serine/threonine kinase, putative
Phvul.002G063000	0.0336793	2.12946	2.42503	Chr02	Nucleotide-diphospho-sugar transferases superfamily protein
Phvul.002G064200	0.0480087	5.15939	8.48828	Chr02	early nodulin gene
Phvul.002G068500	0.0558512	7.58033	4.00416	Chr02	Werner syndrome-like exonuclease
Phvul.002G069200	0.0545424	2.74094	0	Chr02
Phvul.002G080100	0.0302081	4.89216	5.55484	Chr02	Glutathione S-transferase family protein
Phvul.002G080200	0.0425185	3.02041	0	Chr02	glutathione S-transferase TAU 18
Phvul.002G082900	0.00280247	2.35028	1.99858	Chr02	C2H2 and C2HC zinc fingers superfamily protein
Phvul.002G083600	0.041544	3.15123	6.18334	Chr02	expansin A15
Phvul.002G086000	0.0611179	4.74332	0.959568	Chr02	phytochrome kinase substrate 1
Phvul.002G088400	0.0168608	2.25589	4.05408	Chr02	basic helix-loop-helix (bHLH) DNA-binding superfamily protein
Phvul.002G089700	0.050212	3.27686	0.898978	Chr02	WRKY DNA-binding protein 9
Phvul.002G094000	0.0311614	2.39786	5.60695	Chr02	Auxin efflux carrier family protein
Phvul.002G095300	0.0491791	2.65395	1.58232	Chr02	sulfate transporter 91
Phvul.002G096300	0.0272159	2.63471	6.43558	Chr02
Phvul.002G096800	0.0477057	2.1501	0.954736	Chr02
Phvul.002G103300	0.00698614	3.48851	0	Chr02	Uncharacterised protein family (UPF0114)
Phvul.002G106900	0.0575369	2.56541	4.31968	Chr02	Protein of unknown function (DUF630) ;Protein of unknown function (DUF632)
Phvul.002G107700	0.0463279	2.95509	0	Chr02	Rhodanese/Cell cycle control phosphatase superfamily protein
Phvul.002G108100	0.0545416	2.11841	0	Chr02	vacuolar membrane ATPase 10
Phvul.002G109500	0.00467618	2.21678	3.99458	Chr02
Phvul.002G109900	0.0187024	3.21425	2.65342	Chr02	Plant protein of unknown function (DUF869)
Phvul.002G114900	0.0475405	3.69496	0	Chr02	RING/U-box superfamily protein
Phvul.002G116600	0.0555329	2.72774	0.702661	Chr02	Transducin/WD40 repeat-like superfamily protein
Phvul.002G118900	0.0489661	2.68697	4.35827	Chr02	hydroxy methylglutaryl CoA reductase 1
Phvul.002G123000	0.0303846	2.30401	0	Chr02
Phvul.002G126100	0.0146318	2.01498	2.12573	Chr02	cytochrome P450, family 93, subfamily D, polypeptide 1
Phvul.002G137000	0.0501437	3.119	0	Chr02	homeobox-7
Phvul.002G139200	0.0356731	2.41405	8.8523	Chr02	phosphoenolpyruvate carboxykinase 1
Phvul.002G142800	0.00833979	2.57219	6.36442	Chr02	beta HLH protein 93
Phvul.002G143300	0.0399766	6.53368	2.9261	Chr02	ABC-2 type transporter family protein
Phvul.002G144500	0.0111419	2.61971	0	Chr02	cinnamyl alcohol dehydrogenase 6
Phvul.002G146300	0.0552655	2.01754	5.22812	Chr02	Protein kinase superfamily protein
Phvul.002G147100	0.0578522	3.00256	0	Chr02	basic helix-loop-helix (bHLH) DNA-binding superfamily protein
Phvul.002G147500	0.0476695	3.24317	0	Chr02	F-box family protein
Phvul.002G148900	0.0166306	2.27564	2.97594	Chr02	homeobox protein 22
Phvul.002G152700	0.0406818	3.47866	0	Chr02	leucoanthocyanidin dioxygenase
Phvul.002G154300	0.0476084	2.09518	0	Chr02	hapless 2
Phvul.002G154500	0.040377	2.69169	0	Chr02	chlorophyll A/B binding protein 1
Phvul.002G154900	0.0408277	2.51988	3.81967	Chr02	IQ-domain 22
Phvul.002G155400	0.011412	2.91621	2.7602	Chr02	osmotin 34
Phvul.002G156100	0.0485209	3.24394	0.487765	Chr02	Protein of unknown function (DUF567)
Phvul.002G156700	0.0261467	2.69439	1.76784	Chr02	actin depolymerizing factor 7
Phvul.002G157600	0.0429839	2.35622	0	Chr02	glutamate-cysteine ligase
Phvul.002G160600	0.0375824	2.57291	5.56029	Chr02	Protein of unknown function (DUF567)
Phvul.002G161900	0.0489797	3.05175	0	Chr02	cytochrome P450, family 82, subfamily C, polypeptide 4
Phvul.002G164400	0.0197259	3.46888	1.29212	Chr02	-
Phvul.002G165000	0.00772722	2.60547	3.64775	Chr02	Glycine-rich protein family
Phvul.002G166200	0.0102915	3.61403	2.05782	Chr02	SEC14-like 12
Phvul.002G166600	0.0201031	4.22341	0	Chr02	S-adenosyl-L-methionine-dependent methyltransferases superfamily protein
Phvul.002G166700	0.0421896	2.51708	4.14456	Chr02	Lateral root primordium (LRP) protein-related
Phvul.002G167400	0.035982	5.29468	1.53537	Chr02	Cytochrome P450 superfamily protein
Phvul.002G168500	0.00500443	2.61225	1.71307	Chr02	C2H2-like zinc finger protein
Phvul.002G171100	0.0546151	2.0929	2.19513	Chr02	Protein of unknown function (DUF1666)
Phvul.002G173900	0.0408166	2.18406	8.40426	Chr02	cytochrome P450, family 78, subfamily A, polypeptide 5
Phvul.002G176200	0.000440526	5.57384	2.69035	Chr02	NAD(P)-binding Rossmann-fold superfamily protein
Phvul.002G181000	0.0541895	3.46584	3.92832	Chr02	-
Phvul.002G186600	0.0503512	3.48367	0	Chr02	mitogen-activated protein kinase kinase kinase 21
Phvul.002G187700	0.00112708	4.37425	0	Chr02	cytochrome P450, family 81, subfamily D, polypeptide 8
Phvul.002G187800	0.0533972	2.28602	0.162954	Chr02	cytochrome P450, family 81, subfamily D, polypeptide 8
Phvul.002G199700	0.0360756	5.09066	1.99451	Chr02	FAD-binding Berberine family protein
Phvul.002G199800	0.0076305	3.22176	2.06609	Chr02	FAD-binding Berberine family protein
Phvul.002G200600	0.0473489	2.70225	0.136691	Chr02	FAD-binding Berberine family protein
Phvul.002G201600	0.0608663	2.3528	0	Chr02	polygalacturonase inhibiting protein 1
Phvul.002G201700	0.0582407	3.2584	0.184253	Chr02	polygalacturonase inhibiting protein 1
Phvul.002G204400	0.04349	4.88851	4.86264	Chr02	nodulin MtN21 /EamA-like transporter family protein
Phvul.002G204800	0.0405575	9.119	5.61052	Chr02	-
Phvul.002G205000	0.0301473	8.67732	6.5153	Chr02	Vacuolar iron transporter (VIT) family protein
Phvul.002G207500	0.012906	3.86468	2.11481	Chr02	light harvesting complex photosystem II subunit 6
Phvul.002G214800	0.0557459	2.26366	5.30683	Chr02	Protein of unknown function, DUF593
Phvul.002G216700	0.0603442	2.36231	1.01966	Chr02	basic helix-loop-helix (bHLH) DNA-binding superfamily protein
Phvul.002G219300	0.0405085	2.78807	0	Chr02	terpene synthase 14
Phvul.002G219500	0.0155448	2.00853	1.82739	Chr02	Protein of unknown function, DUF538
Phvul.002G222900	0.0470176	3.3329	1.09577	Chr02	syntaxin of plants 124
Phvul.002G224800	0.057042	2.75237	4.13772	Chr02	serine carboxypeptidase-like 31
Phvul.002G225400	0.009436	5.95868	1.11481	Chr02	Toll-Interleukin-Resistance (TIR) domain family protein
Phvul.002G227400	0.0449109	2.14234	0	Chr02	dehydroquinate dehydratase, putative / shikimate dehydrogenase, putative
Phvul.002G228100	0.00817919	3.74226	0.686539	Chr02	Rubber elongation factor protein (REF)
Phvul.002G228400	0.0394506	2.46563	0.228681	Chr02	heat shock transcription factor B2A
Phvul.002G228700	0.00201933	2.3697	3.41266	Chr02	lipoxygenase 3
Phvul.002G229800	0.0020768	4.43192	0	Chr02	AP2/B3-like transcriptional factor family protein
Phvul.002G230600	0.0211351	7.77644	3.27889	Chr02	-
Phvul.002G231400	0.0440542	2.05332	1.69768	Chr02	HSP20-like chaperones superfamily protein
Phvul.002G232000	0.022683	3.14425	1.15663	Chr02	-
Phvul.002G235100	0.0354587	2.38155	1.5707	Chr02
Phvul.002G239300	0.054665	6.77157	3.87245	Chr02	Granulin repeat cysteine protease family protein
Phvul.002G240400	0.0349961	2.59542	0	Chr02	nodulin MtN21 /EamA-like transporter family protein
Phvul.002G240500	0.0280492	2.12096	0.396706	Chr02
Phvul.002G241000	0.012803	2.22889	2.27447	Chr02
Phvul.002G253500	0.050944	2.34434	0.171619	Chr02	S-adenosyl-L-methionine-dependent methyltransferases superfamily protein
Phvul.002G253800	0.0359348	3.45508	0.435255	Chr02	DNAse I-like superfamily protein
Phvul.002G259000	0.0483702	2.42817	1.69292	Chr02	mitogen-activated protein kinase phosphatase 1
Phvul.002G259700	0.0179479	10.8259	10.2924	Chr02	-
Phvul.002G260600	0.00835089	4.83915	0.0445792	Chr02	GTP cyclohydrolase II
Phvul.002G262500	0.0440269	3.94745	7.01687	Chr02	Heavy metal transport/detoxification superfamily protein
Phvul.002G263800	0.0531438	2.00744	0	Chr02	Cytochrome P450 superfamily protein,cytochrome P450, family 71, subfamily A, polypeptide 26
Phvul.002G263900	0.0439668	3.05098	2.50584	Chr02	cytochrome P450, family 71, subfamily B, polypeptide 34
Phvul.002G267300	0.0303228	3.62583	0	Chr02	Protein kinase superfamily protein
Phvul.002G268500	0.010259	4.09675	4.14178	Chr02	cinnamyl alcohol dehydrogenase 9
Phvul.002G272000	0.0242019	2.2438	0	Chr02	callose synthase 5
Phvul.002G273500	0.0145123	2.00529	8.28097	Chr02	phosphoribosylaminoimidazole carboxylase
Phvul.002G281600	0.0405759	2.06825	1.35117	Chr02	transducin family protein / WD-40 repeat family protein
Phvul.002G283100	0.0605525	2.23974	0	Chr02	basic helix-loop-helix (bHLH) DNA-binding superfamily protein
Phvul.002G286300	0.0185956	2.16511	0	Chr02	CBS / octicosapeptide/Phox/Bemp1 (PB1) domains-containing protein
Phvul.002G286600	0.0463209	3.2475	0	Chr02	osmotin 34
Phvul.002G290700	0.0523784	5.11031	1.08177	Chr02	cytochrome P450, family 86, subfamily A, polypeptide 4
Phvul.002G294900	0.0562762	4.66153	1.62449	Chr02	Disease resistance-responsive (dirigent-like protein) family protein
Phvul.002G296000	0.0423606	3.95377	8.67713	Chr02	arabinogalactan protein 20
Phvul.002G299200	0.0542339	3.04493	0	Chr02	phospholipase A 2A
Phvul.002G300900	0.0618091	5.84335	2.01167	Chr02	Nodulin MtN3 family protein
Phvul.002G302100	0.0362046	3.34958	0	Chr02	cytochrome P450, family 716, subfamily A, polypeptide 1
Phvul.002G304400	0.00203758	5.03259	6.76636	Chr02	myb-like transcription factor family protein
Phvul.002G308200	0.0609293	4.03721	0	Chr02	-
Phvul.002G311300	0.00456501	4.07657	0.655381	Chr02	glyoxal oxidase-related protein
Phvul.002G311800	3.45299e-05	3.60592	3.23912	Chr02	Transducin/WD40 repeat-like superfamily protein
Phvul.002G311900	0.0421139	10.1188	6.57308	Chr02	Major facilitator superfamily protein
Phvul.002G312400	0.00679892	2.07948	2.0661	Chr02	ABI-1-like 1
Phvul.002G319000	0.0365051	2.71793	1.42293	Chr02	PLANT CADMIUM RESISTANCE 2
Phvul.002G319200	0.0610124	9.00437	9.19046	Chr02	PLANT CADMIUM RESISTANCE 2
Phvul.002G325000	0.0483746	2.66394	3.16294	Chr02
Phvul.002G325400	0.0264826	2.48651	5.5683	Chr02	Disease resistance-responsive (dirigent-like protein) family protein
Phvul.002G329800	0.0177449	3.84971	4.05496	Chr02	beta-6 tubulin
Phvul.002G331700	0.0458209	2.13402	4.22473	Chr02	K+ uptake permease 6
Phvul.002G331800	0.0106225	2.73953	0	Chr02	ARM repeat superfamily protein
Phvul.002G332100	0.0286175	3.21407	0	Chr02	purple acid phosphatase 17
Phvul.002G333200	0.0139968	11.4089	7.54304	Chr02	Adenine nucleotide alpha hydrolases-like superfamily protein
Phvul.002G333500	0.0555806	2.7441	0.432783	Chr02	ARF-GAP domain 15
Phvul.003G005500	0.00737431	2.40407	0.472642	Chr03	cytochrome P450, family 76, subfamily C, polypeptide 4
Phvul.003G006400	0.00066186	3.36197	2.27159	Chr03	YELLOW STRIPE like 7
Phvul.003G006500	0.0546647	5.8102	3.70988	Chr03	YELLOW STRIPE like 7
Phvul.003G009300	0.000185944	3.1463	0	Chr03	cytochrome p450 71b6
Phvul.003G010600	0.0107832	2.24749	4.67263	Chr03	long-chain acyl-CoA synthetase 2
Phvul.003G016100	0.051274	2.82232	0	Chr03	Cyclin family protein
Phvul.003G021400	0.0390609	6.86992	8.76725	Chr03	Plant invertase/pectin methylesterase inhibitor superfamily protein
Phvul.003G021500	0.0317546	4.19213	3.36187	Chr03	Plant invertase/pectin methylesterase inhibitor superfamily protein
Phvul.003G022000	0.0110635	2.98818	2.45489	Chr03	ENTH/ANTH/VHS superfamily protein
Phvul.003G025000	0.0342521	2.26352	4.93432	Chr03	Protein of unknown function, DUF617
Phvul.003G028800	0.0500003	5.74873	3.68569	Chr03	bZIP transcription factor family protein
Phvul.003G030500	0.000589989	2.12059	3.12277	Chr03	endonuclease 2
Phvul.003G031300	0.0325424	4.03599	0	Chr03	3-ketoacyl-CoA synthase 6
Phvul.003G032800	0.0156727	2.54897	1.14746	Chr03	histone acetyltransferase of the CBP family 12
Phvul.003G034200	0.0422718	2.71166	1.30699	Chr03	Protein of unknown function (DUF1262)
Phvul.003G035200	0.00727244	2.52488	1.38662	Chr03	2-oxoacid dehydrogenases acyltransferase family protein
Phvul.003G036200	0.0116578	5.57307	4.49331	Chr03	Major facilitator superfamily protein
Phvul.003G036700	0.00173694	3.27911	2.10199	Chr03	-
Phvul.003G042700	0.0103676	2.8691	4.96172	Chr03	ureide permease 2
Phvul.003G048300	0.0103533	2.71469	4.62924	Chr03	PLC-like phosphodiesterases superfamily protein
Phvul.003G048400	0.0379881	6.94414	2.56565	Chr03	PLC-like phosphodiesterases superfamily protein
Phvul.003G053700	0.0547198	5.12345	5.17431	Chr03	-
Phvul.003G054700	0.0184327	3.25982	6.34961	Chr03	-
Phvul.003G058700	0.0408657	2.536	0	Chr03	ARM repeat superfamily protein
Phvul.003G059200	0.0374652	3.22159	0	Chr03	phytochrome and flowering time regulatory protein (PFT1)
Phvul.003G063700	0.0520406	2.20248	0	Chr03	protein kinase family protein / peptidoglycan-binding LysM domain-containing protein
Phvul.003G068200	0.0291976	2.22862	1.82128	Chr03	CheY-like two-component responsive regulator family protein
Phvul.003G068700	0.0199264	4.71712	0	Chr03	WRKY DNA-binding protein 72
Phvul.003G071500	0.0217771	3.38802	0	Chr03	hAT dimerisation domain-containing protein
Phvul.003G072400	0.0189931	2.81959	0	Chr03	disease resistance protein (TIR-NBS-LRR class), putative
Phvul.003G072500	0.00707913	2.17439	0	Chr03	transmembrane receptors;ATP binding
Phvul.003G077500	0.0524173	3.78807	0.390786	Chr03	-
Phvul.003G078500	0.0163981	4.18339	1.06786	Chr03	-
Phvul.003G083100	0.0166171	2.15128	2.14738	Chr03	Aldolase-type TIM barrel family protein
Phvul.003G083400	0.00209874	4.18038	0.685128	Chr03	-
Phvul.003G087700	0.000811653	2.53771	0.879023	Chr03	Plant protein of unknown function (DUF827)
Phvul.003G093600	0.0598255	2.20145	2.37047	Chr03	Zinc-finger domain of monoamine-oxidase A repressor R1 protein
Phvul.003G097800	0.0502418	2.20876	0.624832	Chr03	galacturonosyltransferase-like 4
Phvul.003G101300	0.0414358	4.00617	1.523	Chr03	basic helix-loop-helix (bHLH) DNA-binding superfamily protein
Phvul.003G101900	0.0223094	5.06932	0	Chr03	Glutaredoxin family protein
Phvul.003G103500	0.0217233	6.30538	3.8936	Chr03	nuclear factor Y, subunit B5
Phvul.003G104900	0.0259098	2.20389	4.62336	Chr03	Heavy metal transport/detoxification superfamily protein
Phvul.003G111300	0.0270046	5.94288	1.51857	Chr03	NAD(P)-binding Rossmann-fold superfamily protein
Phvul.003G111400	0.00848665	2.10228	7.40061	Chr03	acyl-activating enzyme 7
Phvul.003G116500	0.00331111	2.37303	0	Chr03	cell wall / vacuolar inhibitor of fructosidase 1
Phvul.003G117900	0.0195098	4.32449	1.68628	Chr03	Protein of unknown function, DUF538
Phvul.003G118300	0.0134374	3.79085	3.95227	Chr03	gibberellin 2-oxidase 4
Phvul.003G119500	0.00210575	2.21206	4.52483	Chr03
Phvul.003G123800	0.0193458	2.95799	0	Chr03	F-box/RNI-like superfamily protein
Phvul.003G124600	0.0336364	3.25241	3.36313	Chr03	indole-3-acetic acid inducible 31
Phvul.003G126500	0.0269767	2.38036	4.18684	Chr03	Plant invertase/pectin methylesterase inhibitor superfamily
Phvul.003G128200	0.0483974	3.59542	0	Chr03	flavin-dependent monooxygenase 1
Phvul.003G128400	0.00601827	3.13718	4.18453	Chr03	-
Phvul.003G129200	0.00334277	2.77202	7.38361	Chr03	jasmonate-zim-domain protein 1
Phvul.003G131100	0.0535167	6.43596	2.17077	Chr03	Acyl-CoA N-acyltransferases (NAT) superfamily protein
Phvul.003G136400	0.0317571	8.67776	5.2598	Chr03	cytokinin oxidase 3
Phvul.003G137700	0.0330195	4.51118	5.54987	Chr03	Leucine-rich repeat transmembrane protein kinase
Phvul.003G143200	0.0397416	2.79026	0	Chr03	villin 4
Phvul.003G149200	0.00416306	7.22275	6.60309	Chr03	Protein kinase superfamily protein
Phvul.003G151500	0.0214538	2.51119	0.114813	Chr03
Phvul.003G155600	0.0173755	11.0634	8.38236	Chr03	early nodulin-like protein 12
Phvul.003G158500	0.0186804	2.37303	0	Chr03	Glycosyl hydrolase family protein with chitinase insertion domain
Phvul.003G158800	0.00899763	6.28721	6.34708	Chr03	Glycosyl hydrolase family protein with chitinase insertion domain
Phvul.003G159400	0.025403	2.01866	0.618136	Chr03	pleiotropic drug resistance 4
Phvul.003G162100	0.045549	2.96324	4.03925	Chr03	AGC (cAMP-dependent, cGMP-dependent and protein kinase C) kinase family protein
Phvul.003G162200	0.0535287	4.27486	0.922168	Chr03	early nodulin-related
Phvul.003G162500	0.027446	3.50952	1.61096	Chr03	Ran BP2/NZF zinc finger-like superfamily protein
Phvul.003G165100	0.00752038	3.16015	0	Chr03	Ypt/Rab-GAP domain of gyp1p superfamily protein
Phvul.003G172900	0.0588332	3.45545	4.3881	Chr03	-
Phvul.003G173200	0.0320216	2.25656	0	Chr03
Phvul.003G173600	0.0112304	5.5301	1.97175	Chr03	-
Phvul.003G176800	0.0535557	2.02133	0.504024	Chr03	Duplicated homeodomain-like superfamily protein
Phvul.003G177300	0.0432069	2.9978	0	Chr03	TCP family transcription factor
Phvul.003G177800	0.0218998	2.068	0	Chr03	Oleosin family protein
Phvul.003G181100	0.0403012	6.4564	3.45055	Chr03	glutamine dumper 3
Phvul.003G182700	0.0455536	3.55456	3.6929	Chr03	K-box region and MADS-box transcription factor family protein
Phvul.003G184200	0.0219706	2.4467	1.95388	Chr03
Phvul.003G185500	0.0302504	2.39943	0	Chr03	Cytochrome P450 superfamily protein
Phvul.003G189500	0.0359279	2.21279	4.67249	Chr03	GDSL-like Lipase/Acylhydrolase superfamily protein
Phvul.003G190200	0.00359224	2.87553	0	Chr03	Exostosin family protein
Phvul.003G190300	0.035341	3.28652	2.31883	Chr03	mini zinc finger 2
Phvul.003G196900	0.0407686	2.34404	2.64075	Chr03	Transducin/WD40 repeat-like superfamily protein
Phvul.003G197400	0.0598943	4.34707	7.5818	Chr03	Gibberellin-regulated family protein
Phvul.003G198100	0.00207922	2.22086	3.59529	Chr03	nodulin MtN21 /EamA-like transporter family protein
Phvul.003G199000	0.021748	5.82149	1.52096	Chr03	spermidine synthase 1
Phvul.003G200400	0.0622027	2.70814	0.114813	Chr03	Protein of unknown function (DUF1645)
Phvul.003G203600	0.0143318	2.27063	0.592462	Chr03	Lateral organ boundaries (LOB) domain family protein
Phvul.003G204300	0.0623623	3.54295	0	Chr03	Adenine nucleotide alpha hydrolases-like superfamily protein
Phvul.003G207500	0.034536	3.34323	0.128028	Chr03	AAA-type ATPase family protein
Phvul.003G208100	0.00498996	2.03263	0	Chr03	RING/U-box superfamily protein
Phvul.003G210900	0.0404228	2.79479	0	Chr03	Subtilase family protein
Phvul.003G211800	0.0469794	2.4496	3.81152	Chr03	IQ-domain 22
Phvul.003G212800	0.0467126	2.0931	6.38546	Chr03	C-repeat-binding factor 4
Phvul.003G214100	0.020512	5.47655	6.1417	Chr03	Subtilase family protein
Phvul.003G217700	0.0405258	5.2475	1.62671	Chr03	Plant-specific transcription factor YABBY family protein
Phvul.003G218800	0.0177346	2.37248	8.22358	Chr03	Bifunctional inhibitor/lipid-transfer protein/seed storage 2S albumin superfamily protein
Phvul.003G219000	0.0297274	4.48851	1.19634	Chr03	Bifunctional inhibitor/lipid-transfer protein/seed storage 2S albumin superfamily protein
Phvul.003G221700	0.00640642	2.20371	2.06312	Chr03	Plant protein of unknown function (DUF828) with plant pleckstrin homology-like region
Phvul.003G224700	0.0482971	3.00837	0.741596	Chr03	expansin-like B1
Phvul.003G225200	0.0140752	2.7959	2.80018	Chr03
Phvul.003G225300	0.0249659	6.07909	2.66526	Chr03	-
Phvul.003G228200	0.00574074	8.5319	3.72888	Chr03	purine permease 6
Phvul.003G231900	0.040661	2.06445	0	Chr03	xyloglucan endotransglucosylase/hydrolase 6
Phvul.003G237800	0.0456372	2.37806	0	Chr03
Phvul.003G240400	0.00952337	2.627	6.34163	Chr03	Leucine-rich repeat protein kinase family protein
Phvul.003G243300	0.0289513	2.51981	6.85165	Chr03	mitogen-activated protein kinase kinase kinase 21
Phvul.003G244300	0.0109249	2.89293	3.84325	Chr03
Phvul.003G244400	0.0422131	4.87466	0.0907673	Chr03	AP2/B3-like transcriptional factor family protein
Phvul.003G245500	0.0128762	2.81988	0	Chr03
Phvul.003G247600	0.0584159	2.18065	0.348176	Chr03	photosystem II subunit P-1
Phvul.003G248600	0.0447611	2.04037	5.4798	Chr03	GDSL-like Lipase/Acylhydrolase superfamily protein
Phvul.003G249500	0.0319032	5.53581	0.752243	Chr03	-
Phvul.003G249800	0.00725658	2.31643	6.11665	Chr03	PS II oxygen-evolving complex 1,photosystem II subunit O-2
Phvul.003G250000	0.0459408	2.68696	6.02805	Chr03
Phvul.003G250100	0.052786	2.74302	3.28196	Chr03	CAP (Cysteine-rich secretory proteins, Antigen 5, and Pathogenesis-related 1 protein) superfamily protein
Phvul.003G250500	0.0195574	2.74965	5.30762	Chr03	BEL1-like homeodomain 4
Phvul.003G251000	0.0248182	2.88698	5.49723	Chr03	calmodulin-like 41
Phvul.003G252100	0.0422768	3.37303	0	Chr03	Disease resistance-responsive (dirigent-like protein) family protein
Phvul.003G253100	0.0224009	3.98904	0.135571	Chr03	Cytochrome P450 superfamily protein
Phvul.003G255200	0.0303676	2.44412	4.38776	Chr03	auxin-like 1 protein
Phvul.003G258000	0.0361505	5.08406	0.217135	Chr03	S-adenosyl-L-methionine-dependent methyltransferases superfamily protein
Phvul.003G258100	0.0616273	3.8089	4.77612	Chr03	Lateral root primordium (LRP) protein-related
Phvul.003G259100	0.000669849	3.58923	1.33721	Chr03	ferulic acid 5-hydroxylase 1
Phvul.003G259200	0.0470841	3.46167	5.83038	Chr03	ferulic acid 5-hydroxylase 1
Phvul.003G268500	0.0528451	4.54295	0.396284	Chr03	basic chitinase
Phvul.003G282400	0.0505549	7.35998	10.4152	Chr03	low-molecular-weight cysteine-rich 68
Phvul.003G284500	0.0133381	2.4127	0.523217	Chr03	basic helix-loop-helix (bHLH) DNA-binding superfamily protein
Phvul.003G285900	0.0552629	2.07937	0	Chr03	phosphoenolpyruvate carboxykinase 1
Phvul.003G286400	0.00205229	2.0898	3.74253	Chr03	beta HLH protein 93
Phvul.003G287200	0.0395375	3.25095	1.48921	Chr03	Rhamnogalacturonate lyase family protein
Phvul.003G287500	0.0505124	3.52129	3.76703	Chr03	cinnamyl alcohol dehydrogenase 6
Phvul.003G288100	0.0565867	2.34031	3.82756	Chr03	UDP-Glycosyltransferase superfamily protein
Phvul.003G288200	0.0277479	3.2926	0	Chr03	UDP-Glycosyltransferase superfamily protein
Phvul.003G289700	0.00525796	2.48851	0	Chr03	homeobox protein 22
Phvul.003G289900	0.0267185	2.79838	8.23931	Chr03
Phvul.003G292200	0.00946354	7.23542	2.36434	Chr03	cytochrome P450, family 707, subfamily A, polypeptide 4
Phvul.004G000700	0.0160396	2.02054	4.1896	Chr04	Protein of unknown function (DUF3531)
Phvul.004G002600	0.0433058	3.47885	3.67136	Chr04	Bifunctional inhibitor/lipid-transfer protein/seed storage 2S albumin superfamily protein
Phvul.004G002700	0.0298787	2.77743	1.69436	Chr04	Bifunctional inhibitor/lipid-transfer protein/seed storage 2S albumin superfamily protein
Phvul.004G003300	0.00716522	3.2475	0.162431	Chr04	-
Phvul.004G009000	0.0248926	3.2469	5.00465	Chr04	ARM repeat superfamily protein
Phvul.004G014400	0.00346844	10.0152	7.89196	Chr04	Uncharacterised protein family (UPF0497)
Phvul.004G019300	0.0553945	3.92315	2.7751	Chr04	TRICHOME BIREFRINGENCE-LIKE 22
Phvul.004G021300	0.040057	2.4916	0	Chr04	cytochrome P450, family 82, subfamily C, polypeptide 4
Phvul.004G021400	0.00538756	2.41299	1.98449	Chr04	cytochrome P450, family 82, subfamily C, polypeptide 4
Phvul.004G026400	0.0548116	2.39849	0	Chr04	Pectate lyase family protein
Phvul.004G026900	0.0593399	2.26609	6.52197	Chr04	Protein of unknown function (DUF1637)
Phvul.004G028500	0.0363047	2.24649	0	Chr04	myb domain protein 30
Phvul.004G030400	0.0489598	3.10859	1.6099	Chr04	UDP-glycosyltransferase 74 F1
Phvul.004G030700	0.0373178	4.27992	0	Chr04	F-box family protein
Phvul.004G032100	0.0271352	3.38364	0.723388	Chr04	-
Phvul.004G033400	0.0126537	4.25934	1.93829	Chr04	mini zinc finger 2
Phvul.004G035900	0.02734	2.03076	0	Chr04	UDP-Glycosyltransferase superfamily protein
Phvul.004G037200	0.0215311	4.71039	0	Chr04	chlororespiratory reduction 7
Phvul.004G040700	0.0589001	3.16889	0.753347	Chr04	HXXXD-type acyl-transferase family protein
Phvul.004G043400	0.0561196	2.27442	0	Chr04	UDP-glucosyl transferase 85A7
Phvul.004G043500	0.0118664	2.1761	0	Chr04	UDP-glucosyl transferase 85A7
Phvul.004G043600	0.0536071	2.32098	0	Chr04	UDP-glucosyl transferase 85A7
Phvul.004G044800	0.0557716	2.25553	0	Chr04	disease resistance family protein / LRR family protein
Phvul.004G047600	0.0376462	2.05348	2.22531	Chr04	G-box binding factor 4
Phvul.004G047800	0.0395614	2.1761	0	Chr04	Pectin lyase-like superfamily protein
Phvul.004G048600	0.00965527	3.25574	3.10905	Chr04	-
Phvul.004G051200	0.0576964	5.35941	4.11734	Chr04	protein kinases;ubiquitin-protein ligases
Phvul.004G053200	0.0356829	3.63433	0.31551	Chr04	-
Phvul.004G053500	0.0249972	3.53866	0.988238	Chr04	myb domain protein 105
Phvul.004G055200	0.0587638	2.06793	4.41267	Chr04	calmodulin-like 38
Phvul.004G056700	0.0544496	2.3939	1.13541	Chr04	lysine histidine transporter 1
Phvul.004G058500	0.0471076	2.78807	0.813643	Chr04
Phvul.004G064700	0.0318387	3.22012	3.09441	Chr04	LOB domain-containing protein 41
Phvul.004G068000	0.043634	3.53433	5.17019	Chr04	cytochrome P450, family 81, subfamily D, polypeptide 8
Phvul.004G068200	0.0260475	3.92661	5.46622	Chr04	cytochrome P450, family 81, subfamily D, polypeptide 8
Phvul.004G068300	0.0490383	2.60683	2.6993	Chr04	cytochrome P450, family 81, subfamily D, polypeptide 8
Phvul.004G070100	0.00476617	2.01976	5.82201	Chr04	Aspartate kinase family protein,aspartate kinase 1
Phvul.004G074300	0.0619566	3.35927	7.40953	Chr04	carboxyesterase 18
Phvul.004G074400	0.046776	3.02172	6.98028	Chr04	carboxyesterase 18
Phvul.004G076400	0.0428959	5.82982	9.32975	Chr04	calmodulin 5
Phvul.004G079300	0.0150907	2.10999	0	Chr04	RING 1B
Phvul.004G080200	0.048198	2.8975	5.06697	Chr04	glutamate dehydrogenase 1
Phvul.004G082400	0.0471238	6.55378	0.82353	Chr04	-
Phvul.004G085100	0.0332572	2.27168	0	Chr04	sucrose-proton symporter 2
Phvul.004G087400	0.0322447	3.3979	4.99328	Chr04	Oxidoreductase family protein
Phvul.004G087600	0.0593235	3.97736	5.12699	Chr04	-
Phvul.004G088400	0.0285121	2.62034	0	Chr04	Pyridoxal phosphate (PLP)-dependent transferases superfamily protein
Phvul.004G088800	0.0350807	2.30471	0.179664	Chr04
Phvul.004G089400	0.0210529	2.32482	0	Chr04
Phvul.004G090100	0.00906394	3.94163	0.208731	Chr04	YELLOW STRIPE like 1
Phvul.004G092100	0.0017358	2.12563	1.16521	Chr04	Integrase-type DNA-binding superfamily protein
Phvul.004G099700	0.0106581	3.56199	0	Chr04	disease resistance family protein / LRR family protein
Phvul.004G106300	0.0180967	7.94753	2.67973	Chr04	CBS domain-containing protein with a domain of unknown function (DUF21)
Phvul.004G106600	0.0450666	4.83643	0	Chr04	CBS domain-containing protein with a domain of unknown function (DUF21)
Phvul.004G108600	0.0585396	9.50226	4.91873	Chr04	glutaminyl cyclase
Phvul.004G112600	0.047299	3.48851	1.08345	Chr04	-
Phvul.004G113000	0.057411	3.73633	0	Chr04	NAD(P)-binding Rossmann-fold superfamily protein
Phvul.004G114300	0.032584	2.81863	0	Chr04	cytochrome P450, family 715, subfamily A, polypeptide 1
Phvul.004G115300	0.0407179	2.08103	0	Chr04	disease resistance family protein / LRR family protein
Phvul.004G116000	0.03447	3.06447	2.90238	Chr04	Arabidopsis thaliana protein of unknown function (DUF821)
Phvul.004G117100	0.0141802	2.07656	0	Chr04	CAP160 protein
Phvul.004G122800	0.0182383	3.64438	0	Chr04	-
Phvul.004G124100	0.0591988	5.48379	5.45618	Chr04	Protein kinase superfamily protein
Phvul.004G124800	0.0519411	2.86455	0.188223	Chr04
Phvul.004G126200	0.0265997	2.01231	1.87441	Chr04	Cell cycle regulated microtubule associated protein
Phvul.004G126800	0.0336121	2.26257	2.09774	Chr04
Phvul.004G127300	0.0620439	6.78807	2.89426	Chr04	-
Phvul.004G128400	0.0310559	2.03591	4.33721	Chr04	RmlC-like cupins superfamily protein
Phvul.004G130900	0.0102427	3.19204	0.393789	Chr04	oligopeptide transporter 2
Phvul.004G134900	0.0119668	2.10711	0	Chr04	ATP-dependent caseinolytic (Clp) protease/crotonase family protein
Phvul.004G135200	0.0440749	4.50952	1.19727	Chr04	ATP-dependent caseinolytic (Clp) protease/crotonase family protein
Phvul.004G135400	0.0618318	2.71399	0	Chr04	white-brown complex homolog protein 11
Phvul.004G138500	0.0621049	2.19897	5.56658	Chr04	Kunitz family trypsin and protease inhibitor protein
Phvul.004G139900	0.0582866	2.64692	0	Chr04	disease resistance protein (TIR-NBS-LRR class), putative
Phvul.004G150500	0.0226837	3.11067	1.12204	Chr04	S-adenosyl-L-methionine-dependent methyltransferases superfamily protein
Phvul.004G152100	0.0125173	3.07303	0.926432	Chr04	MATE efflux family protein
Phvul.004G156700	0.0561489	2.52937	2.70857	Chr04	NAC domain containing protein 58
Phvul.004G160500	0.00787763	3.90945	0.724391	Chr04	phytochrome and flowering time regulatory protein (PFT1)
Phvul.004G160800	0.0613153	2.11114	5.40229	Chr04	alpha/beta-Hydrolases superfamily protein
Phvul.004G161600	0.0420384	2.84857	6.70665	Chr04	sulfate transporter 3;5
Phvul.004G164900	0.0143435	2.24517	0	Chr04	ABI-1-like 1
Phvul.004G172400	0.0354799	2.12806	3.16399	Chr04	Phospholipase A2 family protein
Phvul.004G174800	0.000780668	2.67535	12.2546	Chr04
Phvul.004G175200	0.0613595	2.17522	5.66215	Chr04	Pectin lyase-like superfamily protein
Phvul.004G176400	0.0458966	4.91613	5.22495	Chr04	RNA-dependent RNA polymerase family protein
Phvul.005G007200	0.0166803	2.45508	0	Chr05	disease resistance family protein / LRR family protein
Phvul.005G015100	0.0300352	2.78062	0.801589	Chr05	cysteine-rich RLK (RECEPTOR-like protein kinase) 10,cysteine-rich RLK (RECEPTOR-like protein kinase) 25
Phvul.005G015200	0.0021061	4.23906	3.39252	Chr05	P-loop containing nucleoside triphosphate hydrolases superfamily protein
Phvul.005G016400	0.0479633	2.08234	3.59703	Chr05	alpha/beta-Hydrolases superfamily protein
Phvul.005G020400	0.06248	2.01674	1.81114	Chr05	WIP domain protein 4
Phvul.005G022500	0.045007	4.03599	0	Chr05	Pectin lyase-like superfamily protein
Phvul.005G026200	0.0542016	2.96506	0	Chr05	Phosphatidylinositol-4-phosphate 5-kinase family protein
Phvul.005G027100	0.0595499	3.09316	5.5139	Chr05	response regulator 9
Phvul.005G027800	0.0473258	3.1573	0	Chr05	RING/U-box superfamily protein
Phvul.005G032300	0.00744938	2.47257	0	Chr05	O-methyltransferase 1
Phvul.005G039700	0.0174023	2.59542	0	Chr05	Pectin lyase-like superfamily protein
Phvul.005G045800	0.025609	10.9117	7.40571	Chr05	Eukaryotic aspartyl protease family protein
Phvul.005G047100	0.0291571	2.10076	0.326937	Chr05	Ankyrin repeat family protein
Phvul.005G047900	0.0517801	3.00688	4.61141	Chr05	Plant protein of unknown function (DUF946)
Phvul.005G050500	0.0194542	12.1775	9.00889	Chr05	Eukaryotic aspartyl protease family protein
Phvul.005G054100	0.0355068	5.03675	1.25055	Chr05	glutathione S-transferase TAU 19
Phvul.005G054200	0.0568874	2.06255	0.867222	Chr05	glutathione S-transferase TAU 19
Phvul.005G058200	0.0292908	2.27382	0.43181	Chr05	Per1-like family protein
Phvul.005G063200	1.72008e-05	2.05437	1.45927	Chr05	cytochrome P450, family 72, subfamily A, polypeptide 15
Phvul.005G067900	0.0112485	3.17413	0.617313	Chr05	CLAVATA3/ESR-RELATED 6
Phvul.005G070900	0.0319041	3.64605	0.56098	Chr05	Dynein light chain type 1 family protein
Phvul.005G071000	0.0282966	3.80448	3.08087	Chr05	-
Phvul.005G071100	0.00954267	2.56421	0	Chr05
Phvul.005G075400	0.00959257	2.59096	2.24999	Chr05	senescence-related gene 1
Phvul.005G078700	0.000776027	2.37303	0.0641867	Chr05	Leucine-rich repeat transmembrane protein kinase
Phvul.005G080600	0.00424498	2.12878	5.12452	Chr05	gamma-glutamyl hydrolase 1
Phvul.005G081500	0.0104263	4.88053	1.98032	Chr05	pathogenesis-related family protein
Phvul.005G086100	0.0114947	3.55088	1.47371	Chr05	high-level expression of sugar-inducible gene 2
Phvul.005G087400	0.0612592	2.55657	2.08567	Chr05	MYB-like 102
Phvul.005G087600	0.0382208	5.68787	1.3751	Chr05	-
Phvul.005G087900	0.05755	2.22381	6.47969	Chr05	pinoid-binding protein 1
Phvul.005G088300	0.0519214	2.33876	1.8347	Chr05
Phvul.005G089800	0.0166314	2.32854	0	Chr05	terpene synthase 21
Phvul.005G093100	0.0458197	3.59542	0.0430221	Chr05	protodermal factor 2
Phvul.005G093300	0.0527712	3.39293	0	Chr05	UDP-Glycosyltransferase superfamily protein
Phvul.005G095300	0.0172642	4.10828	3.35905	Chr05	phosphoenolpyruvate carboxylase 2
Phvul.005G096900	0.0614702	5.06921	1.99492	Chr05	-
Phvul.005G100700	0.0549416	5.59617	0	Chr05	GBF\'s pro-rich region-interacting factor 1
Phvul.005G102300	0.0142566	2.07747	0	Chr05
Phvul.005G105600	0.00664879	2.59542	0	Chr05	epidermal patterning factor 1
Phvul.005G107400	0.00914782	5.45257	4.39905	Chr05	Family of unknown function (DUF566)
Phvul.005G108200	0.0296317	2.46635	0.771925	Chr05	Wound-responsive family protein
Phvul.005G114600	0.043631	3.25714	0	Chr05	homeodomain GLABROUS 2
Phvul.005G116500	0.0506165	2.91307	0	Chr05	cellulose synthase-like B3
Phvul.005G117300	0.00986672	6.6785	8.44091	Chr05	-
Phvul.005G121200	0.00629047	6.75168	4.6954	Chr05	-
Phvul.005G121300	0.00698739	2.95799	0.310733	Chr05	-
Phvul.005G122200	0.0221659	2.08894	4.91332	Chr05	Uncharacterised protein family (UPF0497)
Phvul.005G130900	0.0599699	2.8686	1.82874	Chr05	xyloglucan endotransglucosylase/hydrolase 32
Phvul.005G132800	0.0306512	3.0091	0.202276	Chr05	-
Phvul.005G135200	0.0386029	3.59542	0	Chr05	terpene synthase 02
Phvul.005G135700	0.043698	3.09554	0	Chr05	hydroxyproline-rich glycoprotein family protein
Phvul.005G136300	0.0385548	2.88271	4.77297	Chr05	indeterminate(ID)-domain 2
Phvul.005G138800	0.0014743	3.19204	0	Chr05	Protein of unknown function (DUF604)
Phvul.005G139700	0.0450323	4.08369	2.11227	Chr05	-
Phvul.005G144800	0.0213794	2.2493	0	Chr05	OSBP(oxysterol binding protein)-related protein 3C
Phvul.005G145900	0.0353276	2.59182	2.69761	Chr05	zinc transporter 11 precursor
Phvul.005G148000	0.0197887	2.83818	5.61518	Chr05	xanthine dehydrogenase 1
Phvul.005G150600	0.0531987	3.65394	0	Chr05	beta glucosidase 13
Phvul.005G151500	0.0122008	3.57523	0.757166	Chr05	beta glucosidase 32
Phvul.005G151600	0.040191	3.25162	0	Chr05	beta glucosidase 17
Phvul.005G153700	0.00657687	3.34904	1.14606	Chr05	Calcium-dependent phosphotriesterase superfamily protein
Phvul.005G154200	0.0494634	2.33185	2.15512	Chr05
Phvul.005G157800	0.0143543	9.31527	5.47323	Chr05	calmodulin-binding family protein
Phvul.005G157900	0.0492768	3.4394	0.499935	Chr05	-
Phvul.005G158500	0.0494204	2.05992	2.61273	Chr05	Glycosyl hydrolases family 32 protein
Phvul.005G159400	0.0392087	4.93022	0	Chr05	Glucose-methanol-choline (GMC) oxidoreductase family protein
Phvul.005G161900	0.0582089	2.01621	0	Chr05	basic helix-loop-helix (bHLH) DNA-binding superfamily protein
Phvul.005G165500	0.0333686	2.77171	0	Chr05	IQ-domain 26
Phvul.005G173500	0.00445622	8.87394	7.48545	Chr05	gibberellin 3-oxidase 1
Phvul.005G176300	0.0505161	8.63458	6.9473	Chr05	-
Phvul.005G176400	0.0123449	9.13819	5.60844	Chr05	Nodulin
Phvul.005G176500	0.0356601	9.47662	9.48139	Chr05	Nodulin
Phvul.005G177700	0.0439413	4.8837	2.00017	Chr05	-
Phvul.005G178200	0.00106006	2.58661	1.88517	Chr05	histidine phosphotransfer protein 6
Phvul.005G178300	0.0122433	2.68629	0.879099	Chr05	Cystathionine beta-synthase (CBS) protein
Phvul.005G179600	0.0491792	5.26299	4.20775	Chr05	serine-rich protein-related
Phvul.005G179800	0.0237612	2.04227	5.37014	Chr05	Sterile alpha motif (SAM) domain-containing protein
Phvul.005G181700	0.00261881	3.30918	0.180059	Chr05	uridylyltransferase-related
Phvul.005G183400	0.0143536	3.23894	4.36511	Chr05	-
Phvul.005G184400	0.0454319	2.21034	5.16617	Chr05	Plant invertase/pectin methylesterase inhibitor superfamily
Phvul.006G000100	0.0247268	3.37303	0	Chr06	oligopeptide transporter 7
Phvul.006G001300	0.0607086	2.19913	0	Chr06	ARM repeat protein interacting with ABF2
Phvul.006G006800	0.0200518	7.25655	1.57854	Chr06	cysteine-rich RLK (RECEPTOR-like protein kinase) 25
Phvul.006G011800	0.0299515	5.09185	0.622322	Chr06	-
Phvul.006G013200	0.0416857	3.777	0.224576	Chr06	homeobox protein 6
Phvul.006G016000	0.0456745	2.26161	0	Chr06	CLAVATA3/ESR-RELATED 22
Phvul.006G017100	0.0265928	3.10999	0	Chr06	lipoxygenase 2
Phvul.006G017500	0.0331067	5.71896	5.94685	Chr06	UDP-glucosyl transferase 85A2
Phvul.006G017800	0.0595827	2.95799	0	Chr06	RING/U-box superfamily protein
Phvul.006G023100	0.00582971	3.59779	0	Chr06	NAC domain containing protein 42
Phvul.006G039500	0.0212037	2.87553	0	Chr06	Protein kinase superfamily protein
Phvul.006G039700	0.00846861	2.11878	0	Chr06	dsRNA-binding protein 3
Phvul.006G039800	0.0420526	6.04026	5.45243	Chr06	cytochrome P450, family 83, subfamily B, polypeptide 1
Phvul.006G040100	0.0227248	2.07656	0	Chr06	Ankyrin repeat family protein
Phvul.006G048600	0.0268802	4.14461	0	Chr06	IAA carboxylmethyltransferase 1
Phvul.006G049600	0.0166397	2.87553	0	Chr06	MBOAT (membrane bound O-acyl transferase) family protein
Phvul.006G050000	0.0252117	5.53036	4.15468	Chr06	UDP-Glycosyltransferase superfamily protein
Phvul.006G050200	0.0431487	2.25635	0	Chr06	Na+/H+ (sodium hydrogen) exchanger 3
Phvul.006G052400	0.0341251	3.59542	0	Chr06	NB-ARC domain-containing disease resistance protein
Phvul.006G053100	0.0303312	2.85201	0.780812	Chr06	Protein kinase superfamily protein
Phvul.006G053800	0.0427743	4.36579	2.60047	Chr06	multidrug resistance-associated protein 3
Phvul.006G053900	0.0098669	2.59276	0.108087	Chr06	multidrug resistance-associated protein 3
Phvul.006G056100	0.00108722	2.11244	0	Chr06	purine permease 10
Phvul.006G056200	0.0323329	2.79277	0	Chr06	purine permease 10
Phvul.006G061000	0.053172	2.37303	0	Chr06	Calcium-dependent phosphotriesterase superfamily protein
Phvul.006G065000	0.0348555	2.59839	7.24547	Chr06	cytochrome P450, family 86, subfamily A, polypeptide 1
Phvul.006G065100	0.000247022	2.27273	3.50713	Chr06
Phvul.006G065300	0.0227123	4.68101	3.15119	Chr06	thiaminC
Phvul.006G065900	0.00780974	2.19244	5.20673	Chr06	peptide transporter 1
Phvul.006G067700	0.0390643	2.13788	0	Chr06	pleiotropic drug resistance 3
Phvul.006G069100	0.0178192	3.26921	0	Chr06	PHD finger transcription factor, putative
Phvul.006G069300	0.0487885	3.49891	8.84621	Chr06	glutamine-dependent asparagine synthase 1
Phvul.006G071200	0.0252999	3.99752	0.524291	Chr06	-
Phvul.006G074400	0.0101763	3.66956	0	Chr06	cation/hydrogen exchanger 15
Phvul.006G074700	0.0618286	11.1469	7.52058	Chr06	Nuclear transport factor 2 (NTF2) family protein
Phvul.006G075600	0.0195776	4.7056	1.79853	Chr06	Peroxidase superfamily protein
Phvul.006G075700	0.0250981	4.80885	3.00414	Chr06	Peroxidase superfamily protein
Phvul.006G075800	0.0287821	3.5711	6.64908	Chr06	Peroxidase superfamily protein
Phvul.006G078900	0.0129861	2.82659	0	Chr06	cytochrome P450, family 79, subfamily B, polypeptide 2
Phvul.006G079500	0.055431	2.70677	4.34137	Chr06	AMP-dependent synthetase and ligase family protein
Phvul.006G079600	0.0352903	4.6426	0.228271	Chr06	glutathione S-transferase TAU 20
Phvul.006G082100	0.0269057	3.06115	0	Chr06	VIRB2-interacting protein 1
Phvul.006G085600	0.0108487	2.34883	2.39751	Chr06	Uncharacterised protein family (UPF0497)
Phvul.006G088400	0.0296392	2.13963	2.82653	Chr06	alpha/beta-Hydrolases superfamily protein
Phvul.006G100300	0.0545078	2.37612	0.354845	Chr06	Duplicated homeodomain-like superfamily protein
Phvul.006G100500	0.00614563	2.97256	4.16492	Chr06	IQ-domain 18
Phvul.006G103700	0.0123235	2.21417	6.2357	Chr06	SSXT family protein
Phvul.006G105100	0.000688138	2.86747	0.354432	Chr06	zinc ion binding;DNA binding
Phvul.006G105900	0.0256935	2.25773	2.1498	Chr06	phosphoenolpyruvate carboxylase kinase 1
Phvul.006G107300	0.00864489	4.59542	0.209886	Chr06	GDSL-like Lipase/Acylhydrolase superfamily protein
Phvul.006G108700	0.0198328	2.70687	1.39625	Chr06	Subtilase family protein
Phvul.006G111600	0.0621601	2.23895	5.36548	Chr06	dihydroflavonol 4-reductase
Phvul.006G114700	0.0447949	3.17085	0	Chr06	LOB domain-containing protein 11
Phvul.006G117600	0.0273144	3.37303	0.185202	Chr06	Adenine nucleotide alpha hydrolases-like superfamily protein
Phvul.006G117900	0.0157363	3.10999	0	Chr06	-
Phvul.006G119800	0.0585948	3.23093	1.94489	Chr06	Plant invertase/pectin methylesterase inhibitor superfamily protein
Phvul.006G121300	0.0540369	4.09839	4.20347	Chr06	Pectin lyase-like superfamily protein
Phvul.006G122100	0.0272484	2.23402	1.48222	Chr06	Mitochondrial substrate carrier family protein
Phvul.006G129500	0.00536	3.70586	0	Chr06	Peroxidase superfamily protein
Phvul.006G138100	0.0440366	2.13923	1.03436	Chr06	cytochrome P450, family 71, subfamily B, polypeptide 34
Phvul.006G145800	0.0524979	3.3396	0	Chr06	KNOX/ELK homeobox transcription factor
Phvul.006G152400	0.0307718	2.4916	0	Chr06	nuclear factor Y, subunit C3
Phvul.006G152500	0.0507544	3.64605	0	Chr06	nuclear factor Y, subunit C2
Phvul.006G152800	0.0296943	2.26359	3.49564	Chr06	Eukaryotic aspartyl protease family protein
Phvul.006G155800	0.0341555	2.28563	4.86834	Chr06	glutamine synthetase 2
Phvul.006G156000	0.0309903	3.64554	0	Chr06	Terpenoid cyclases family protein
Phvul.006G159900	0.052016	8.37834	2.94207	Chr06	Deoxyxylulose-5-phosphate synthase
Phvul.006G166800	0.0226602	2.01159	5.29326	Chr06	Protein kinase superfamily protein
Phvul.006G168800	0.0504539	4.44981	1.96189	Chr06	subtilase family protein
Phvul.006G173500	0.0359802	4.39665	1.23592	Chr06	related to AP2 11
Phvul.006G175000	0.0532626	6.38052	2.25724	Chr06	transcription factor-related
Phvul.006G175100	0.0596896	2.11531	0	Chr06	Leucine-rich repeat protein kinase family protein
Phvul.006G175300	0.0457862	6.9151	1.4765	Chr06	myb-like HTH transcriptional regulator family protein
Phvul.006G176500	0.00291393	4.62187	0.870329	Chr06	Pollen Ole e 1 allergen and extensin family protein
Phvul.006G177400	0.0178138	7.70693	3.30576	Chr06	GDSL-like Lipase/Acylhydrolase superfamily protein
Phvul.006G178900	0.0608602	2.10999	0	Chr06
Phvul.006G185300	0.0249379	3.01516	0	Chr06	lipoxygenase 3
Phvul.006G186700	0.0517561	2.58537	2.56727	Chr06	Allantoinase
Phvul.006G187500	0.00589719	2.17078	7.19584	Chr06	Aluminium induced protein with YGL and LRDR motifs
Phvul.006G189400	0.0578479	2.31371	1.38301	Chr06
Phvul.006G193400	0.0472149	2.97271	0.261541	Chr06	Major facilitator superfamily protein
Phvul.006G198200	0.0388782	2.30131	0.908705	Chr06	Leucine-rich receptor-like protein kinase family protein
Phvul.006G201200	0.0577203	2.00509	7.58061	Chr06	Class I glutamine amidotransferase-like superfamily protein
Phvul.006G201300	0.0221457	2.10999	0	Chr06	Cox19-like CHCH family protein
Phvul.006G201700	0.0453523	3.93455	0	Chr06	Protein of unknown function (DUF3506)
Phvul.006G202500	0.0457016	2.07267	4.70952	Chr06	Chaperone DnaJ-domain superfamily protein
Phvul.006G204000	0.0256402	5.40489	8.57429	Chr06	-
Phvul.006G210800	0.0071014	3.2475	0	Chr06	senescence-associated gene 29
Phvul.006G211300	0.0235135	2.03356	0.292811	Chr06	Fasciclin-like arabinogalactan family protein
Phvul.006G213900	0.019411	2.10999	0	Chr06	GNS1/SUR4 membrane protein family
Phvul.006G214400	0.0462295	3.04458	0	Chr06	emp24/gp25L/p24 family/GOLD family protein
Phvul.006G217400	0.0291091	2.10999	0	Chr06	COBRA-like protein 2 precursor
Phvul.007G001800	0.0112019	2.02525	1.24974	Chr07	Bifunctional inhibitor/lipid-transfer protein/seed storage 2S albumin superfamily protein
Phvul.007G001900	0.0423293	2.0173	0.489754	Chr07	SIGNAL PEPTIDE PEPTIDASE-LIKE 5
Phvul.007G003100	0.0445456	3.0034	3.78577	Chr07	cytochrome P450, family 76, subfamily G, polypeptide 1
Phvul.007G003700	0.0440969	2.18614	4.37192	Chr07	inositol transporter 1
Phvul.007G004800	0.0276288	4.36197	0.649149	Chr07	C2H2-like zinc finger protein
Phvul.007G008200	0.0342419	2.3461	5.59123	Chr07	ABC-2 type transporter family protein
Phvul.007G010500	0.0430052	7.0011	4.83187	Chr07	Protein of unknown function (DUF674)
Phvul.007G011100	0.0609264	2.14866	3.43674	Chr07	Domain of unknown function (DUF966)
Phvul.007G017600	0.0108989	2.33137	3.1997	Chr07
Phvul.007G019000	0.0569232	3.52751	0	Chr07	basic helix-loop-helix (bHLH) DNA-binding superfamily protein
Phvul.007G019500	0.0267685	2.07656	0	Chr07	AP2/B3-like transcriptional factor family protein
Phvul.007G028100	0.0237693	5.63992	4.94416	Chr07	isopentenyltransferase 1
Phvul.007G028300	0.0102242	3.05799	1.26126	Chr07	-
Phvul.007G030800	0.0171889	2.06988	0.168468	Chr07	Protein kinase superfamily protein
Phvul.007G031600	0.0462885	3.40723	6.4957	Chr07	Bifunctional inhibitor/lipid-transfer protein/seed storage 2S albumin superfamily protein
Phvul.007G034500	0.00910889	4.35667	0.0506825	Chr07	MATE efflux family protein
Phvul.007G038100	0.0193243	2.59114	0	Chr07	transducin family protein / WD-40 repeat family protein
Phvul.007G046600	0.0561445	5.02722	4.59086	Chr07	CYCLIN D1;1
Phvul.007G046700	0.00576281	2.48318	4.41232	Chr07
Phvul.007G048000	0.00648831	6.2638	2.59055	Chr07	AGAMOUS-like 62
Phvul.007G049100	0.0385341	2.75309	4.25422	Chr07	cysteine-rich RLK (RECEPTOR-like protein kinase) 29
Phvul.007G050200	0.000598032	2.3396	0	Chr07	cysteine-rich RLK (RECEPTOR-like protein kinase) 25
Phvul.007G050500	0.0494674	2.56768	0	Chr07	cysteine-rich RLK (RECEPTOR-like protein kinase) 25
Phvul.007G050900	0.05004	2.73486	1.97464	Chr07	cysteine-rich RLK (RECEPTOR-like protein kinase) 25
Phvul.007G051100	0.0389805	2.79741	0.058051	Chr07	cysteine-rich RLK (RECEPTOR-like protein kinase) 25
Phvul.007G052400	0.0207055	2.78807	0	Chr07	Ubiquitin-like superfamily protein
Phvul.007G052900	0.0275782	3.9303	3.04262	Chr07	thiazole biosynthetic enzyme, chloroplast (ARA6) (THI1) (THI4)
Phvul.007G055100	0.00637741	3.45053	4.78341	Chr07	Major facilitator superfamily protein
Phvul.007G056500	0.00372841	2.41436	0	Chr07	Copper amine oxidase family protein
Phvul.007G061000	0.0467309	2.40122	5.97093	Chr07	RING/U-box superfamily protein
Phvul.007G061300	0.00578649	3.08217	3.60639	Chr07	-
Phvul.007G064800	0.0506967	3.19381	3.47352	Chr07	gibberellin 20 oxidase 2
Phvul.007G070400	0.0490249	2.3396	0	Chr07	disease resistance family protein / LRR family protein
Phvul.007G075700	0.0179005	2.03585	3.27308	Chr07	ABC-2 type transporter family protein
Phvul.007G075800	0.0344385	2.35183	5.49623	Chr07
Phvul.007G080400	0.0439264	2.96927	3.74616	Chr07	-
Phvul.007G086600	0.0312127	3.46888	1.09532	Chr07	Integrase-type DNA-binding superfamily protein
Phvul.007G087500	0.016599	3.57906	0	Chr07	disease resistance family protein / LRR family protein
Phvul.007G088200	0.0122896	2.79572	6.24878	Chr07	sucrose-proton symporter 2
Phvul.007G099600	0.000292219	6.22865	5.49317	Chr07	Papain family cysteine protease
Phvul.007G103000	0.0620554	2.59542	0	Chr07	Transmembrane amino acid transporter family protein
Phvul.007G104900	0.0567677	3.60889	4.13057	Chr07	Duplicated homeodomain-like superfamily protein
Phvul.007G110700	0.042495	3.69771	0	Chr07	-
Phvul.007G113100	0.0115081	3.48851	0	Chr07	F-box and associated interaction domains-containing protein
Phvul.007G120100	0.0191787	2.23877	4.10672	Chr07	Protein of Unknown Function (DUF239)
Phvul.007G123300	0.0429107	2.29896	0	Chr07	ENTH/VHS family protein
Phvul.007G123600	0.0257591	3.6088	0.522045	Chr07	Protein phosphatase 2C family protein
Phvul.007G124900	0.0576167	2.40584	4.15663	Chr07	embryo sac development arrest 6
Phvul.007G125400	0.0259364	3.9229	2.59225	Chr07	telomerase activator1
Phvul.007G125500	0.0601905	4.83734	2.29598	Chr07	Serine protease inhibitor, potato inhibitor I-type family protein
Phvul.007G127000	0.0268633	4.85417	1.12127	Chr07	-
Phvul.007G127100	0.0436283	2.51714	1.78639	Chr07	Senescence/dehydration-associated protein-related
Phvul.007G127200	0.029664	2.02223	3.88987	Chr07	phosphoenolpyruvate carboxylase kinase 2
Phvul.007G127400	0.0572119	2.18032	4.67888	Chr07	phosphate transporter 1;7
Phvul.007G127700	0.0396795	2.3034	7.11711	Chr07
Phvul.007G130100	0.0519538	3.48851	1.0079	Chr07	-
Phvul.007G133900	0.0230646	2.66153	0	Chr07
Phvul.007G135800	0.0190128	3.0663	4.05219	Chr07	UDP-Glycosyltransferase superfamily protein
Phvul.007G136800	0.000328563	2.06517	1.01218	Chr07	TGACG motif-binding factor 4
Phvul.007G141000	0.0383005	2.91098	1.77187	Chr07
Phvul.007G141900	0.0355903	10.7832	7.73092	Chr07	haemoglobin 2
Phvul.007G142200	0.0614431	9.5801	5.50513	Chr07	haemoglobin 2
Phvul.007G142500	0.0374133	8.86094	4.44413	Chr07	haemoglobin 2
Phvul.007G143000	0.0266059	2.99173	4.92628	Chr07	Adenine nucleotide alpha hydrolases-like superfamily protein
Phvul.007G145600	0.0518352	4.09721	1.52372	Chr07	Myosin heavy chain-related protein
Phvul.007G145700	0.0468769	4.30108	0	Chr07	-
Phvul.007G148500	0.0273749	2.01124	0.608751	Chr07	xyloglucan endotransglucosylase/hydrolase 32
Phvul.007G150900	0.0481311	2.97864	0	Chr07	Protein of unknown function (DUF1624)
Phvul.007G151200	0.0187053	2.51481	4.42676	Chr07	Pectin lyase-like superfamily protein
Phvul.007G152300	0.0606163	5.82348	5.38554	Chr07	glutamate-ammonia ligases;catalytics;glutamate-ammonia ligases
Phvul.007G153000	0.0169186	2.11775	7.45704	Chr07	Uncharacterised protein family (UPF0497)
Phvul.007G156700	0.017344	2.86353	0	Chr07
Phvul.007G159500	0.0372614	2.13645	4.46074	Chr07
Phvul.007G160300	0.0384857	3.08851	0	Chr07	-
Phvul.007G162100	0.032762	3.3241	2.53087	Chr07	Ypt/Rab-GAP domain of gyp1p superfamily protein
Phvul.007G162200	0.0396902	2.23468	2.2478	Chr07	Ypt/Rab-GAP domain of gyp1p superfamily protein
Phvul.007G163400	0.0160584	3.09357	0.85136	Chr07	ubiquitin-protein ligase 4
Phvul.007G165300	0.060111	4.34817	6.02108	Chr07	Pectin lyase-like superfamily protein
Phvul.007G166000	0.0334159	3.8228	4.47236	Chr07	-
Phvul.007G168700	0.0366804	3.18052	0	Chr07	galacturonosyltransferase-like 4
Phvul.007G170000	0.00280041	4.72067	1.57902	Chr07	Tetratricopeptide repeat (TPR)-like superfamily protein
Phvul.007G170600	0.0129742	2.00021	2.56827	Chr07	Phenazine biosynthesis PhzC/PhzF protein
Phvul.007G171200	0.0417737	2.66698	0	Chr07	Aluminium activated malate transporter family protein
Phvul.007G171400	0.037223	2.59479	1.55634	Chr07	basic helix-loop-helix (bHLH) DNA-binding superfamily protein
Phvul.007G174400	0.0492715	2.52331	2.75358	Chr07	Plant protein of unknown function (DUF828) with plant pleckstrin homology-like region
Phvul.007G182500	0.0482269	2.12693	2.97368	Chr07	GDSL-like Lipase/Acylhydrolase superfamily protein
Phvul.007G185100	0.0189475	2.21788	4.24292	Chr07	cysteine synthase D1
Phvul.007G185700	0.017859	2.71322	2.75224	Chr07	Cytidine/deoxycytidylate deaminase family protein
Phvul.007G190900	0.0348994	2.6658	2.43674	Chr07	PAK-box/P21-Rho-binding family protein
Phvul.007G192200	0.0364485	9.12731	6.61855	Chr07	Protein of unknown function (DUF640)
Phvul.007G196000	0.0456913	2.56199	0	Chr07
Phvul.007G197400	0.0151311	2.55992	1.65558	Chr07	SERINE-ARGININE PROTEIN 30
Phvul.007G200600	0.000959576	2.07329	2.57344	Chr07
Phvul.007G205600	0.0422029	2.59542	0	Chr07
Phvul.007G207500	0.0501229	3.07068	0	Chr07	-
Phvul.007G210900	0.0352971	3.14429	1.52375	Chr07	Peroxidase superfamily protein
Phvul.007G211100	0.00441309	4.15452	2.55896	Chr07	Peroxidase superfamily protein
Phvul.007G212600	0.0571775	2.4916	0	Chr07	glycerol-3-phosphate acyltransferase 3
Phvul.007G218300	0.0366296	2.95799	0	Chr07	polygalacturonase 4
Phvul.007G219600	0.0495041	5.81841	4.67181	Chr07	SAUR-like auxin-responsive protein family
Phvul.007G220500	0.0544136	3.60351	2.0079	Chr07	-
Phvul.007G222500	0.0535826	4.78807	1.33721	Chr07	C-repeat/DRE binding factor 1
Phvul.007G223100	0.0299475	3.30126	2.57657	Chr07	PHYTOSULFOKINE 3 PRECURSOR
Phvul.007G224000	0.0533979	2.16281	3.21811	Chr07	Protein of unknown function (DUF668)
Phvul.007G224200	0.0459274	2.37303	0	Chr07	SAUR-like auxin-responsive protein family
Phvul.007G225200	0.0261593	4.84663	0.673214	Chr07	late embryogenesis abundant protein, putative / LEA protein, putative
Phvul.007G225300	0.0354238	7.24228	2.4338	Chr07	Exostosin family protein
Phvul.007G228000	0.0202005	2.7189	0.622086	Chr07	homogentisate phytyltransferase 1
Phvul.007G228200	0.0242187	2.16591	0	Chr07	homogentisate phytyltransferase 1
Phvul.007G230700	0.0586727	2.93233	6.80633	Chr07	AP2/B3-like transcriptional factor family protein
Phvul.007G234300	0.0206537	3.95799	9.1104	Chr07	Uricase
Phvul.007G235300	0.00394765	2.10999	0	Chr07	expansin B2
Phvul.007G235900	0.0598643	3.54295	0	Chr07	vesicle-associated membrane protein 726
Phvul.007G238100	0.0596233	2.66767	6.68793	Chr07	Disease resistance-responsive (dirigent-like protein) family protein
Phvul.007G238200	0.0194578	2.32165	6.16772	Chr07	Disease resistance-responsive (dirigent-like protein) family protein
Phvul.007G241000	0.0120598	2.01007	0.310238	Chr07	Ribonuclease H-like superfamily protein
Phvul.007G242300	0.0485682	7.09873	4.20799	Chr07	RAD-like 1
Phvul.007G246000	0.00132454	4.2634	2.26873	Chr07	-
Phvul.007G246100	0.05441	2.44117	2.45128	Chr07
Phvul.007G246700	0.0475341	3.4458	0	Chr07	Plant invertase/pectin methylesterase inhibitor superfamily
Phvul.007G247200	0.0163071	2.40694	0	Chr07	pleiotropic drug resistance 11
Phvul.007G248000	0.0500504	6.14468	5.39357	Chr07	Ankyrin repeat family protein / BTB/POZ domain-containing protein
Phvul.007G254000	0.0303693	2.4726	3.87151	Chr07	curculin-like (mannose-binding) lectin family protein / PAN domain-containing protein
Phvul.007G254400	0.0468126	2.13852	0.0974191	Chr07	NB-ARC domain-containing disease resistance protein
Phvul.007G254600	0.0515836	2.06533	1.98064	Chr07
Phvul.007G255500	0.00287562	3.86888	1.84461	Chr07	C2H2-type zinc finger family protein
Phvul.007G255800	0.0446159	2.12653	0	Chr07
Phvul.007G257300	0.0343051	2.12554	4.82118	Chr07	cytochrome P450, family 93, subfamily D, polypeptide 1
Phvul.007G262900	0.0499293	2.10999	0	Chr07	EPS15 homology domain 1
Phvul.007G263300	0.0253569	4.20718	2.44662	Chr07	calmodulin-binding family protein
Phvul.007G264900	0.0370109	3.37688	4.33499	Chr07	alpha/beta-Hydrolases superfamily protein
Phvul.007G267100	0.0412338	7.91187	6.34086	Chr07	nuclear factor Y, subunit A2
Phvul.007G270600	0.0331436	2.23775	0.024348	Chr07	CCT motif family protein
Phvul.007G271600	0.0281575	2.3396	1.03952	Chr07	pectin methylesterase inhibitor 1
Phvul.007G272700	0.020349	3.31238	3.58656	Chr07	RING/U-box superfamily protein
Phvul.007G280700	0.00344326	2.32764	3.96272	Chr07	basic helix-loop-helix (bHLH) DNA-binding superfamily protein
Phvul.008G004200	0.0103376	2.00967	6.3555	Chr08	Glycine ligase
Phvul.008G004600	0.0388425	6.54498	7.21469	Chr08	carboxyesterase 17
Phvul.008G008100	0.0505784	2.79696	2.59681	Chr08	Class I glutamine amidotransferase-like superfamily protein
Phvul.008G009500	0.00156353	4.6831	5.89927	Chr08	-
Phvul.008G016200	0.0498596	2.13362	1.21103	Chr08	adenylate cyclases
Phvul.008G016300	0.0593265	5.93811	3.17153	Chr08	-
Phvul.008G017100	0.0421935	2.37303	0	Chr08
Phvul.008G020900	0.0308088	2.03636	0.616287	Chr08	RPS5-like 1
Phvul.008G022000	0.0390751	2.24485	4.5032	Chr08	Methylenetetrahydrofolate reductase family protein
Phvul.008G028600	0.0242282	4.41256	0	Chr08	Malectin/receptor-like protein kinase family protein
Phvul.008G028700	0.00629206	8.16198	7.03384	Chr08	B12D protein
Phvul.008G030200	0.019079	3.59542	0	Chr08	Malectin/receptor-like protein kinase family protein
Phvul.008G036300	0.0389178	2.14602	0	Chr08	Calcium/lipid-binding (CaLB) phosphatase
Phvul.008G038000	0.0432818	2.86316	0.453263	Chr08	myb domain protein 16
Phvul.008G040200	0.0133961	7.90509	5.15247	Chr08	O-methyltransferase 1
Phvul.008G043100	0.038067	4.75941	5.0293	Chr08	Protein of unknown function (DUF1637)
Phvul.008G043500	0.0270503	4.45125	3.02349	Chr08	Integrase-type DNA-binding superfamily protein
Phvul.008G044800	0.00589136	2.4058	2.30589	Chr08	AAA-ATPase 1
Phvul.008G045100	0.0103464	4.1379	4.87589	Chr08	homeobox-leucine zipper protein 3
Phvul.008G055200	0.0133496	3.21407	0	Chr08	Auxin efflux carrier family protein
Phvul.008G058400	0.020508	5.00918	2.94582	Chr08	ACC synthase 1
Phvul.008G067300	0.0214237	4.95799	0.82063	Chr08	myb domain protein 17
Phvul.008G068300	0.0208209	4.10999	0.178007	Chr08	NAD(P)-binding Rossmann-fold superfamily protein
Phvul.008G068900	0.00441837	2.34661	2.61183	Chr08
Phvul.008G070700	0.0200825	2.6317	0.906571	Chr08
Phvul.008G072200	0.0194526	2.61713	0	Chr08	NB-ARC domain-containing disease resistance protein
Phvul.008G075900	0.0117646	3.00981	1.49431	Chr08	LOB domain-containing protein 18
Phvul.008G076000	0.0493349	2.07656	0	Chr08	Microtubule associated protein (MAP65/ASE1) family protein
Phvul.008G077600	0.0267009	3.04924	0	Chr08	cysteine-rich RLK (RECEPTOR-like protein kinase) 25
Phvul.008G080500	0.0432499	2.0894	2.51344	Chr08	Leucine-rich repeat protein kinase family protein
Phvul.008G083300	0.05581	2.33005	4.85259	Chr08	Disease resistance-responsive (dirigent-like protein) family protein
Phvul.008G084300	0.0577833	7.71246	5.28894	Chr08	AZA-guanine resistant1
Phvul.008G086900	0.0400006	2.06485	2.68459	Chr08	Peroxidase superfamily protein
Phvul.008G087000	0.0248943	2.49354	3.42684	Chr08	lipid transfer protein 4
Phvul.008G087200	0.00752343	6.21977	1.11913	Chr08	-
Phvul.008G087700	0.0312499	2.95799	0	Chr08	Regulator of chromosome condensation (RCC1) family with FYVE zinc finger domain
Phvul.008G094200	0.0270604	4.41413	0.624487	Chr08	Thioredoxin superfamily protein
Phvul.008G094800	0.0359282	2.93363	3.07219	Chr08	myb-like HTH transcriptional regulator family protein
Phvul.008G096900	0.000171342	2.69067	0	Chr08	receptor like protein 6
Phvul.008G097400	0.0089478	2.92381	5.23163	Chr08	-
Phvul.008G099100	0.00250017	2.37303	0.259203	Chr08	low-molecular-weight cysteine-rich 47
Phvul.008G107100	0.00742959	3.55061	0	Chr08	Laccase/Diphenol oxidase family protein
Phvul.008G111600	0.0336118	2.00788	0	Chr08	Receptor like protein 56
Phvul.008G116700	0.0379853	6.23863	2.29266	Chr08	NAD(P)-binding Rossmann-fold superfamily protein
Phvul.008G116800	0.0441591	4.30573	0.908362	Chr08	NAD(P)-binding Rossmann-fold superfamily protein
Phvul.008G116900	0.0320043	2.56842	0.215576	Chr08
Phvul.008G117400	0.0466261	7.98217	4.37115	Chr08	C2H2 and C2HC zinc fingers superfamily protein
Phvul.008G117600	0.0250268	7.7628	3.96693	Chr08	Protein of unknown function (DUF668)
Phvul.008G119400	0.00675649	2.21106	2.27339	Chr08	WRKY DNA-binding protein 49
Phvul.008G121200	0.0153184	4.82608	2.19519	Chr08	-
Phvul.008G122900	0.0127254	4.21433	1.58025	Chr08	ralf-like 33
Phvul.008G123300	0.0465129	2.65578	5.58142	Chr08
Phvul.008G123600	0.032221	2.30821	2.43577	Chr08	Tetratricopeptide repeat (TPR)-like superfamily protein
Phvul.008G128500	0.0182825	3.64605	0	Chr08	FBD, F-box and Leucine Rich Repeat domains containing protein
Phvul.008G129500	0.0121354	3.56596	0.354362	Chr08	dicer-like 2
Phvul.008G134000	0.0573234	2.12029	4.18313	Chr08	Protein of unknown function (DUF506)
Phvul.008G138100	0.0279561	3.66041	4.26142	Chr08	ABC transporter family protein
Phvul.008G140900	0.0325546	8.15681	3.43026	Chr08	2-isopropylmalate synthase 1
Phvul.008G145000	0.051739	5.48267	3.00217	Chr08	low-molecular-weight cysteine-rich 47
Phvul.008G145200	0.0609854	2.76538	2.32353	Chr08	guanyl-nucleotide exchange factors;GTPase binding;GTP binding
Phvul.008G146600	0.0569561	2.0328	0	Chr08	Leucine-rich repeat receptor-like protein kinase family protein
Phvul.008G150300	0.0448432	2.01242	0.0366262	Chr08	Galactose oxidase/kelch repeat superfamily protein
Phvul.008G151300	0.021332	2.74904	0	Chr08	RmlC-like cupins superfamily protein
Phvul.008G155200	0.0245482	3.91735	0	Chr08	Exonuclease family protein
Phvul.008G156800	0.0481255	2.54832	6.63924	Chr08
Phvul.008G157100	0.0111292	2.14695	0	Chr08	squamosa promoter binding protein-like 10
Phvul.008G157500	0.0619475	8.58653	3.94197	Chr08	Pectin lyase-like superfamily protein
Phvul.008G158100	0.0272633	3.1573	0	Chr08	Leucine-rich repeat protein kinase family protein
Phvul.008G163000	0.0280646	2.71588	0.970608	Chr08
Phvul.008G164600	0.0332641	2.4176	0	Chr08	Leucine-rich repeat transmembrane protein kinase protein
Phvul.008G166100	0.0481963	2.10999	0	Chr08
Phvul.008G175100	0.0354573	2.28289	0	Chr08	Protein kinase superfamily protein
Phvul.008G177600	0.00334822	9.51202	5.04344	Chr08	RING/U-box superfamily protein
Phvul.008G177800	0.00135691	2.47391	4.5133	Chr08	RING/U-box superfamily protein
Phvul.008G179700	0.00916353	2.19121	10.0653	Chr08
Phvul.008G181500	0.0306246	3.10783	1.00463	Chr08	basic helix-loop-helix (bHLH) DNA-binding superfamily protein
Phvul.008G185100	0.0166423	2.8444	1.50713	Chr08	Glutamyl-tRNA reductase family protein
Phvul.008G185800	0.0391309	3.87553	0.0040061	Chr08	WRKY DNA-binding protein 70
Phvul.008G191800	0.0472789	3.13141	0.542996	Chr08	Eukaryotic aspartyl protease family protein
Phvul.008G193500	0.0330251	3.08109	0.292417	Chr08	alpha/beta-Hydrolases superfamily protein
Phvul.008G195800	0.0384956	2.63844	0.232509	Chr08	PHYTOENE SYNTHASE
Phvul.008G196200	0.0031717	2.43487	0	Chr08	Homeodomain-like superfamily protein
Phvul.008G196700	0.0588595	8.53423	3.1852	Chr08	-
Phvul.008G199000	0.0203657	2.27664	1.12308	Chr08	Bifunctional inhibitor/lipid-transfer protein/seed storage 2S albumin superfamily protein
Phvul.008G206900	0.0439284	3.19204	0	Chr08	Plant L-ascorbate oxidase
Phvul.008G208200	0.0395445	3.43084	4.51737	Chr08	-
Phvul.008G210100	0.0261749	2.54456	0.604827	Chr08	Glycosyl hydrolase family protein
Phvul.008G211100	0.0229173	2.0862	0.791381	Chr08	chitin elicitor receptor kinase 1
Phvul.008G211200	0.00328094	3.48851	0	Chr08	chitin elicitor receptor kinase 1
Phvul.008G214200	0.0479734	2.58422	4.69119	Chr08	ethylene-forming enzyme
Phvul.008G216600	0.0417479	4.42899	1.026	Chr08	glycine-rich protein 3
Phvul.008G216800	0.059192	3.74594	2.02108	Chr08	-
Phvul.008G217100	0.0244892	9.39287	6.40034	Chr08	Glycine rich protein family (GRP)
Phvul.008G218400	0.0258358	3.45508	1.02269	Chr08	-
Phvul.008G218500	0.0608876	6.38694	3.83467	Chr08	Peroxidase superfamily protein
Phvul.008G218800	0.0324887	6.67265	7.01291	Chr08	Hypoxia-responsive family protein
Phvul.008G222500	0.0275946	2.75479	7.06172	Chr08	RING/U-box superfamily protein
Phvul.008G223500	0.0250103	2.14097	2.60024	Chr08	2-oxoglutarate (2OG) and Fe(II)-dependent oxygenase superfamily protein
Phvul.008G224100	0.00128862	2.01581	0	Chr08	Phosphoinositide-specific phospholipase C family protein
Phvul.008G225200	0.000581441	2.28398	0.457045	Chr08	Nucleolar histone methyltransferase-related protein
Phvul.008G229300	0.0400891	2.37303	0	Chr08	Subtilisin-like serine endopeptidase family protein
Phvul.008G231700	0.00480779	2.65638	1.4401	Chr08	Carbohydrate-binding X8 domain superfamily protein
Phvul.008G232500	0.0587794	3.11768	0	Chr08	Protein of unknown function, DUF547
Phvul.008G235300	0.0526887	2.86093	4.61579	Chr08	Gibberellin-regulated family protein
Phvul.008G237400	0.0598107	8.40234	5.24518	Chr08	glutamine synthase clone R1
Phvul.008G241600	0.0304202	3.33496	2.31336	Chr08	-
Phvul.008G247700	0.0539265	3.87303	4.06869	Chr08	extra-large G-protein 1
Phvul.008G250400	0.0100641	3.35792	0.141949	Chr08	-
Phvul.008G251700	0.00101374	2.27369	2.1852	Chr08	WRKY DNA-binding protein 34
Phvul.008G252700	0.0437923	3.11631	2.05223	Chr08	-
Phvul.008G252800	0.0228513	2.39884	6.21404	Chr08	laccase 3
Phvul.008G252900	0.0194606	3.80473	1.41027	Chr08	-
Phvul.008G263300	0.0133862	2.98346	0	Chr08	peptide transporter 5
Phvul.008G265800	2.72058e-05	6.23065	1.50206	Chr08	Protein kinase superfamily protein
Phvul.008G266800	0.0410246	2.08701	5.26095	Chr08	endoribonuclease L-PSP family protein
Phvul.008G268200	0.013755	2.83698	4.85047	Chr08	geranylgeranyl pyrophosphate synthase 1
Phvul.008G273900	0.0532741	2.10999	0	Chr08	receptor like protein 19
Phvul.008G275100	0.0512433	2.0409	7.27317	Chr08	Protein kinase superfamily protein
Phvul.008G276900	0.0283509	3.59542	0	Chr08	hydrolases;protein serine/threonine phosphatases
Phvul.008G277900	0.0121896	5.06564	0	Chr08	Pectin lyase-like superfamily protein
Phvul.008G280400	0.0260882	5.46827	1.84888	Chr08	oligopeptide transporter 1
Phvul.008G282300	0.0375001	4.10999	1.42392	Chr08	Copper transport protein family
Phvul.008G282500	0.00160431	2.67184	7.38759	Chr08	Chaperone DnaJ-domain superfamily protein
Phvul.008G284000	0.051294	2.23744	4.9754	Chr08	ADP glucose pyrophosphorylase 1
Phvul.008G287600	0.00823317	2.59844	0.761703	Chr08	Immunoglobulin E-set superfamily protein
Phvul.008G289900	0.0456914	2.17486	6.51961	Chr08	Coproporphyrinogen III oxidase
Phvul.008G291800	0.00820427	4.73438	7.28646	Chr08	Plant regulator RWP-RK family protein
Phvul.009G002200	0.0496361	2.03789	8.87261	Chr09	Phosphoribosyl pyrophosphate amidotransferase
Phvul.009G004800	0.058323	2.44858	1.60915	Chr09	BEL1-like homeodomain 6
Phvul.009G013900	0.0470581	3.10104	0.183081	Chr09	K-box region and MADS-box transcription factor family protein
Phvul.009G016800	0.052051	4.95799	2.44824	Chr09	GAST1 protein homolog 1
Phvul.009G020400	0.0377215	7.7663	3.14551	Chr09	Pyridoxal-dependent decarboxylase family protein
Phvul.009G020500	0.0409971	10.0771	6.85618	Chr09	Pyridoxal-dependent decarboxylase family protein
Phvul.009G026600	0.0472962	2.35667	0	Chr09	Rhomboid-related intramembrane serine protease family protein
Phvul.009G033800	0.00952557	3.23952	6.14537	Chr09	basic helix-loop-helix (bHLH) DNA-binding superfamily protein
Phvul.009G034100	0.0615731	2.1612	4.76346	Chr09	MATE efflux family protein
Phvul.009G036500	0.012121	2.15927	0	Chr09	Kinase interacting (KIP1-like) family protein
Phvul.009G038500	0.000461315	2.34434	4.97613	Chr09	Peroxidase superfamily protein
Phvul.009G039200	0.0296527	3.07656	0	Chr09	nodulin MtN21 /EamA-like transporter family protein
Phvul.009G043300	0.0399476	2.52026	6.13551	Chr09
Phvul.009G047300	0.024128	2.65084	0	Chr09	K+ uptake permease 5
Phvul.009G050300	0.0439585	4.19745	0	Chr09	GRF1-interacting factor 3
Phvul.009G053900	0.00162728	2.04815	5.38193	Chr09	NADH-dependent glutamate synthase 2 (GOGAT)
Phvul.009G059800	0.0595758	2.26311	4.76313	Chr09	ADPGLC-PPase large subunit,Glucose-1-phosphate adenylyltransferase family protein
Phvul.009G060200	0.0551242	3.20757	3.88593	Chr09	cytokinin oxidase 5
Phvul.009G061400	0.0528673	2.72864	0	Chr09	cytochrome P450, family 82, subfamily C, polypeptide 4
Phvul.009G061700	0.0272345	6.65725	2.54942	Chr09	Homeodomain-like superfamily protein
Phvul.009G062700	0.0529833	2.68166	8.64512	Chr09	myb domain protein 77
Phvul.009G066900	0.0298756	4.60495	5.21667	Chr09	HXXXD-type acyl-transferase family protein
Phvul.009G069900	0.0156882	9.26447	6.56474	Chr09	Gibberellin-regulated family protein
Phvul.009G072400	0.0424419	3.10999	0.817831	Chr09	NADH dehydrogenase subunit 7
Phvul.009G072600	0.00118326	4.26849	0	Chr09	heptahelical protein 4
Phvul.009G076400	0.0213093	2.2431	0	Chr09	RING/U-box superfamily protein
Phvul.009G077400	0.0151607	4.47791	0	Chr09	glycine decarboxylase P-protein 2
Phvul.009G077800	0.0447362	2.58089	1.9693	Chr09	Alkaline phytoceramidase (aPHC)
Phvul.009G083500	0.0588114	2.10618	2.53667	Chr09	Protein of unknown function (DUF1677)
Phvul.009G085800	0.0353804	2.536	0	Chr09	Peroxidase superfamily protein
Phvul.009G087200	0.0594744	5.06574	4.04589	Chr09	chorismate mutase 2
Phvul.009G090700	0.0487955	2.66153	0	Chr09	SPFH/Band 7/PHB domain-containing membrane-associated protein family
Phvul.009G094000	0.0622953	5.45744	3.54366	Chr09	plant natriuretic peptide A
Phvul.009G098800	0.0559545	2.18161	2.35128	Chr09	molybdate transporter 1
Phvul.009G099100	0.0303323	2.21359	2.67403	Chr09	Protein of unknown function (DUF581)
Phvul.009G103100	0.0179117	4.21868	2.08798	Chr09	Leucine-rich repeat protein kinase family protein
Phvul.009G112100	0.0356704	2.78837	0.646043	Chr09	amino acid permease 8
Phvul.009G115800	0.0343641	5.5658	6.43038	Chr09	Plant regulator RWP-RK family protein
Phvul.009G116500	0.0195991	2.11361	5.96545	Chr09	basic chitinase
Phvul.009G116700	0.0161601	3.22749	2.33824	Chr09	basic chitinase
Phvul.009G119200	0.0184268	2.16405	4.31387	Chr09	SBP (S-ribonuclease binding protein) family protein
Phvul.009G121000	0.0155801	3.81267	6.82195	Chr09	nitrate reductase 1
Phvul.009G124600	0.0316234	3.55205	6.40988	Chr09	Adenine nucleotide alpha hydrolases-like superfamily protein
Phvul.009G126400	0.00824232	2.09934	1.5825	Chr09	aldehyde dehydrogenase 3H1
Phvul.009G127000	0.00140393	3.43381	1.93424	Chr09	response regulator 9
Phvul.009G130900	0.0322752	6.07831	2.43674	Chr09	-
Phvul.009G131000	0.0100106	4.07347	0	Chr09	Chalcone and stilbene synthase family protein
Phvul.009G131500	0.0424539	7.39268	2.98559	Chr09	gibberellin 20 oxidase 2
Phvul.009G131600	0.0423355	6.29468	2.8727	Chr09	wall-associated kinase 2
Phvul.009G131700	0.0540428	2.59904	0	Chr09	wall associated kinase 3
Phvul.009G132100	0.00945922	3.298	0.132091	Chr09	-
Phvul.009G136200	0.00475439	2.23683	0	Chr09	Leucine-rich repeat transmembrane protein kinase family protein
Phvul.009G140700	0.0370575	3.88301	3.50763	Chr09	Peroxidase superfamily protein
Phvul.009G140800	0.0332937	8.65681	3.48044	Chr09	Major facilitator superfamily protein
Phvul.009G145800	0.0427486	4.87539	4.35665	Chr09	beta HLH protein 93
Phvul.009G149300	0.00851698	6.92577	3.29808	Chr09	SKP1-like 12
Phvul.009G149400	0.00477391	3.50353	4.32099	Chr09	cell wall / vacuolar inhibitor of fructosidase 2
Phvul.009G149500	0.0602839	3.0835	1.98136	Chr09	alcohol dehydrogenase 1
Phvul.009G150300	0.0171984	2.1132	0	Chr09	callose synthase 5
Phvul.009G152100	0.0117629	3.90663	6.41781	Chr09	CBS / octicosapeptide/Phox/Bemp1 (PB1) domains-containing protein
Phvul.009G152300	0.0112647	2.08414	2.38557	Chr09	fatty acid amide hydrolase
Phvul.009G152900	0.0191796	2.24224	6.07449	Chr09	NAC (No Apical Meristem) domain transcriptional regulator superfamily protein
Phvul.009G155400	0.00244124	2.80531	0.940688	Chr09	gibberellin 20 oxidase 2
Phvul.009G156100	0.0617344	2.14186	0.409191	Chr09	ABC-2 type transporter family protein
Phvul.009G161600	0.041865	2.39165	2.82418	Chr09	Glycosyl hydrolase family 38 protein
Phvul.009G168600	0.0491553	3.4453	2.78131	Chr09	-
Phvul.009G170600	0.00186968	4.53386	3.56087	Chr09	BTB and TAZ domain protein 2
Phvul.009G173600	0.0222391	2.30605	0	Chr09
Phvul.009G174400	0.0188796	3.99243	0	Chr09	C2 calcium/lipid-binding and GRAM domain containing protein
Phvul.009G175400	0.0394895	2.00516	0	Chr09	Raffinose synthase family protein
Phvul.009G175600	0.0546095	3.22309	3.97178	Chr09	NAD(P)-binding Rossmann-fold superfamily protein
Phvul.009G177400	0.0488024	3.21007	4.55543	Chr09	-
Phvul.009G178900	0.00771768	5.83252	8.06088	Chr09	carbonic anhydrase 2
Phvul.009G180700	0.0461005	9.89277	4.56615	Chr09	Leucine-rich repeat protein kinase family protein
Phvul.009G181500	0.045159	3.71513	3.45268	Chr09	Gibberellin-regulated family protein
Phvul.009G182900	0.00164219	3.9796	1.75674	Chr09	formin 8
Phvul.009G187700	0.0337605	3.12794	0	Chr09	myb domain protein 94
Phvul.009G188800	0.0105383	2.2475	0	Chr09	activation-tagged BRI1(brassinosteroid-insensitive 1)-suppressor 1
Phvul.009G194400	0.0317967	2.58051	0	Chr09	alpha/beta-Hydrolases superfamily protein
Phvul.009G196900	0.0118327	6.06363	3.98866	Chr09	Integrase-type DNA-binding superfamily protein
Phvul.009G198400	0.0423939	6.75226	3.7167	Chr09	early nodulin-related
Phvul.009G198600	0.0415093	2.42117	0	Chr09	PPPDE putative thiol peptidase family protein
Phvul.009G202000	0.0584462	4.15212	2.99523	Chr09	ABI five binding protein 3
Phvul.009G207800	0.0184944	2.83586	6.47403	Chr09	NAD(P)-linked oxidoreductase superfamily protein
Phvul.009G210900	0.0173104	4.10999	0	Chr09	Auxin efflux carrier family protein
Phvul.009G218200	0.0492888	2.50004	6.30706	Chr09	Uncharacterised protein family (UPF0497)
Phvul.009G222600	0.0394444	2.536	0	Chr09	Plant invertase/pectin methylesterase inhibitor superfamily
Phvul.009G225500	0.0613035	7.91874	3.96289	Chr09	photosystem I light harvesting complex gene 6
Phvul.009G226900	0.00947451	2.4195	7.93527	Chr09	Subtilase family protein
Phvul.009G228600	0.0587876	3.22089	2.75819	Chr09	photosystem II subunit X
Phvul.009G230300	0.00817998	2.2947	0	Chr09	Lycopene beta/epsilon cyclase protein
Phvul.009G231700	0.0171737	2.67963	3.23337	Chr09	cytokinin oxidase 3
Phvul.009G231800	0.0468611	7.1512	2.14177	Chr09	cytokinin oxidase 2
Phvul.009G232700	0.009779	3.2475	0	Chr09	GATA type zinc finger transcription factor family protein
Phvul.009G234500	0.038511	2.2422	2.82323	Chr09	plant intracellular ras group-related LRR 6
Phvul.009G239600	0.00858568	2.30397	0	Chr09	lectin protein kinase family protein
Phvul.009G242500	0.0437854	2.95799	0	Chr09	RING/U-box superfamily protein
Phvul.009G243100	0.031341	2.61257	2.05297	Chr09	cationic amino acid transporter 5
Phvul.009G243600	0.0477694	3.92654	0	Chr09	cationic amino acid transporter 5
Phvul.009G244200	0.00225422	2.10879	2.37557	Chr09	cytochrome P450, family 81, subfamily D, polypeptide 3
Phvul.009G245800	0.0188213	4.09433	0	Chr09	Transcription factor GTE6
Phvul.009G246400	0.0584591	4.67719	3.7498	Chr09	nuclear factor Y, subunit B5
Phvul.009G249700	0.0533705	6.32666	3.29254	Chr09	Nodulin MtN3 family protein
Phvul.009G250000	0.0130352	2.76259	3.33454	Chr09	Protein of unknown function (DUF581)
Phvul.009G252000	0.00680948	2.26796	0	Chr09	Chaperone DnaJ-domain superfamily protein
Phvul.009G252800	0.0407917	2.60893	0.373006	Chr09
Phvul.009G257100	0.00767095	2.10783	6.23612	Chr09	3-ketoacyl-CoA synthase 1
Phvul.009G259200	0.0426977	3.07457	1.8388	Chr09	O-methyltransferase 1
Phvul.009G260100	0.00480532	4.91809	5.06629	Chr09	AP2/B3-like transcriptional factor family protein
Phvul.009G262600	0.05621	2.44774	0.831565	Chr09	2-oxoglutarate-dependent dioxygenase family protein
Phvul.010G005900	0.0303759	2.8601	0.613723	Chr10	laccase 7
Phvul.010G007400	0.0272968	2.5676	1.27105	Chr10	O-fucosyltransferase family protein
Phvul.010G010900	0.0360939	4.77291	2.92415	Chr10	cytochrome P450, family 83, subfamily B, polypeptide 1
Phvul.010G011000	0.00826004	2.82032	0	Chr10	cytochrome P450, family 83, subfamily B, polypeptide 1
Phvul.010G011900	0.0287337	2.01078	2.86087	Chr10	POX (plant homeobox) family protein
Phvul.010G012300	0.0192781	8.5853	11.354	Chr10	metallothionein 2A
Phvul.010G012900	0.00355049	2.93423	5.26927	Chr10	cytochrome P450, family 81, subfamily D, polypeptide 8
Phvul.010G013000	0.00538146	2.22152	3.81704	Chr10	cytochrome P450, family 81, subfamily D, polypeptide 4
Phvul.010G013100	0.0426982	2.58209	4.76648	Chr10	cytochrome P450, family 81, subfamily D, polypeptide 4
Phvul.010G013300	0.0238997	2.41537	0	Chr10	Transducin/WD40 repeat-like superfamily protein
Phvul.010G016000	0.0439156	2.83394	0	Chr10	rubisco activase
Phvul.010G021700	0.0436983	2.13904	3.20031	Chr10	vacuolar iron transporter (VIT) family protein
Phvul.010G022000	0.0228791	2.37612	0	Chr10	nuclear transport factor 2 (NTF2) family protein / RNA recognition motif (RRM)-containing protein
Phvul.010G022700	0.0480801	2.78807	0	Chr10	cytochrome P450, family 82, subfamily G, polypeptide 1
Phvul.010G027000	0.0310524	2.40715	2.60474	Chr10
Phvul.010G036200	0.0558096	2.92456	0	Chr10	hAT transposon superfamily
Phvul.010G049000	0.013309	4.43314	0	Chr10	WD-40 repeat family protein / beige-related
Phvul.010G049800	0.042677	2.35078	0	Chr10	alpha/beta-Hydrolases superfamily protein
Phvul.010G050500	0.0471762	4.37536	5.15116	Chr10	ethylene-responsive element binding factor 13
Phvul.010G050600	0.00433859	3.70003	4.78606	Chr10	ethylene-responsive element binding factor 13
Phvul.010G050700	0.0427634	4.49889	5.12351	Chr10	ethylene-responsive element binding factor 13
Phvul.010G050800	0.00245168	2.65475	8.33218	Chr10	ethylene-responsive element binding factor 13
Phvul.010G051500	0.0426896	9.01578	4.01024	Chr10	Auxin efflux carrier family protein
Phvul.010G055800	0.0372902	6.05485	1.63821	Chr10	-
Phvul.010G061200	0.0191107	2.73953	0.519043	Chr10	Protein of unknown function (DUF567)
Phvul.010G062300	0.0314053	3.84355	2.56627	Chr10	iron regulated 1
Phvul.010G062600	0.00913591	10.8254	7.00301	Chr10	Uncharacterised protein family (UPF0497)
Phvul.010G062800	0.0339224	4.22364	4.58636	Chr10	Uncharacterised protein family (UPF0497)
Phvul.010G066400	0.0296316	5.0391	3.03858	Chr10	lipid transfer protein 1
Phvul.010G066900	0.0478632	2.536	0	Chr10	Peroxidase superfamily protein
Phvul.010G074800	0.0607391	2.50635	4.79272	Chr10
Phvul.010G076500	0.0247515	3.01596	4.3787	Chr10	ALC-interacting protein 1
Phvul.010G082400	0.0528039	3.59542	0	Chr10	Leucine-rich repeat receptor-like protein kinase family protein
Phvul.010G095100	0.0575399	2.19204	0.941721	Chr10	Cellulase (glycosyl hydrolase family 5) protein
Phvul.010G095700	0.060091	4.85415	1.16171	Chr10	GATA type zinc finger transcription factor family protein
Phvul.010G097800	0.0337487	3.85434	0.240837	Chr10	ubiquitin-specific protease 12
Phvul.010G097900	0.0212089	2.07656	0	Chr10	ubiquitin-specific protease 12
Phvul.010G099900	0.0206711	2.04711	4.0966	Chr10	cytochrome P450, family 86, subfamily A, polypeptide 8
Phvul.010G104700	0.0537299	2.44095	2.15165	Chr10	WRKY DNA-binding protein 56
Phvul.010G110000	0.0150859	2.72458	0	Chr10
Phvul.010G110400	0.0127313	6.0518	1.61551	Chr10	Cytochrome b561/ferric reductase transmembrane with DOMON related domain
Phvul.010G111200	0.0210189	2.5237	1.38234	Chr10	SPA (suppressor of phyA-105) protein family
Phvul.010G112200	0.0485379	2.49588	1.58459	Chr10
Phvul.010G114900	0.0569276	2.68854	6.23071	Chr10	Integrase-type DNA-binding superfamily protein
Phvul.010G116500	0.029963	2.16426	2.10731	Chr10	RAB GTPase homolog A3
Phvul.010G117800	0.0460299	2.71362	1.56371	Chr10
Phvul.010G120900	0.0343265	4.02165	4.62113	Chr10	AP2/B3-like transcriptional factor family protein
Phvul.010G121400	0.0369241	3.95444	2.81245	Chr10	photosystem I light harvesting complex gene 2
Phvul.010G125300	0.00397212	2.28081	0	Chr10	HSP20-like chaperones superfamily protein
Phvul.010G126600	0.00465417	2.13113	3.3626	Chr10	Dormancy/auxin associated family protein
Phvul.010G126900	0.0290857	3.59542	0	Chr10	cytochrome P450, family 704, subfamily B, polypeptide 1
Phvul.010G127000	0.0287433	3.12719	1.10772	Chr10	SAUR-like auxin-responsive protein family
Phvul.010G127400	0.0404686	2.07394	7.32523	Chr10	jasmonate-zim-domain protein 6
Phvul.010G129900	0.0312665	2.87033	2.39775	Chr10	germin-like protein 1
Phvul.010G135500	0.00369471	2.20322	6.4535	Chr10	lipoxygenase 1
Phvul.010G137100	0.0570911	2.10999	0	Chr10
Phvul.010G144200	0.00219758	2.3982	3.73686	Chr10	HAD superfamily, subfamily IIIB acid phosphatase
Phvul.010G146900	0.0359127	2.75855	2.52246	Chr10	LETM1-like protein
Phvul.010G147800	0.00859846	2.02721	2.30746	Chr10	Isochorismatase family protein
Phvul.010G148000	0.0190035	2.00492	2.51618	Chr10	Major facilitator superfamily protein
Phvul.010G150100	0.023888	2.46186	0	Chr10
Phvul.010G150400	0.00852333	4.56267	2.15278	Chr10	-
Phvul.010G150800	0.0259671	2.51421	0	Chr10	Heat shock protein 70 (Hsp 70) family protein
Phvul.010G157200	0.0116337	2.25958	2.82308	Chr10	Tetratricopeptide repeat (TPR)-like superfamily protein
Phvul.010G159500	0.00445722	5.05581	6.44146	Chr10	Integrase-type DNA-binding superfamily protein
Phvul.010G161100	0.0598674	2.92237	5.22952	Chr10	WRKY DNA-binding protein 40
Phvul.010G163100	0.0139132	3.69496	0	Chr10	Galactose mutarotase-like superfamily protein
Phvul.010G163200	0.0209851	2.58981	0	Chr10	Protein kinase superfamily protein
Phvul.010G164700	0.0133499	3.42628	0.275805	Chr10	SAUR-like auxin-responsive protein family
Phvul.011G001400	0.0263382	2.2395	3.58352	Chr11	Zinc finger (C3HC4-type RING finger) family protein
Phvul.011G004100	0.034893	3.02851	0	Chr11	monooxygenase 1
Phvul.011G005600	0.00448976	8.1262	4.62333	Chr11	glycosyl hydrolase 9B1
Phvul.011G005900	0.0467721	2.53747	0	Chr11	Glycosyl hydrolases family 32 protein
Phvul.011G008400	0.0339397	3.27186	1.59384	Chr11	C2H2-like zinc finger protein
Phvul.011G008700	0.0523916	2.83178	3.91673	Chr11	purple acid phosphatase 10
Phvul.011G011000	0.0395105	2.27564	5.04942	Chr11	Protein of unknown function (DUF3411)
Phvul.011G015100	0.00934838	2.33783	1.28728	Chr11	Pectin lyase-like superfamily protein
Phvul.011G018000	0.0577249	2.86735	3.52377	Chr11	GroES-like zinc-binding dehydrogenase family protein
Phvul.011G020200	0.0377616	4.21407	0.307458	Chr11	4-coumarate:CoA ligase 3
Phvul.011G022900	0.0360973	2.09769	1.38255	Chr11	ABC-2 type transporter family protein
Phvul.011G025200	0.0359048	4.3245	6.62783	Chr11	-
Phvul.011G029000	0.0132558	2.0669	3.12907	Chr11	cytochrome P450, family 86, subfamily B, polypeptide 1
Phvul.011G036600	0.0502814	2.69496	0	Chr11	SAUR-like auxin-responsive protein family
Phvul.011G037900	0.0327193	2.98398	3.16212	Chr11	SAUR-like auxin-responsive protein family
Phvul.011G038700	0.0203365	2.26802	3.75913	Chr11	polyol/monosaccharide transporter 5
Phvul.011G044000	0.029245	2.01506	0.695223	Chr11	Glucose-1-phosphate adenylyltransferase family protein
Phvul.011G046800	0.015248	2.10999	0	Chr11	polyol/monosaccharide transporter 5
Phvul.011G050500	0.0113797	2.21087	0	Chr11	AP2/B3-like transcriptional factor family protein
Phvul.011G055300	0.0417053	4.89978	2.20481	Chr11	-
Phvul.011G055800	0.0111067	2.10929	0	Chr11	beta glucosidase 17
Phvul.011G057700	0.0376297	3.13791	0.886129	Chr11	Putative glycosyl hydrolase of unknown function (DUF1680)
Phvul.011G057800	0.0499262	2.08678	3.38427	Chr11	Putative glycosyl hydrolase of unknown function (DUF1680)
Phvul.011G060500	0.0430904	3.99791	4.41027	Chr11	Ctr copper transporter family
Phvul.011G061500	0.0199049	5.15948	2.88059	Chr11	telomerase activator1
Phvul.011G064900	0.0614451	6.2753	2.20869	Chr11	WUSCHEL related homeobox 2
Phvul.011G065500	0.011267	2.69051	0.792885	Chr11	dessication-induced 1VOC superfamily protein
Phvul.011G070300	0.00904052	2.61	0	Chr11	phototropin 1
Phvul.011G072200	0.0413821	2.46911	5.31277	Chr11	LOB domain-containing protein 11
Phvul.011G072700	0.0383593	2.06262	4.6334	Chr11
Phvul.011G074100	0.0312567	2.39481	3.54738	Chr11	C2H2-like zinc finger protein
Phvul.011G077300	0.0317005	2.95799	0.50713	Chr11	-
Phvul.011G082200	0.0594311	4.93781	0	Chr11	BEL1-like homeodomain 8
Phvul.011G087200	0.00444637	2.30009	2.90706	Chr11	RING/U-box superfamily protein
Phvul.011G087500	0.0314489	3.5505	1.73313	Chr11	Histone superfamily protein
Phvul.011G092100	0.0220188	2.08618	7.82726	Chr11	cytochrome P450, family 94, subfamily C, polypeptide 1
Phvul.011G092500	0.0614442	2.365	2.34287	Chr11	Jojoba acyl CoA reductase-related male sterility protein
Phvul.011G097000	0.027214	2.99248	4.9502	Chr11	NAD(P)-binding Rossmann-fold superfamily protein
Phvul.011G097100	0.00669884	2.46049	0	Chr11	NAD(P)-binding Rossmann-fold superfamily protein
Phvul.011G098000	0.029112	2.01242	0	Chr11	Cellulase (glycosyl hydrolase family 5) protein
Phvul.011G099400	0.0620007	2.48851	1.36577	Chr11	plant U-box 23
Phvul.011G102000	0.0183561	2.13339	2.8342	Chr11	mitogen-activated protein kinase kinase kinase 17
Phvul.011G102700	0.0193219	2.00045	3.28206	Chr11	Small and basic intrinsic protein 1A
Phvul.011G105000	0.0433523	2.4688	0	Chr11	hAT dimerisation domain-containing protein
Phvul.011G105400	0.0422845	6.88931	3.71746	Chr11	Late embryogenesis abundant (LEA) hydroxyproline-rich glycoprotein family
Phvul.011G106200	0.0541131	3.13978	1.23628	Chr11	Adenine nucleotide alpha hydrolases-like superfamily protein
Phvul.011G106700	0.0173788	2.19059	0.387936	Chr11	Protein of unknown function (DUF604)
Phvul.011G108500	0.0521549	3.03085	1.81525	Chr11	Auxin-responsive GH3 family protein
Phvul.011G108800	0.0614926	2.02336	3.97073	Chr11	B-box type zinc finger family protein
Phvul.011G109600	0.0120432	2.52043	6.35106	Chr11	myb domain protein 15
Phvul.011G109700	0.0339987	2.58216	3.8625	Chr11	myb domain protein 14
Phvul.011G112000	0.0578758	2.64047	0.0612636	Chr11	Family of unknown function (DUF566)
Phvul.011G115700	0.061192	3.536	0	Chr11	UDP-Glycosyltransferase superfamily protein
Phvul.011G116500	0.0268296	2.78807	0	Chr11	LOB domain-containing protein 2
Phvul.011G119700	0.00935571	2.86316	0	Chr11	O-acyltransferase (WSD1-like) family protein
Phvul.011G119900	0.0495089	5.70343	5.60683	Chr11	early nodulin-like protein 1
Phvul.011G120400	0.0199555	2.02279	3.84309	Chr11
Phvul.011G120600	0.0243188	2.3855	6.98764	Chr11
Phvul.011G120700	0.00880922	2.24799	0.132899	Chr11
Phvul.011G121700	0.0364314	2.29045	4.53633	Chr11
Phvul.011G127900	0.0407486	2.2475	0.231852	Chr11
Phvul.011G129000	0.0329775	2.75322	3.32987	Chr11	Protein of unknown function (DUF1637)
Phvul.011G129100	0.031002	3.02154	5.58186	Chr11	Protein of unknown function (DUF1637)
Phvul.011G133300	0.0199865	3.05882	0	Chr11	senescence-associated gene 12
Phvul.011G133900	0.035136	3.86058	0.383009	Chr11	SAUR-like auxin-responsive protein family
Phvul.011G134400	0.0165882	2.21177	1.39379	Chr11	S-adenosyl-L-methionine-dependent methyltransferases superfamily protein
Phvul.011G135900	0.0188484	7.52844	3.84331	Chr11	CLAVATA3/ESR-RELATED 6
Phvul.011G136400	0.0118975	5.37303	0.655381	Chr11	UDP-Glycosyltransferase superfamily protein
Phvul.011G136600	0.048306	2.10405	0.0878458	Chr11	fatty alcohol oxidase 3
Phvul.011G137000	0.0505487	2.2102	2.51778	Chr11
Phvul.011G138700	0.0562174	4.0627	2.51229	Chr11	-
Phvul.011G139100	0.0517406	7.15088	6.26869	Chr11	thiazole biosynthetic enzyme, chloroplast (ARA6) (THI1) (THI4)
Phvul.011G139800	0.0524969	4.17014	1.74935	Chr11	ABC transporter family protein
Phvul.011G140700	0.0433319	2.59484	0.117527	Chr11
Phvul.011G145300	0.00904079	2.31161	0.19347	Chr11	ribulose-bisphosphate carboxylases
Phvul.011G145400	0.00732431	3.4806	3.22775	Chr11	organic cation/carnitine transporter4
Phvul.011G146100	0.0320057	3.67952	0	Chr11	vacuolar ATP synthase catalytic subunit-related / V-ATPase-related / vacuolar proton pump-related
Phvul.011G148200	0.0505463	2.55815	1.02138	Chr11	S-adenosyl-L-methionine-dependent methyltransferases superfamily protein
Phvul.011G148500	0.0474267	2.23453	5.08043	Chr11
Phvul.011G149800	0.0526159	2.19157	2.09209	Chr11	B-box type zinc finger family protein
Phvul.011G150600	0.0159526	5.34282	2.27683	Chr11	-
Phvul.011G152500	0.0367565	2.57286	2.51653	Chr11	Quinone reductase family protein
Phvul.011G156200	0.0569235	2.06429	0	Chr11	S-locus lectin protein kinase family protein
Phvul.011G157500	0.0283556	2.9549	4.17018	Chr11	Tyrosine transaminase family protein
Phvul.011G161900	0.0437258	2.99907	2.08302	Chr11	cytochrome P450, family 72, subfamily A, polypeptide 15
Phvul.011G162300	0.0146131	2.14888	5.48144	Chr11	phosphoesterase
Phvul.011G163400	0.0348872	3.56199	0	Chr11	Ankyrin repeat family protein
Phvul.011G163500	0.00181445	4.2475	0.177028	Chr11	Plant calmodulin-binding protein-related
Phvul.011G164600	0.0453229	3.34563	5.39556	Chr11	Histone superfamily protein
Phvul.011G166500	0.0154834	4.4128	3.31712	Chr11	Kunitz family trypsin and protease inhibitor protein
Phvul.011G166700	0.0497616	2.09609	0	Chr11	vacuolar ATP synthase catalytic subunit-related / V-ATPase-related / vacuolar proton pump-related
Phvul.011G167000	0.0567518	2.64515	1.61362	Chr11	chitinase A
Phvul.011G167200	0.0402972	3.85108	0.377847	Chr11	-
Phvul.011G167300	0.0344979	3.05585	1.69168	Chr11	chitinase A
Phvul.011G169800	0.0327319	4.86825	0.922168	Chr11	kunitz trypsin inhibitor 1
Phvul.011G169900	0.0511005	2.59334	0	Chr11	Kunitz family trypsin and protease inhibitor protein
Phvul.011G170400	0.0570906	2.10999	0	Chr11	RING/U-box superfamily protein
Phvul.011G173200	0.00284131	3.78807	0	Chr11	cytochrome P450, family 82, subfamily C, polypeptide 4
Phvul.011G173400	0.0403757	2.10999	0	Chr11	zinc induced facilitator-like 1
Phvul.011G176900	0.0419012	2.37303	0	Chr11	scarecrow-like 3
Phvul.011G180500	0.0203123	2.25862	2.91849	Chr11	DNA glycosylase superfamily protein
Phvul.011G189600	0.0567717	2.09322	2.20418	Chr11	zinc induced facilitator-like 1
Phvul.011G191100	0.050075	3.38367	0	Chr11	vacuolar ATP synthase catalytic subunit-related / V-ATPase-related / vacuolar proton pump-related
Phvul.011G191900	0.0373051	2.28052	0	Chr11	Protein kinase superfamily protein
Phvul.011G193200	0.0217718	3.75744	1.95686	Chr11	cysteine-rich RLK (RECEPTOR-like protein kinase) 10
Phvul.011G193300	0.0291124	2.16455	0	Chr11	cysteine-rich RLK (RECEPTOR-like protein kinase) 10
Phvul.011G194600	0.0239829	4.90823	0.288296	Chr11	cysteine-rich RLK (RECEPTOR-like protein kinase) 25
Phvul.011G195300	0.0353035	3.51855	1.41003	Chr11	LRR and NB-ARC domains-containing disease resistance protein
Phvul.011G195900	0.00463124	2.15639	1.31697	Chr11	NB-ARC domain-containing disease resistance protein
Phvul.011G197200	0.0220372	4.64571	1.27343	Chr11	-
Phvul.011G197500	0.0325489	3.59462	1.2537	Chr11	Protein kinase superfamily protein
Phvul.011G197700	0.0244519	2.31913	0.0799964	Chr11	receptor serine/threonine kinase, putative
Phvul.011G198000	0.0398836	3.25054	0.316447	Chr11	NB-ARC domain-containing disease resistance protein
Phvul.011G198300	0.0589327	2.12381	0.624609	Chr11	LRR and NB-ARC domains-containing disease resistance protein
Phvul.011G198500	0.0565117	5.77915	2.85389	Chr11	Protein kinase superfamily protein
Phvul.011G198900	0.00332173	3.9513	0	Chr11	sulfotransferase 2A
Phvul.011G199200	0.00253717	3.48851	0	Chr11	sulfotransferase 2A
Phvul.011G199300	0.0137296	3.45103	0	Chr11	sulfotransferase 2A
Phvul.011G199800	0.0521735	2.88392	0.183731	Chr11	sulfotransferase 2A
Phvul.011G200600	0.0135919	2.38642	0	Chr11	sulfotransferase 2A
Phvul.011G201800	0.000147785	6.62727	3.15404	Chr11	-
Phvul.011G202300	0.0621973	3.19774	2.46458	Chr11	NB-ARC domain-containing disease resistance protein
Phvul.011G206400	0.0565937	2.42997	4.44236	Chr11	Lateral root primordium (LRP) protein-related
Phvul.011G207200	0.0455287	4.01902	2.92217	Chr11	response regulator 3
Phvul.011G211900	0.00648619	5.90525	1.82661	Chr11	MATE efflux family protein
Phvul.011G215500	0.0489645	3.82524	3.13222	Chr11	organic cation/carnitine transporter 3

## Sheet: Nodulated Downregulated
Details of downregulated differentially expressed genes in nodulated roots.
Fold change ≥ 2, unpaired t-test p-value ≤ 0.05
P. vulgaris Locus Name	t-test p-value	Fold Change	RPKM values	Chromosome	Gene Description
Phvul.001G002100	0.0548261	-2.51886	0	Chr01	chloroplastic drought-induced stress protein of 32 kD
Phvul.001G010700	0.0554989	-4.09947	0	Chr01	ATP-dependent protease La (LON) domain protein
Phvul.001G016600	0.0569847	-2.23506	0	Chr01	thaumatin-like protein 3
Phvul.001G018300	0.00789107	-2.40726	0.990555	Chr01	Homeodomain-like superfamily protein
Phvul.001G025800	0.0569823	-3.11503	0	Chr01	Gibberellin-regulated family protein
Phvul.001G029500	0.0441981	-2.22427	0	Chr01	basic leucine-zipper 5
Phvul.001G032500	0.0444303	-2.38571	0.056668	Chr01	Pseudouridine synthase family protein
Phvul.001G033700	0.017828	-2.062	0	Chr01
Phvul.001G034300	0.0404229	-3.50079	0	Chr01	PYR1-like 2
Phvul.001G036600	0.0122831	-2.272	0	Chr01	6-&1-fructan exohydrolase
Phvul.001G047400	0.0189771	-3.20317	0	Chr01
Phvul.001G047500	0.049611	-3.72159	0	Chr01	ribosomal protein S11
Phvul.001G047800	0.0240061	-3.15202	0	Chr01	PR5-like receptor kinase
Phvul.001G048500	0.0055	-2.69228	0	Chr01	PR5-like receptor kinase
Phvul.001G049100	0.0570439	-2.1365	0	Chr01	Protein kinase superfamily protein
Phvul.001G050100	0.0471672	-3.06053	0	Chr01	Exostosin family protein
Phvul.001G050500	0.0264647	-4.3969	0	Chr01	adenine phosphoribosyl transferase 2
Phvul.001G054300	0.00825816	-3.31135	0	Chr01	HXXXD-type acyl-transferase family protein
Phvul.001G054400	0.0592732	-2.62038	0.811336	Chr01	pleiotropic drug resistance 12
Phvul.001G073600	0.0260048	-2.89532	0.592558	Chr01	RING/U-box superfamily protein
Phvul.001G073700	0.0467116	-2.30743	0	Chr01	Exostosin family protein
Phvul.001G080300	0.0306715	-2.34704	0	Chr01	Aquaporin-like superfamily protein
Phvul.001G080900	0.0553076	-4.27263	0	Chr01	transcription factor-related
Phvul.001G081000	0.0203438	-2.39668	4.58916	Chr01	Aluminium activated malate transporter family protein
Phvul.001G081400	0.0484238	-2.78792	0	Chr01	early nodulin-like protein 8
Phvul.001G082400	0.0321677	-2.78182	0	Chr01
Phvul.001G083600	0.0385793	-2.1134	0	Chr01	SET domain group 4
Phvul.001G086500	0.0334393	-2.82072	0	Chr01	actin related protein 2
Phvul.001G088500	0.0444771	-2.20574	0	Chr01
Phvul.001G097900	0.0218678	-2.84591	0	Chr01	Tetratricopeptide repeat (TPR)-like superfamily protein
Phvul.001G099100	0.0380916	-5.39488	0	Chr01	DNA repair metallo-beta-lactamase family protein
Phvul.001G099400	0.0541927	-2.21391	0.369942	Chr01	DEAD/DEAH box helicase, putative
Phvul.001G102400	0.0568502	-2.14411	0	Chr01	hAT dimerisation domain-containing protein
Phvul.001G103300	0.0373747	-4.65457	0	Chr01	MATE efflux family protein
Phvul.001G103900	0.0552838	-2.17051	0	Chr01	Ribosomal protein L11 family protein
Phvul.001G106000	0.0477389	-4.64008	0	Chr01	Cyclin/Brf1-like TBP-binding protein
Phvul.001G106700	0.0136617	-2.53036	0	Chr01	WUSCHEL related homeobox 11
Phvul.001G109000	0.0232217	-3.31927	0	Chr01
Phvul.001G112000	0.00608896	-3.19989	0	Chr01	Exostosin family protein
Phvul.001G122100	0.0434975	-2.36472	0	Chr01	Laccase/Diphenol oxidase family protein
Phvul.001G122500	0.0424114	-2.1192	0	Chr01
Phvul.001G125000	0.0449023	-3.17093	0	Chr01	S-adenosyl-L-methionine-dependent methyltransferases superfamily protein
Phvul.001G126400	0.0306053	-2.39932	3.21167	Chr01	basic helix-loop-helix (bHLH) DNA-binding superfamily protein
Phvul.001G127500	0.0314676	-2.12539	0	Chr01	2-oxoglutarate (2OG) and Fe(II)-dependent oxygenase superfamily protein
Phvul.001G132600	0.036779	-2.61112	0	Chr01	LRR and NB-ARC domains-containing disease resistance protein
Phvul.001G132700	0.0552818	-4.5232	0	Chr01	NB-ARC domain-containing disease resistance protein
Phvul.001G133600	0.0157303	-2.74791	0	Chr01	NB-ARC domain-containing disease resistance protein
Phvul.001G134800	0.0367577	-2.27213	0	Chr01	Uncharacterized protein
Phvul.001G139200	0.0435171	-2.07383	0	Chr01	cytochrome P450, family 712, subfamily A, polypeptide 2
Phvul.001G141400	0.0410848	-2.08307	0	Chr01
Phvul.001G143500	0.00085422	-2.49954	1.92217	Chr01	homeobox from Arabidopsis thaliana
Phvul.001G146800	0.0135768	-2.88927	0	Chr01	Protein kinase family protein
Phvul.001G150900	0.0565652	-2.46586	0	Chr01
Phvul.001G154500	0.000729471	-3.31919	0	Chr01	Bax inhibitor-1 family protein
Phvul.001G156500	0.035555	-2.20124	2.34419	Chr01	AUX/IAA transcriptional regulator family protein
Phvul.001G159800	0.0534666	-2.12827	0	Chr01
Phvul.001G160200	0.0602282	-2.79896	0	Chr01	ethylene response factor 1
Phvul.001G160400	0.046165	-2.6667	0	Chr01	Integrase-type DNA-binding superfamily protein
Phvul.001G164000	0.0156183	-2.73649	0.605495	Chr01	HAD superfamily, subfamily IIIB acid phosphatase
Phvul.001G164100	0.0463075	-4.18051	0	Chr01
Phvul.001G164800	0.055934	-2.37124	0	Chr01
Phvul.001G165200	0.0123404	-4.20703	0	Chr01	photosystem II reaction center PSB28 protein
Phvul.001G168900	0.0256474	-2.03343	0	Chr01
Phvul.001G169700	0.0296082	-4.155	0	Chr01
Phvul.001G170500	0.0569257	-2.45823	0	Chr01	DNAse I-like superfamily protein
Phvul.001G170700	0.00733513	-2.13009	0	Chr01	Ankyrin repeat family protein
Phvul.001G173700	0.00973858	-2.50257	0	Chr01	WRKY family transcription factor family protein
Phvul.001G173900	0.0391041	-3.52843	0	Chr01	Thioredoxin superfamily protein
Phvul.001G175800	0.0366089	-2.59061	0	Chr01
Phvul.001G175900	0.00624465	-2.55625	0	Chr01	Seven transmembrane MLO family protein
Phvul.001G179900	0.0238694	-3.15947	0	Chr01	xyloglucan endotransglucosylase/hydrolase 32
Phvul.001G188400	0.0404602	-3.05472	0	Chr01	Subtilisin-like serine endopeptidase family protein
Phvul.001G188500	0.0517105	-3.21282	0	Chr01	cytochrome P450, family 94, subfamily C, polypeptide 1
Phvul.001G194800	0.0329167	-2.50209	0	Chr01	Late embryogenesis abundant (LEA) hydroxyproline-rich glycoprotein family
Phvul.001G196100	0.013874	-2.8302	0	Chr01	Dof-type zinc finger DNA-binding family protein
Phvul.001G198400	0.0453494	-2.72353	0	Chr01	ABC-2 type transporter family protein
Phvul.001G200800	0.0619506	-4.10559	0	Chr01
Phvul.001G201300	0.0286581	-2.19716	0.517515	Chr01	Peroxidase superfamily protein
Phvul.001G207900	0.0362874	-2.63335	0.922168	Chr01	senescence-associated gene 21
Phvul.001G209200	0.0188775	-5.2014	0	Chr01	Plant invertase/pectin methylesterase inhibitor superfamily
Phvul.001G212700	0.059026	-2.05324	0	Chr01	Vps51/Vps67 family (components of vesicular transport) protein
Phvul.001G218700	0.0549149	-2.19719	0	Chr01	indole-3-acetic acid inducible 30
Phvul.001G219600	0.0248622	-4.07965	0	Chr01	RNA polymerase II, Rpb4, core protein
Phvul.001G220200	0.00320028	-3.69408	0	Chr01
Phvul.001G221900	0.0528488	-3.2187	0	Chr01
Phvul.001G223100	0.0574405	-2.17093	0	Chr01	Glycosyl hydrolase superfamily protein
Phvul.001G223700	0.0292801	-2.13267	0	Chr01	galactinol synthase 2
Phvul.001G223800	0.0608542	-2.22399	0	Chr01	chloroplast RNA binding
Phvul.001G226900	0.0202123	-4.05929	0	Chr01	Protein kinase family protein
Phvul.001G228300	0.0151415	-4.09795	0	Chr01	gamete expressed protein 1
Phvul.001G228800	0.0386819	-3.90669	0	Chr01	gamete expressed protein 1
Phvul.001G232500	0.0601884	-4.02088	0	Chr01	Glycolipid transfer protein (GLTP) family protein
Phvul.001G236200	0.0610295	-3.26109	0	Chr01
Phvul.001G238000	0.0447041	-2.88418	0	Chr01	RAB GTPase homolog A2B
Phvul.001G238100	0.0451533	-2.06971	0	Chr01	subtilase 4.12
Phvul.001G240700	0.0371987	-2.64822	0	Chr01	HXXXD-type acyl-transferase family protein
Phvul.001G247300	0.0431324	-2.45104	0	Chr01	cation/hydrogen exchanger 15
Phvul.001G248700	0.0284426	-3.73154	0	Chr01	SOS3-interacting protein 1
Phvul.001G250300	0.019558	-4.81843	0	Chr01	Heavy metal transport/detoxification superfamily protein
Phvul.001G251100	0.0285492	-2.67805	0	Chr01	Ethylene insensitive 3 family protein
Phvul.001G251500	0.0555367	-2.35261	0	Chr01	tetratricopeptide repeat (TPR)-containing protein
Phvul.001G254500	0.0348176	-2.117	0	Chr01	Protein of unknown function, DUF617
Phvul.001G254600	0.0463508	-2.31573	0	Chr01	carbon/nitrogen insensitive 1
Phvul.001G256100	0.0592321	-3.3099	0	Chr01
Phvul.001G257600	0.0566015	-2.59884	0	Chr01	RPM1-interacting protein 4 (RIN4) family protein
Phvul.001G257900	0.0464471	-3.37633	0	Chr01	RING/U-box superfamily protein
Phvul.001G258200	0.0342585	-3.48853	0	Chr01	heat shock protein 21
Phvul.001G261700	0.0332175	-2.04178	0	Chr01	DNA-binding HORMA family protein
Phvul.001G263900	0.00180468	-3.65429	0	Chr01	Protein of unknown function (DUF1264)
Phvul.001G266700	0.0611293	-2.13608	0	Chr01	Pentatricopeptide repeat (PPR) superfamily protein
Phvul.002G008500	0.0124622	-2.97155	0	Chr02
Phvul.002G012400	0.0109265	-3.11115	0	Chr02
Phvul.002G018700	0.0353992	-2.06743	0.245397	Chr02	zeaxanthin epoxidase (ZEP) (ABA1)
Phvul.002G020000	0.0094736	-3.72705	0	Chr02
Phvul.002G022300	0.0293061	-2.62522	0	Chr02	methyl esterase 1
Phvul.002G022400	0.0270109	-5.48264	0	Chr02	Pentatricopeptide repeat (PPR) superfamily protein
Phvul.002G029200	0.0462267	-2.68937	0	Chr02	roline-rich extensin-like receptor kinase 4
Phvul.002G029900	0.0031725	-2.08354	0	Chr02
Phvul.002G030400	0.0551468	-2.17093	0	Chr02	RAD-like 1
Phvul.002G033100	0.0543331	-2.15475	0	Chr02	NmrA-like negative transcriptional regulator family protein
Phvul.002G033400	0.0429204	-2.12116	0	Chr02
Phvul.002G036600	0.00288827	-3.09912	0	Chr02	Tetratricopeptide repeat (TPR)-like superfamily protein
Phvul.002G037000	0.0117744	-3.35536	0	Chr02	Eukaryotic aspartyl protease family protein
Phvul.002G043500	0.0423448	-2.11672	0	Chr02
Phvul.002G044300	0.0490278	-4.44855	0	Chr02	Protein of unknown function (DUF581)
Phvul.002G044400	0.058268	-2.21673	0	Chr02	Protein of unknown function (DUF1677)
Phvul.002G046100	0.0599467	-3.327	0	Chr02	receptor-like protein kinase 1
Phvul.002G046400	0.00619321	-2.02777	0	Chr02	RING/U-box superfamily protein
Phvul.002G049300	0.00194096	-3.96019	0	Chr02	receptor kinase 1
Phvul.002G049600	0.036638	-3.22389	0	Chr02
Phvul.002G050100	0.0107279	-2.26921	0	Chr02	NADH-Ubiquinone/plastoquinone (complex I) protein
Phvul.002G052100	0.0213552	-2.13013	0	Chr02	basic helix-loop-helix (bHLH) DNA-binding superfamily protein
Phvul.002G054500	0.00781495	-3.21891	0	Chr02	Tetratricopeptide repeat (TPR)-like superfamily protein
Phvul.002G058100	0.0185205	-4.6349	0	Chr02	Pentatricopeptide repeat (PPR) superfamily protein
Phvul.002G058900	0.0409037	-7.47566	0	Chr02	C2H2-like zinc finger protein
Phvul.002G059200	0.0371822	-2.90795	0	Chr02	tryptophan aminotransferase of Arabidopsis 1
Phvul.002G061000	0.0523786	-2.24752	0	Chr02	NAC 007
Phvul.002G062300	0.0405136	-5.44332	0	Chr02	-
Phvul.002G066700	0.0363715	-3.45052	0	Chr02
Phvul.002G070300	0.0451267	-2.06196	0	Chr02	domains rearranged methylase 1
Phvul.002G070600	0.0200476	-2.16819	0	Chr02
Phvul.002G071600	0.0501113	-2.10867	3.03764	Chr02
Phvul.002G073100	0.0404563	-2.63347	0	Chr02	nodulin MtN21 /EamA-like transporter family protein
Phvul.002G073700	0.0359859	-2.17136	0	Chr02	TRICHOME BIREFRINGENCE-LIKE 27
Phvul.002G074500	0.0018306	-3.29044	0	Chr02	RNI-like superfamily protein
Phvul.002G074700	0.0622236	-2.69179	0	Chr02	NB-ARC domain-containing disease resistance protein
Phvul.002G075100	0.0558796	-4.2398	0	Chr02	-
Phvul.002G081200	0.0158118	-2.29632	0	Chr02	Tetratricopeptide repeat (TPR)-like superfamily protein
Phvul.002G081400	0.0620324	-2.54996	0	Chr02	CLAVATA3/ESR-RELATED 9
Phvul.002G084700	0.0557855	-2.25736	0	Chr02	Pentatricopeptide repeat (PPR) superfamily protein
Phvul.002G084800	0.0467532	-2.98733	0	Chr02
Phvul.002G085400	0.0226546	-2.35394	0.572759	Chr02	homeobox protein 30
Phvul.002G085700	0.013317	-4.05567	0	Chr02	NAC (No Apical Meristem) domain transcriptional regulator superfamily protein
Phvul.002G088000	0.00393559	-2.10505	5.21099	Chr02
Phvul.002G090500	0.0122688	-3.92669	0	Chr02	ribosomal protein L20
Phvul.002G091500	0.0123249	-4.93527	0	Chr02	EXS (ERD1/XPR1/SYG1) family protein
Phvul.002G094500	0.0548559	-3.22038	0	Chr02	cytochrome P450, family 706, subfamily A, polypeptide 7
Phvul.002G096000	0.00707441	-2.41194	0	Chr02	phosphoglucomutase, putative / glucose phosphomutase, putative
Phvul.002G096600	0.00633812	-3.23013	0	Chr02	Glycosyl hydrolase superfamily protein
Phvul.002G097100	0.00597587	-3.14651	0	Chr02	cytochrome P450, family 87, subfamily A, polypeptide 6
Phvul.002G097300	0.000759859	-2.39897	0.232869	Chr02	sulfiredoxin
Phvul.002G098200	0.0376453	-3.34638	0	Chr02	disease resistance protein (TIR-NBS-LRR class), putative
Phvul.002G098400	0.0621997	-2.4569	0	Chr02
Phvul.002G098600	0.031794	-2.36642	1.4427	Chr02	Trypsin family protein
Phvul.002G100800	0.013829	-2.7281	0	Chr02	Transcriptional factor B3 family protein
Phvul.002G103000	0.022564	-2.51886	0	Chr02
Phvul.002G105700	0.0407297	-2.74341	0	Chr02	basic region/leucine zipper motif 27
Phvul.002G107300	0.0553173	-2.35216	0	Chr02	Glycosyl hydrolase family 38 protein
Phvul.002G110600	0.0292914	-2.31584	0	Chr02	basic leucine-zipper 42
Phvul.002G112200	0.0422777	-2.05118	0	Chr02	K-box region and MADS-box transcription factor family protein
Phvul.002G116100	0.00230648	-3.81313	0	Chr02
Phvul.002G119400	0.00320636	-2.25478	0	Chr02	FAR1-related sequence 5
Phvul.002G124000	0.0393571	-2.04307	1.03538	Chr02	DNAse I-like superfamily protein
Phvul.002G127100	0.0128111	-7.32899	0	Chr02	alternative oxidase 1A
Phvul.002G130500	0.000215359	-3.85509	0	Chr02	NB-ARC domain-containing disease resistance protein
Phvul.002G135900	0.0333936	-2.09495	0	Chr02	Mono-/di-acylglycerol lipase, N-terminal;Lipase, class 3
Phvul.002G143900	0.0294863	-4.55301	0	Chr02	AGAMOUS-like 21
Phvul.002G144700	0.045709	-3.05134	0	Chr02	elicitor-activated gene 3-2
Phvul.002G151800	0.00509571	-2.96824	0	Chr02
Phvul.002G157100	0.0370449	-4.64605	0	Chr02	root hair specific 8
Phvul.002G158500	0.046534	-2.73071	0.226561	Chr02	CCT motif family protein
Phvul.002G161000	0.0320313	-2.09309	0	Chr02	P-loop containing nucleoside triphosphate hydrolases superfamily protein
Phvul.002G163000	0.00301267	-3.11326	0	Chr02	COP1-interactive protein 1
Phvul.002G163200	0.0496442	-2.4957	1.3281	Chr02
Phvul.002G165800	0.037254	-7.96508	0	Chr02	P-loop containing nucleoside triphosphate hydrolases superfamily protein
Phvul.002G166100	0.0139328	-2.07385	3.29342	Chr02	P-loop containing nucleoside triphosphate hydrolases superfamily protein
Phvul.002G169000	0.0492006	-5.67797	0	Chr02	-
Phvul.002G169900	0.0267384	-3.22528	0	Chr02	Protein of unknown function (DUF668)
Phvul.002G170800	0.0285208	-2.13357	0	Chr02	ribonuclease 1
Phvul.002G171600	0.0255595	-4.19618	0	Chr02	NAC (No Apical Meristem) domain transcriptional regulator superfamily protein
Phvul.002G174300	0.00905466	-2.22483	0	Chr02
Phvul.002G175300	0.0470434	-2.02101	0	Chr02	alternative NAD(P)H dehydrogenase 1
Phvul.002G176000	0.0426369	-2.41978	0	Chr02	DEAD/DEAH box RNA helicase family protein
Phvul.002G178300	0.0308805	-2.40801	0	Chr02
Phvul.002G178900	0.0329419	-3.58042	0	Chr02	glycerol-3-phosphate acyltransferase 9
Phvul.002G179600	0.0210985	-2.41386	0	Chr02	CBL-interacting protein kinase 3,CBL-interacting protein kinase 9,Ca2+regulated serine-threonine protein kinase family protein
Phvul.002G180600	0.0569571	-3.19146	0	Chr02
Phvul.002G183700	0.0245978	-3.94136	0	Chr02
Phvul.002G189200	0.0614382	-4.50087	0	Chr02	RING/U-box superfamily protein
Phvul.002G190500	0.0142773	-3.18631	0	Chr02	PLATZ transcription factor family protein
Phvul.002G191000	0.045358	-3.52683	0	Chr02	Tetratricopeptide repeat (TPR)-like superfamily protein
Phvul.002G191600	0.0435107	-2.08838	0	Chr02	glycerol-3-phosphate acyltransferase 9
Phvul.002G192000	0.0159471	-2.93664	0	Chr02	glycerol-3-phosphate acyltransferase 9
Phvul.002G193400	0.0490818	-2.52471	0	Chr02
Phvul.002G193500	0.0397466	-2.84467	0	Chr02	Protein of unknown function (DUF616)
Phvul.002G193700	0.0101224	-2.25851	0	Chr02	Cytochrome b561/ferric reductase transmembrane protein family
Phvul.002G196300	0.0294315	-2.53817	0	Chr02
Phvul.002G197100	0.0548641	-3.22549	0	Chr02
Phvul.002G197300	0.0385082	-2.5992	0	Chr02	Pentatricopeptide repeat (PPR) superfamily protein
Phvul.002G198000	0.0445635	-2.63695	0	Chr02
Phvul.002G198100	0.0287999	-2.49864	0	Chr02	ATP binding;nucleic acid binding;helicases
Phvul.002G200500	0.0414121	-2.6657	0	Chr02
Phvul.002G208500	0.0383402	-4.50464	0	Chr02	Heavy metal transport/detoxification superfamily protein
Phvul.002G208900	0.0240851	-6.62411	0	Chr02	-
Phvul.002G209000	0.0467178	-5.03137	0	Chr02	-
Phvul.002G212500	0.0219872	-2.71046	0	Chr02	AGAMOUS-like 24
Phvul.002G212600	0.0585666	-2.56342	0	Chr02	GDP dissociation inhibitor family protein / Rab GTPase activator family protein
Phvul.002G215700	0.00473917	-2.51886	0	Chr02	oligopeptide transporter 4
Phvul.002G216200	0.0295475	-2.53113	0	Chr02	K+ efflux antiporter 3
Phvul.002G218800	0.0240483	-2.17093	0	Chr02	Protein kinase superfamily protein
Phvul.002G225700	0.0496731	-2.55293	0	Chr02	homolog of yeast oxidase assembly 1 (OXA1)
Phvul.002G225900	0.00192766	-2.34669	0	Chr02	homolog of yeast oxidase assembly 1 (OXA1)
Phvul.002G227000	0.0580651	-2.14411	0	Chr02	Aminotransferase-like, plant mobile domain family protein
Phvul.002G230300	0.0595896	-2.82003	0	Chr02	squamosa promoter-binding protein-like 12
Phvul.002G231600	0.044738	-4.13639	0	Chr02	HSP20-like chaperones superfamily protein
Phvul.002G236200	0.0395829	-2.33978	0	Chr02
Phvul.002G239000	0.0272886	-3.30434	0	Chr02
Phvul.002G242900	0.0531092	-3.86241	0	Chr02	Major facilitator superfamily protein
Phvul.002G244400	0.0469354	-2.98416	0.375679	Chr02
Phvul.002G244700	0.0580016	-4.03713	0	Chr02	Sulfite exporter TauE/SafE family protein
Phvul.002G244800	0.0248938	-2.1157	0	Chr02	Sulfite exporter TauE/SafE family protein
Phvul.002G244900	0.0324057	-2.50694	4.42814	Chr02	Sulfite exporter TauE/SafE family protein
Phvul.002G245000	0.00184854	-5.71535	0	Chr02	Sulfite exporter TauE/SafE family protein
Phvul.002G246000	0.028097	-2.69647	0	Chr02
Phvul.002G246400	0.0550873	-3.03187	0	Chr02	Calcium-dependent ARF-type GTPase activating protein family
Phvul.002G248700	0.0538361	-2.35536	0	Chr02	phospholipase D delta
Phvul.002G249100	0.01998	-2.31347	0	Chr02	Sulfite exporter TauE/SafE family protein
Phvul.002G249400	0.057133	-3.86289	0	Chr02
Phvul.002G253400	0.0534383	-2.61839	0	Chr02	beta-ketoacyl reductase 2
Phvul.002G264000	0.0507462	-5.85368	0	Chr02	Tetratricopeptide repeat (TPR)-like superfamily protein
Phvul.002G265500	0.0609663	-2.8458	0	Chr02	RAB GTPase homolog G3A
Phvul.002G266400	0.00672375	-4.11557	0	Chr02	WRKY DNA-binding protein 13
Phvul.002G266800	0.0235603	-3.20856	0	Chr02	nucleotide sugar transporter-KT 1
Phvul.002G267100	0.0228462	-2.52553	0	Chr02
Phvul.002G268600	0.0137562	-3.16798	0	Chr02
Phvul.002G269000	0.0448167	-2.01584	0	Chr02	Plastid-lipid associated protein PAP / fibrillin family protein
Phvul.002G269700	0.0126885	-4.72504	0	Chr02	-
Phvul.002G269800	0.0337034	-2.95943	0	Chr02	GRAS family transcription factor
Phvul.002G270200	0.040469	-2.06973	1.84417	Chr02	inflorescence deficient in abscission (IDA)-like 2
Phvul.002G270500	0.0434484	-2.7243	0.92937	Chr02	Amino acid kinase family protein
Phvul.002G271400	0.0114528	-4.0985	0	Chr02	chloroplastic NIFS-like cysteine desulfurase
Phvul.002G272400	0.0377878	-3.03625	0	Chr02	plant U-box 25
Phvul.002G272600	0.0460078	-2.09173	2.49817	Chr02
Phvul.002G272700	0.0359516	-2.79896	0	Chr02	cation/hydrogen exchanger 15
Phvul.002G274100	0.043302	-2.4149	0	Chr02
Phvul.002G276400	0.0320515	-3.85038	0	Chr02
Phvul.002G277000	0.0470153	-2.3845	0.349031	Chr02	ammonium transporter 2
Phvul.002G279200	0.0386363	-2.78555	0	Chr02
Phvul.002G279800	0.0102105	-2.6657	0	Chr02
Phvul.002G281200	0.0541596	-2.53993	0	Chr02	Sec14p-like phosphatidylinositol transfer family protein
Phvul.002G281500	0.02981	-2.07344	0	Chr02
Phvul.002G282100	0.003929	-4.4625	0	Chr02	ARF-GAP domain 1
Phvul.002G282800	0.0287777	-2.9454	0	Chr02	acyl carrier protein 4
Phvul.002G283500	0.0559764	-3.44493	0	Chr02
Phvul.002G283600	0.061647	-2.09366	0.689507	Chr02	NAC domain containing protein 83
Phvul.002G285000	0.00363423	-2.72149	0	Chr02	hydroxysteroid dehydrogenase 1
Phvul.002G286400	0.0353249	-2.42324	0	Chr02
Phvul.002G287200	0.0435682	-5.2491	0	Chr02	Stress responsive alpha-beta barrel domain protein
Phvul.002G296200	0.0446322	-2.51886	0	Chr02	myosin heavy chain-related
Phvul.002G302700	0.0312068	-3.04246	0	Chr02	Protein kinase protein with adenine nucleotide alpha hydrolases-like domain
Phvul.002G305000	0.028603	-4.7744	0	Chr02	1-amino-cyclopropane-1-carboxylate synthase 7
Phvul.002G306700	0.0102939	-2.17093	0	Chr02	SNARE-like superfamily protein
Phvul.002G308300	0.0209163	-3.95269	0	Chr02	MATE efflux family protein
Phvul.002G309200	0.0167525	-2.2208	0	Chr02	AGAMOUS-like 29
Phvul.002G309500	0.0248805	-2.47329	0	Chr02	AGAMOUS-like 91
Phvul.002G309700	0.0206453	-2.44275	4.99027	Chr02
Phvul.002G313800	0.0106817	-2.7877	0	Chr02
Phvul.002G316800	0.0206643	-2.91038	0	Chr02	VQ motif-containing protein
Phvul.002G318200	0.0443103	-4.76629	0	Chr02	Protein kinase superfamily protein
Phvul.002G318500	0.00854868	-4.61365	0	Chr02	Plant invertase/pectin methylesterase inhibitor superfamily
Phvul.002G322300	0.0352891	-2.01832	0	Chr02	response regulator 14
Phvul.002G322900	0.00331855	-2.74105	0	Chr02	vacuolar iron transporter 1
Phvul.002G323000	0.0452053	-2.25169	0.784148	Chr02	disease resistance protein (TIR-NBS-LRR class), putative
Phvul.002G323200	0.00846619	-3.51345	0	Chr02	disease resistance protein (TIR-NBS-LRR class)
Phvul.002G323300	0.0401966	-2.10091	0.812737	Chr02	disease resistance protein (TIR-NBS-LRR class), putative
Phvul.002G323400	0.024306	-3.03709	0	Chr02	disease resistance protein (TIR-NBS-LRR class)
Phvul.002G323500	0.00122622	-3.04306	0	Chr02	Disease resistance protein (TIR-NBS-LRR class) family
Phvul.002G323800	0.0614273	-2.02454	1.56708	Chr02	disease resistance protein (TIR-NBS-LRR class), putative
Phvul.002G328200	0.0142155	-2.68268	0	Chr02
Phvul.002G332900	0.000667257	-2.54781	0	Chr02	pentatricopeptide (PPR) repeat-containing protein
Phvul.003G000200	0.0475761	-2.24228	0	Chr03	Pentatricopeptide repeat (PPR) superfamily protein
Phvul.003G000400	0.0108697	-5.45771	0	Chr03	DNA polymerase epsilon catalytic subunit
Phvul.003G003700	0.0470689	-3.94086	0	Chr03
Phvul.003G004700	0.0464859	-2.45538	0	Chr03	Arabidopsis protein of unknown function (DUF241)
Phvul.003G005100	0.0271843	-2.75399	0	Chr03	myosin XI A
Phvul.003G006200	0.034955	-4.12249	0	Chr03	O-methyltransferase 1
Phvul.003G007500	0.0299468	-2.46639	0	Chr03	AP2/B3-like transcriptional factor family protein
Phvul.003G007900	0.0413519	-2.19849	0	Chr03	Cyclophilin-like peptidyl-prolyl cis-trans isomerase family protein
Phvul.003G009400	0.0214381	-2.66473	0	Chr03	cytochrome P450, family 71, subfamily B, polypeptide 4
Phvul.003G010000	0.0107947	-3.4726	0	Chr03
Phvul.003G011200	0.0422905	-5.36032	0	Chr03	cytochrome b6f complex subunit (petM), putative
Phvul.003G011500	0.0293859	-2.05955	0	Chr03	Leucine-rich repeat (LRR) family protein
Phvul.003G012200	0.0561764	-2.51886	0	Chr03
Phvul.003G016500	0.0450316	-2.51718	1.02686	Chr03	S-adenosyl-L-methionine-dependent methyltransferases superfamily protein
Phvul.003G020100	0.0378536	-2.95895	0	Chr03	2-oxoglutarate (2OG) and Fe(II)-dependent oxygenase superfamily protein
Phvul.003G020700	0.0602999	-3.49617	0	Chr03	Caleosin-related family protein
Phvul.003G022700	0.0454837	-3.38139	0	Chr03	Heavy metal transport/detoxification superfamily protein
Phvul.003G026400	0.0482952	-2.50219	2.38783	Chr03
Phvul.003G027200	0.0152681	-4.57852	0	Chr03	-
Phvul.003G027900	0.0206401	-3.16216	0	Chr03	C2H2-like zinc finger protein
Phvul.003G029500	0.0119811	-4.08615	2.57144	Chr03	cinnamyl alcohol dehydrogenase 6
Phvul.003G034000	0.0183624	-3.33496	0	Chr03	RING-H2 finger protein 2B
Phvul.003G035100	0.0599852	-2.14284	0	Chr03	DNA glycosylase superfamily protein
Phvul.003G037100	0.0413216	-4.62984	0	Chr03	DNA glycosylase superfamily protein
Phvul.003G038500	0.0140392	-2.7363	0	Chr03
Phvul.003G040500	0.00700701	-2.47802	0	Chr03	Copper amine oxidase family protein
Phvul.003G044100	0.0511836	-3.92703	0	Chr03
Phvul.003G049800	0.024626	-2.23506	0	Chr03	phytochrome kinase substrate 2
Phvul.003G052300	0.0430114	-2.45675	0	Chr03	Protein kinase superfamily protein
Phvul.003G053500	0.00545765	-4.16738	0	Chr03
Phvul.003G054300	0.042322	-2.03343	0	Chr03	TRICHOME BIREFRINGENCE-LIKE 27
Phvul.003G062200	0.0530846	-3.86564	0	Chr03
Phvul.003G062400	0.00368149	-2.08337	0	Chr03	Plant protein of unknown function (DUF828)
Phvul.003G063000	0.045855	-4.19699	0	Chr03	SOUL heme-binding family protein
Phvul.003G063100	0.0519839	-2.08138	0	Chr03	Protein of Unknown Function (DUF239)
Phvul.003G066500	0.0494609	-3.62205	0	Chr03	PHYTOCYSTATIN 2
Phvul.003G069000	0.0127527	-3.27404	0	Chr03	Integrase-type DNA-binding superfamily protein
Phvul.003G071600	0.057254	-2.59382	0	Chr03	Pentatricopeptide repeat (PPR-like) superfamily protein
Phvul.003G073100	0.016546	-3.59604	0	Chr03
Phvul.003G079000	0.0291559	-2.16153	0.729523	Chr03	Protein of unknown function, DUF584
Phvul.003G080700	0.0124034	-2.94941	4.04061	Chr03	SLAC1 homologue 1
Phvul.003G081200	0.0513055	-3.45143	0	Chr03
Phvul.003G082800	0.022208	-3.23988	0	Chr03	Protein kinase superfamily protein
Phvul.003G084000	0.0592242	-2.66657	0	Chr03
Phvul.003G085100	0.0296988	-3.78165	0	Chr03
Phvul.003G086600	0.0449222	-5.7553	0	Chr03	5'-AMP-activated protein kinase beta-2 subunit protein
Phvul.003G087900	0.0532345	-4.51382	0	Chr03	Adenine nucleotide alpha hydrolases-like superfamily protein
Phvul.003G088300	0.0333309	-2.81392	0	Chr03
Phvul.003G088800	0.00977165	-2.03343	0	Chr03	MuDR family transposase
Phvul.003G091600	0.0523865	-2.71653	0	Chr03	TRICHOME BIREFRINGENCE-LIKE 11
Phvul.003G098400	0.0147536	-2.01346	0.0360357	Chr03	DUF679 domain membrane protein 2
Phvul.003G100300	0.051001	-3.32922	0	Chr03
Phvul.003G101600	0.00791782	-2.83033	0	Chr03
Phvul.003G103200	0.0493274	-2.81648	0	Chr03	Tetratricopeptide repeat (TPR)-like superfamily protein
Phvul.003G107600	0.0315644	-5.63302	0	Chr03	-
Phvul.003G109900	0.0617582	-2.38204	0	Chr03	MLP-like protein 423
Phvul.003G111200	0.0593924	-4.10382	0	Chr03	NAD(P)-binding Rossmann-fold superfamily protein
Phvul.003G117000	0.0603689	-2.63298	0	Chr03	Peroxidase superfamily protein
Phvul.003G117200	0.0338004	-2.07763	0	Chr03	cell wall / vacuolar inhibitor of fructosidase 1
Phvul.003G117300	0.0205983	-4.84255	0	Chr03	cell wall / vacuolar inhibitor of fructosidase 1
Phvul.003G119900	0.0457854	-2.97408	0	Chr03	TRAF-like family protein
Phvul.003G121400	0.0200086	-2.29646	0	Chr03	Tetratricopeptide repeat (TPR)-like superfamily protein
Phvul.003G122400	0.0182298	-3.37639	2.18866	Chr03	P-glycoprotein 11
Phvul.003G124000	0.00530057	-2.82998	0	Chr03	WRKY family transcription factor
Phvul.003G124300	0.0502443	-6.97281	0	Chr03	-
Phvul.003G131500	0.0391192	-2.22476	0	Chr03	oxophytodienoate-reductase 3
Phvul.003G132000	0.0283969	-3.59539	0	Chr03	RNA polymerase III RPC4
Phvul.003G132600	0.0559909	-2.68276	0	Chr03	RING/U-box superfamily protein
Phvul.003G132800	0.0547224	-5.59361	0	Chr03
Phvul.003G135300	0.0109141	-5.39519	0	Chr03	hAT dimerisation domain-containing protein
Phvul.003G137400	0.00566017	-2.19618	0	Chr03
Phvul.003G138400	0.0539631	-2.76064	0	Chr03
Phvul.003G140000	0.0457102	-4.5472	0	Chr03	Tetratricopeptide repeat (TPR)-like superfamily protein
Phvul.003G143700	0.0543062	-3.60795	0	Chr03	sequence-specific DNA binding transcription factors;transcription regulators
Phvul.003G145000	0.0287688	-4.17891	0	Chr03	Ankyrin repeat family protein
Phvul.003G145100	0.027694	-2.38287	0	Chr03	Ankyrin repeat family protein
Phvul.003G146900	0.0535029	-2.77109	0	Chr03	4-coumarate:CoA ligase 2
Phvul.003G153900	0.0184677	-2.80602	0	Chr03	DNA/RNA polymerases superfamily protein
Phvul.003G155000	0.0390363	-2.72601	0	Chr03	multipolar spindle 1
Phvul.003G158000	0.0401536	-3.03461	0	Chr03	SHV3-like 5
Phvul.003G159200	0.00251464	-2.17768	0	Chr03	H(+)-ATPase 8
Phvul.003G160000	0.00884538	-4.84522	0	Chr03	Stabilizer of iron transporter SufD / Polynucleotidyl transferase
Phvul.003G161400	0.0340054	-3.30044	0	Chr03
Phvul.003G162300	0.042193	-2.14221	0	Chr03	Tetratricopeptide repeat (TPR)-like superfamily protein
Phvul.003G167600	0.0602243	-2.98123	0	Chr03	beta-1,4-N-acetylglucosaminyltransferase family protein
Phvul.003G169600	0.0109124	-3.81061	0	Chr03	Exostosin family protein
Phvul.003G169900	0.048652	-3.42029	0	Chr03	Exostosin family protein
Phvul.003G176000	0.0132611	-2.06883	0	Chr03
Phvul.003G182800	0.0235934	-2.61947	0	Chr03	K-box region and MADS-box transcription factor family protein
Phvul.003G183000	0.0391661	-2.98711	0	Chr03	COBRA-like extracellular glycosyl-phosphatidyl inositol-anchored protein family
Phvul.003G183700	0.0310088	-2.23506	0	Chr03	TEOSINTE BRANCHED 1, cycloidea and PCF transcription factor 5
Phvul.003G186800	0.0127375	-3.35211	0	Chr03
Phvul.003G186900	0.0383385	-2.52101	0.469877	Chr03	Plant calmodulin-binding protein-related
Phvul.003G187400	0.0269367	-2.25557	0	Chr03	Protein of unknown function, DUF538
Phvul.003G188300	0.0596364	-2.63394	0	Chr03	Pentatricopeptide repeat (PPR) superfamily protein
Phvul.003G189400	0.0515731	-2.29979	1.77533	Chr03
Phvul.003G190800	0.0312951	-2.29896	1.96726	Chr03	NAP1-related protein 2
Phvul.003G193900	0.0157311	-2.10844	0	Chr03
Phvul.003G194600	0.01299	-2.0769	0	Chr03	catalytics
Phvul.003G197600	0.00350423	-2.3155	0.242688	Chr03	GATA type zinc finger transcription factor family protein
Phvul.003G198900	0.00722991	-2.97389	0.275566	Chr03
Phvul.003G199500	0.0471473	-2.6512	0	Chr03	basic helix-loop-helix (bHLH) DNA-binding superfamily protein
Phvul.003G199900	0.0218259	-3.28967	0	Chr03	Protein kinase superfamily protein
Phvul.003G201100	0.0076409	-2.17996	2.38783	Chr03	HCO3- transporter family
Phvul.003G203900	0.0289975	-2.09315	0	Chr03	myb domain protein 86
Phvul.003G204900	0.0328796	-2.24341	0	Chr03
Phvul.003G205200	0.0284271	-2.96593	0	Chr03
Phvul.003G212600	0.0454279	-2.29646	0	Chr03	MATE efflux family protein
Phvul.003G213900	0.00968626	-2.82697	0	Chr03	PGR5-LIKE A
Phvul.003G216300	0.032895	-3.50286	0	Chr03	armadillo repeat kinesin 3
Phvul.003G217200	0.052298	-2.36589	0	Chr03	Plant invertase/pectin methylesterase inhibitor superfamily protein
Phvul.003G224100	0.0442326	-2.40324	0	Chr03	Tetratricopeptide repeat (TPR)-like superfamily protein
Phvul.003G230100	0.0265697	-3.77651	0	Chr03	lsd one like 1
Phvul.003G230800	0.0367941	-2.21964	0	Chr03
Phvul.003G234100	0.0135652	-2.11157	0	Chr03
Phvul.003G236600	0.0463002	-2.14377	0	Chr03
Phvul.003G237000	0.0481649	-2.13355	0	Chr03
Phvul.003G239600	0.0174298	-2.93524	0.770165	Chr03
Phvul.003G243400	0.0425105	-4.01043	0	Chr03	alpha/beta-Hydrolases superfamily protein
Phvul.003G245100	0.0192674	-5.77762	0	Chr03	-
Phvul.003G245200	0.00352386	-5.8223	0	Chr03	-
Phvul.003G245400	0.00557122	-2.76404	0	Chr03
Phvul.003G245600	0.0216372	-4.73995	0	Chr03	-
Phvul.003G248800	0.0120462	-2.17506	0.244841	Chr03	Prolyl oligopeptidase family protein
Phvul.003G251800	0.0185978	-2.27291	0	Chr03	homeobox protein 40
Phvul.003G253500	0.00366804	-2.12974	0	Chr03	Clathrin adaptor complex small chain family protein
Phvul.003G258800	0.00443543	-3.29156	0	Chr03	Leucine-rich receptor-like protein kinase family protein
Phvul.003G262200	0.0444421	-2.64132	0	Chr03
Phvul.003G264500	0.038121	-2.67917	0	Chr03	Senescence/dehydration-associated protein-related
Phvul.003G267000	0.0123678	-2.46991	0	Chr03	hercules receptor kinase 2
Phvul.003G267500	0.03976	-2.50753	0	Chr03	IQ-domain 20
Phvul.003G269200	0.027102	-2.32294	0	Chr03	disease resistance protein (TIR-NBS-LRR class), putative
Phvul.003G269600	0.0554668	-2.35194	0.158235	Chr03	Undecaprenyl pyrophosphate synthetase family protein
Phvul.003G271500	0.0533706	-2.12083	0	Chr03	tonoplast monosaccharide transporter3
Phvul.003G273300	0.0196133	-2.75968	0	Chr03	ubiquitin-conjugating enzyme 28
Phvul.003G274100	0.00460971	-3.41194	0	Chr03	Plant protein of unknown function (DUF827)
Phvul.003G274800	0.0323482	-4.43786	0	Chr03	phototropin 2
Phvul.003G281400	0.00452536	-2.2792	0	Chr03	XH/XS domain-containing protein
Phvul.003G281900	0.0605457	-3.93061	0	Chr03
Phvul.003G284700	0.0613387	-2.84597	0	Chr03	Tetraspanin family protein
Phvul.003G293700	0.0157942	-5.21605	0	Chr03	-
Phvul.004G000300	0.0107395	-2.05656	0	Chr04	DegP protease 10
Phvul.004G002300	0.0578019	-3.24311	0	Chr04	HEAT repeat-containing protein
Phvul.004G006200	0.0538051	-7.55847	0	Chr04	methyl-CPG-binding domain 7
Phvul.004G006400	0.0463165	-4.11815	0	Chr04	ARM repeat superfamily protein
Phvul.004G008400	0.0147843	-2.47385	0	Chr04	NB-ARC domain-containing disease resistance protein
Phvul.004G010900	0.048575	-2.7136	0	Chr04
Phvul.004G012000	0.0330551	-2.60551	0	Chr04	myb domain protein 57
Phvul.004G012800	0.04032	-2.37876	0	Chr04	NB-ARC domain-containing disease resistance protein
Phvul.004G015400	0.00371503	-2.03343	0	Chr04	F-box/RNI-like/FBD-like domains-containing protein
Phvul.004G015800	0.0141083	-2.04404	0	Chr04	NB-ARC domain-containing disease resistance protein
Phvul.004G018500	0.0138143	-2.19834	0	Chr04	HSP20-like chaperones superfamily protein
Phvul.004G019000	0.017965	-4.00054	0	Chr04	Peroxidase superfamily protein
Phvul.004G020700	0.00512542	-2.06782	1.78752	Chr04
Phvul.004G021200	0.0526797	-2.6609	1.79713	Chr04	cytochrome P450, family 82, subfamily C, polypeptide 4
Phvul.004G022200	0.0457024	-3.00676	0	Chr04	GDSL-like Lipase/Acylhydrolase superfamily protein
Phvul.004G022800	0.0545085	-2.83555	0	Chr04	RING/U-box superfamily protein
Phvul.004G023600	0.0557197	-5.68336	0	Chr04	Leucine-rich repeat protein kinase family protein
Phvul.004G023800	0.0613332	-5.58378	0	Chr04	CLAVATA3/ESR-RELATED 25
Phvul.004G028400	0.009979	-3.233	0	Chr04	Protein of unknown function (DUF1666)
Phvul.004G031400	0.0448404	-2.53227	0	Chr04	Protein of unknown function (DUF1997)
Phvul.004G032700	0.0382878	-2.82849	0	Chr04	FBD, F-box, Skp2-like and Leucine Rich Repeat domains containing protein
Phvul.004G033500	0.00765226	-5.36109	0	Chr04	-
Phvul.004G039300	0.0597491	-2.62647	0	Chr04	PLC-like phosphodiesterases superfamily protein
Phvul.004G039900	0.0116316	-2.21917	0.585681	Chr04	Malectin/receptor-like protein kinase family protein
[truncated: 943 more rows]
