# Supplementary material for: Differentially expressed genes in mycorrhized and nodulated roots of common bean are associated with defense, cell wall architecture, N metabolism, and P metabolism
Source: PLoS One. 2017 Aug 3;12(8):e0182328. doi: 10.1371/journal.pone.0182328 (PMC5542541; doi:10.1371/journal.pone.0182328)
Supplement: S4 Table — (XLS) [file pone.0182328.s015.xls]

## Sheet: GO terms of Myc UP
S4 Table: List significantly enriched GO terms of upregulated and downregulated DEGs identified from mycorrhized and nodulated P. vulgaris roots.
GO terms obtained from mycorrhized upregulated genes.
GO term ID	Description	Frequency	Log10 p-value
Biological process
GO:0000003	reproduction	0.00769	-0.4089
GO:0002376	immune system process	0.006	-3.5086
GO:0006468	protein phosphorylation	0.04137	-11.5686
GO:0006796	phosphate-containing compound metabolic process	0.1311	-10.699
GO:0016310	phosphorylation	0.07764	-10.699
GO:0006464	cellular protein modification process	0.07726	-8.6576
GO:0006955	immune response	0.00337	-3.5086
GO:0045087	innate immune response	0.00148	-3.5086
GO:0008152	metabolic process	0.75387	-0.7696
GO:0022414	reproductive process	0.00736	-0.4089
GO:0009875	pollen-pistil interaction	0.00035	-0.4318
GO:0048544	recognition of pollen	0.00034	-0.4318
GO:0009856	pollination	0.00044	-0.4318
GO:0023052	signaling	0.06765	-0.6198
GO:0032501	multicellular organismal process	0.02373	-0.7447
GO:0050896	response to stimulus	0.1221	-0.4949
GO:0065007	biological regulation	0.20498	-1.8539
GO:0044238	primary metabolic process	0.53743	-0.5086
GO:0005991	trehalose metabolic process	0.00085	-1.6021
GO:0046351	disaccharide biosynthetic process	0.00064	-1.585
GO:0005992	trehalose biosynthetic process	0.0006	-1.699
GO:0005984	disaccharide metabolic process	0.00121	-0.9208
GO:0009311	oligosaccharide metabolic process	0.00342	-0.9208
GO:0009312	oligosaccharide biosynthetic process	0.00248	-1.585
GO:0050794	regulation of cellular process	0.1884	-1.9586
GO:0050789	regulation of biological process	0.19373	-1.7696
GO:0032774	RNA biosynthetic process	0.10925	-0.7212
GO:0080090	regulation of primary metabolic process	0.11675	-1.5229
GO:0009889	regulation of biosynthetic process	0.10834	-1.5229
GO:0010468	regulation of gene expression	0.10815	-1.5229
GO:0031323	regulation of cellular metabolic process	0.11662	-1.5376
GO:0031326	regulation of cellular biosynthetic process	0.10816	-1.5229
GO:0051252	regulation of RNA metabolic process	0.10029	-1.585
GO:0010556	regulation of macromolecule biosynthetic process	0.10749	-1.5229
GO:0019219	regulation of nucleobase-containing compound metabolic process	0.10258	-1.5376
GO:0006355	regulation of transcription, DNA-templated	0.09917	-1.5686
GO:0006351	transcription, DNA-templated	0.10659	-0.7447
GO:0060255	regulation of macromolecule metabolic process	0.11716	-1.4318
GO:0051171	regulation of nitrogen compound metabolic process	0.10926	-1.5376
GO:0019222	regulation of metabolic process	0.11942	-1.5086
GO:0016138	glycoside biosynthetic process	0.00024	-1.585
GO:0006793	phosphorus metabolic process	0.13507	-10.699
GO:0008037	cell recognition	0.00067	-0.4318
GO:0055114	oxidation-reduction process	0.1506	-0.5528
GO:0043412	macromolecule modification	0.09785	-7.5376
GO:0006952	defense response	0.00568	-2.0177
GO:0006979	response to oxidative stress	0.00575	-0.6021
GO:0043687	post-translational protein modification	0.00028	-10.699
GO:0016137	glycoside metabolic process	0.00031	-0.9208
GO:0042221	response to chemical	0.03071	-0.6021
GO:0006950	response to stress	0.04575	-0.6021
GO:0007165	signal transduction	0.06621	-0.6021
Molecular function
GO:0003700	transcription factor activity, sequence-specific DNA binding	0.04217	-1.7959
GO:0003824	catalytic activity	0.65827	-3.4437
GO:0004871	signal transducer activity	0.02778	-1.1427
GO:0004872	receptor activity	0.02694	-4.0458
GO:0005234	extracellular-glutamate-gated ion channel activity	0.00024	-0.4437
GO:0005230	extracellular ligand-gated ion channel activity	0.00158	-0.4437
GO:0008066	glutamate receptor activity	0.00078	-0.4437
GO:0015276	ligand-gated ion channel activity	0.00192	-0.4437
GO:0005231	excitatory extracellular ligand-gated ion channel activity	0.00052	-0.4437
GO:0004888	transmembrane signaling receptor activity	0.00962	-4.0458
GO:0004970	ionotropic glutamate receptor activity	0.00075	-0.4437
GO:0022834	ligand-gated channel activity	0.00192	-0.4437
GO:0005516	calmodulin binding	0.00072	-0.8861
GO:0016209	antioxidant activity	0.0071	-0.9208
GO:0016773	phosphotransferase activity, alcohol group as acceptor	0.04703	-10.9208
GO:0004672	protein kinase activity	0.0339	-11.0862
GO:0016301	kinase activity	0.06056	-10.1739
GO:0030528	(obsolete) transcription regulator activity	0.00143	-0.6383
GO:0060089	molecular transducer activity	0.02707	-1.1427
GO:0004601	peroxidase activity	0.00377	-0.9208
GO:0008234	cysteine-type peptidase activity	0.00411	-1.4437
GO:0005507	copper ion binding	0.00315	-0.6021
GO:0016740	transferase activity	0.21036	-3.6576
GO:0005524	ATP binding	0.14125	-3.284
GO:0017076	purine nucleotide binding	0.16107	-1.7447
GO:0030554	adenyl nucleotide binding	0.14356	-3.284
GO:0000166	nucleotide binding	0.20185	-1.7959
GO:0001883	purine nucleoside binding	0.15987	-3.284
GO:0032559	adenyl ribonucleotide binding	0.14309	-3.284
GO:0001882	nucleoside binding	0.16054	-3.2757
GO:0032555	purine ribonucleotide binding	0.16057	-1.5686
GO:0032553	ribonucleotide binding	0.16747	-1.5686
GO:0016762	xyloglucan:xyloglucosyl transferase activity	0.00015	-0.5528
GO:0042578	phosphoric ester hydrolase activity	0.01364	-0.6778
GO:0016791	phosphatase activity	0.01017	-0.3188
GO:0003677	DNA binding	0.12549	-0.6021
GO:0042626	ATPase activity, coupled to transmembrane movement of substances	0.01541	-0.3768
GO:0043492	ATPase activity, coupled to movement of substances	0.01588	-0.3768
GO:0016702	oxidoreductase activity, acting on single donors with incorporation of molecular oxygen, incorporation of two atoms of oxygen	0.00178	-0.6778
GO:0016684	oxidoreductase activity, acting on peroxide as acceptor	0.00452	-0.9208
GO:0051213	dioxygenase activity	0.00494	-0.6576
GO:0016705	oxidoreductase activity, acting on paired donors, with incorporation or reduction of molecular oxygen	0.01177	-0.4318
GO:0016772	transferase activity, transferring phosphorus-containing groups	0.08504	-6.9586
Cellular component
GO:0005576	extracellular region	0.02375	-1.5686
GO:0005578	proteinaceous extracellular matrix	0.00177	-0.7959
GO:0048046	apoplast	0.00073	-0.7959
GO:0044421	extracellular region part	0.01309	-0.3768
GO:0031012	extracellular matrix	0.00275	-0.3768
GO:0016020	membrane	0.61592	-1.2518
GO:0030312	external encapsulating structure	0.00922	-1.4202
GO:0031224	intrinsic component of membrane	0.55975	-2.5528
GO:0042597	periplasmic space	0.00671	-0.4089
GO:0030313	cell envelope	0.01066	-0.3768
GO:0030288	outer membrane-bounded periplasmic space	0.00398	-0.4089
GO:0044425	membrane part	0.57394	-0.9208
GO:0005618	cell wall	0.00294	-0.9208
GO:0044462	external encapsulating structure part	0.00626	-0.4089
GO:0016021	integral component of membrane	0.55868	-0.9208

## Sheet: GO terms of Myc Down
GO terms obtained from mycorrhized downregulated genes.
GO term ID	Description	Frequency	Log10 p-value
Biological process
GO:0006979	response to oxidative stress	0.00575	-0.5376
GO:0008152	metabolic process	0.75387	-0.3979
GO:0015833	peptide transport	0.00298	-1.5229
GO:0006857	oligopeptide transport	0.00057	-1.5229
GO:0015979	photosynthesis	0.00183	-12.8861
GO:0042545	cell wall modification	0.00045	-1.1938
GO:0071555	cell wall organization	0.00709	-0.9586
GO:0071554	cell wall organization or biogenesis	0.0095	-0.8861
GO:0009765	photosynthesis, light harvesting	0.00019	-3.699
GO:0019684	photosynthesis, light reaction	0.00069	-3.301
GO:0019310	inositol catabolic process	0.00028	-3.0177
GO:0019751	polyol metabolic process	0.00262	-1.1938
GO:0046174	polyol catabolic process	0.00124	-2.1427
GO:0046164	alcohol catabolic process	0.0014	-0.7696
GO:0044275	cellular carbohydrate catabolic process	0.00197	-0.7696
GO:0006020	inositol metabolic process	0.00049	-2.7212
GO:0006091	generation of precursor metabolites and energy	0.0194	-1.699
GO:0006355	regulation of transcription, DNA-templated	0.09917	-0.3979
GO:0019219	regulation of nucleobase-containing compound metabolic process	0.10258	-0.3979
GO:0080090	regulation of primary metabolic process	0.11675	-0.3979
GO:0009889	regulation of biosynthetic process	0.10834	-0.3979
GO:0010468	regulation of gene expression	0.10815	-0.3979
GO:0031323	regulation of cellular metabolic process	0.11662	-0.3979
GO:0031326	regulation of cellular biosynthetic process	0.10816	-0.3979
GO:0051252	regulation of RNA metabolic process	0.10029	-0.3979
GO:0010556	regulation of macromolecule biosynthetic process	0.10749	-0.3979
GO:0060255	regulation of macromolecule metabolic process	0.11716	-0.3565
GO:0051171	regulation of nitrogen compound metabolic process	0.10926	-0.3979
GO:0019222	regulation of metabolic process	0.11942	-0.3565
GO:0055114	oxidation-reduction process	0.1506	-3.7447
GO:0016052	carbohydrate catabolic process	0.01078	-0.8861
GO:0044282	small molecule catabolic process	0.01273	-0.3979
Molecular function
GO:0003700	transcription factor activity, sequence-specific DNA binding	0.04217	-1.0506
GO:0004857	enzyme inhibitor activity	0.00277	-0.3979
GO:0005215	transporter activity	0.08494	-1.3768
GO:0005506	iron ion binding	0.01548	-5.585
GO:0009055	electron carrier activity	0.01275	-4.1549
GO:0016209	antioxidant activity	0.0071	-0.3372
GO:0016705	oxidoreductase activity, acting on paired donors, with incorporation or reduction of molecular oxygen	0.01177	-5.1192
GO:0030528	(obsolete) transcription regulator activity	0.00143	-0.4685
GO:0030599	pectinesterase activity	0.0004	-0.7959
GO:0016491	oxidoreductase activity	0.12783	-4.1805
GO:0020037	heme binding	0.01357	-4.1549
GO:0043167	ion binding	0.33492	-1.2076
GO:0046906	tetrapyrrole binding	0.0153	-4.0605
GO:0050660	flavin adenine dinucleotide binding	0.01637	-0.9586
GO:0004553	hydrolase activity, hydrolyzing O-glycosyl compounds	0.0149	-0.4202
GO:0043169	cation binding	0.15599	-1.2076
GO:0050113	inositol oxygenase activity	6e-05	-3.2596
GO:0008762	UDP-N-acetylmuramate dehydrogenase activity	0.00033	-0.6383
GO:0016706	oxidoreductase activity, acting on paired donors, with incorporation or reduction of molecular oxygen, 2-oxoglutarate as one donor, and incorporation of one atom each of oxygen into both donors	0.00052	-1.4949
GO:0016701	oxidoreductase activity, acting on single donors with incorporation of molecular oxygen	0.00268	-0.7447
GO:0004601	peroxidase activity	0.00377	-0.4559
GO:0016684	oxidoreductase activity, acting on peroxide as acceptor	0.00452	-0.4559
GO:0046914	transition metal ion binding	0.06942	-1.8239
GO:0046872	metal ion binding	0.15425	-1.1367
Cellular component
GO:0016020	membrane	0.61592	-1.8861
GO:0034357	photosynthetic membrane	0.00232	-9.5229
GO:0009522	photosystem I	0.00046	-3.6576
GO:0009521	photosystem	0.00106	-9.5229
GO:0044436	thylakoid part	0.00238	-2.4949
GO:0009654	photosystem II oxygen evolving complex	0.00023	-2.1308
GO:0009523	photosystem II	0.00073	-6.4202
GO:0009538	photosystem I reaction center	0.00011	-3.1805
GO:0043234	protein complex	0.06419	-0.3279
GO:0019898	extrinsic component of membrane	0.00249	-1.7696
GO:0044425	membrane part	0.57394	-0.4949
GO:0030312	external encapsulating structure	0.00922	-1.7696
GO:0009579	thylakoid	0.00257	-9.4685
GO:0005618	cell wall	0.00294	-1.8239

## Sheet: GO terms of Nod UP
GO terms obtained from nodulated upregulated genes.
GO term ID	Description	Frequency	Log10 p-value
Biological process
GO:0006979	response to oxidative stress	0.00575	-0.4949
GO:0009064	glutamine family amino acid metabolic process	0.01157	-0.5686
GO:0009084	glutamine family amino acid biosynthetic process	0.00608	-0.4685
GO:0006541	glutamine metabolic process	0.00472	-0.6198
GO:0055085	transmembrane transport	0.08916	-0.6198
GO:0055114	oxidation-reduction process	0.1506	-8.0269
GO:0055114	oxidation-reduction process	0.1506	-0.3652
GO:0006541	glutamine metabolic process	0.00472	-3.6576
GO:0055085	transmembrane transport	0.08916	-9.5229
GO:0009064	glutamine family amino acid metabolic process	0.01157	-2.9991
GO:0006979	response to oxidative stress	0.00575	-1.1555
GO:0009084	glutamine family amino acid biosynthetic process	0.00608	-0.7778
GO:0015833	peptide transport	0.00298	-0.2147
GO:0006857	oligopeptide transport	0.00057	-3.9076
GO:0008152	metabolic process	0.75387	-3.2114
GO:0042221	response to chemical	0.03071	-1.337
GO:0019684	photosynthesis, light reaction	0.00069	-3.8322
GO:0009765	photosynthesis, light harvesting	0.00019	-3.484
GO:0009308	amine metabolic process	0.00521	-1.1147
GO:0080090	regulation of primary metabolic process	0.11675	-3.076
GO:0010468	regulation of gene expression	0.10815	-3.294
GO:0031326	regulation of cellular biosynthetic process	0.10816	-1.6612
GO:0051252	regulation of RNA metabolic process	0.10029	-3.201
GO:0019219	regulation of nucleobase-containing compound metabolic process	0.10258	-1.5447
GO:0006355	regulation of transcription, DNA-templated	0.09917	-3.4576
GO:0009889	regulation of biosynthetic process	0.10834	-3.111
GO:0010556	regulation of macromolecule biosynthetic process	0.10749	-1.7447
GO:0051171	regulation of nitrogen compound metabolic process	0.10926	-1.4234
Molecular function
GO:0003824	catalytic activity	0.65827	-2.1367
GO:0004857	enzyme inhibitor activity	0.00277	-0.6021
GO:0009055	electron carrier activity	0.01275	-7.1739
GO:0009055	antioxidant activity	0.0071	-0.3188
GO:0016705	oxidoreductase activity, acting on paired donors, with incorporation or reduction of molecular oxygen	0.01177	-10.301
GO:0020037	heme binding	0.01357	-12.1487
GO:0030528	(obsolete) transcription regulator activity	0.00143	-0.3468
GO:0004650	polygalacturonase activity	0.00051	-0.699
GO:0004553	hydrolase activity, hydrolyzing O-glycosyl compounds	0.0149	-0.4318
GO:0008146	sulfotransferase activity	0.00093	-0.5686
GO:0016491	oxidoreductase activity	0.12783	-8.6198
GO:0005506	iron ion binding	0.01548	-10.301
GO:0043167	ion binding	0.33492	-1.9208
GO:0046906	tetrapyrrole binding	0.0153	-12.1308
GO:0030599	pectinesterase activity	0.0004	-0.5686
GO:0016782	transferase activity, transferring sulfur-containing groups	0.00427	-0.3979
GO:0016798	hydrolase activity, acting on glycosyl bonds	0.01822	-0.4318
GO:0043169	cation binding	0.15599	-1.9208
GO:0008762	UDP-N-acetylmuramate dehydrogenase activity	0.00033	-0.3098
GO:0016702	oxidoreductase activity, acting on single donors with incorporation of molecular oxygen, incorporation of two atoms of oxygen	0.00178	-1.6778
GO:0047800	cysteamine dioxygenase activity	0	-1.7696
GO:0016701	oxidoreductase activity, acting on single donors with incorporation of molecular oxygen	0.00268	-1.0555
GO:0016645	oxidoreductase activity, acting on the CH-NH group of donors	0.00305	-0.6778
GO:0004601	peroxidase activity	0.00377	-0.7447
GO:0016684	oxidoreductase activity, acting on peroxide as acceptor	0.00452	-0.7447
GO:0051213	dioxygenase activity	0.00494	-1.6383
GO:0046914	transition metal ion binding	0.06942	-2.2366
GO:0046872	metal ion binding	0.15425	-1.9208
Cellular component
GO:0005576	extracellular region	0.02375	-0.917
GO:0005623	cell	0.53553	-0.96
GO:0016020	membrane	0.61592	-0.967
GO:0016021	integral component of membrane	0.55868	-0.9
GO:0030312	external encapsulating structure	0.00922	-0.808
GO:0032991	macromolecular complex	0.14008	0.927
GO:0043226	organelle	0.20788	-0.932
GO:0043234	protein complex	0.06419	-0.92
GO:0044424	intracellular part	0.35654	-0.688
GO:0044446	intracellular organelle part	0.08938	-0.529
GO:0043228	non-membrane-bounded organelle	0.08408	-0.635
GO:0043227	membrane-bounded organelle	0.14447	-0.61
GO:0043232	intracellular non-membrane-bounded organelle	0.07946	-0.537
GO:0043231	intracellular membrane-bounded organelle	0.1376	-0.489
GO:0043229	intracellular organelle	0.19917	-5.416
GO:0044422	organelle part	0.09427	-1.784
GO:0005634	nucleus	0.08965	-0.51
GO:0005622	intracellular	0.41175	-4.397
GO:0044425	membrane part	0.57394	-5.108
GO:0044444	cytoplasmic part	0.12659	-1.095
GO:0005618	cell wall	0.00294	-0.51
GO:0044464	cell part	0.52385	-0.761
GO:0031224	intrinsic component of membrane	0.55975	-0.987
GO:0005737	cytoplasm	0.26017	-3.659

## Sheet: GO terms of Nod Down
GO terms obtained from nodulated downregulated genes.
GO term ID	Description	Frequency	Log10 p-value
Biological process
GO:0000003	reproduction	0.00769	-0.3979
GO:0002376	immune system process	0.006	-2.8861
GO:0006915	apoptotic process	0.00406	-4.301
GO:0012501	programmed cell death	0.0043	-4.301
GO:0006955	immune response	0.00337	-2.8861
GO:0045087	innate immune response	0.00148	-2.8861
GO:0016265	(obsolete) death	0.00143	-4.301
GO:0022414	reproductive process	0.00736	-0.3979
GO:0009875	pollen-pistil interaction	0.00035	-0.4089
GO:0048544	recognition of pollen	0.00034	-0.4089
GO:0009856	pollination	0.00044	-0.4089
GO:0050896	response to stimulus	0.1221	-1.7447
GO:0051704	multi-organism process	0.00751	-0.7212
GO:0065007	biological regulation	0.20498	-2.2147
GO:0044036	cell wall macromolecule metabolic process	0.00709	-0.4089
GO:0016998	cell wall macromolecule catabolic process	0.00059	-0.4089
GO:0050794	regulation of cellular process	0.1884	-2.301
GO:0019219	regulation of nucleobase-containing compound metabolic process	0.10258	-2.0605
GO:0050789	regulation of biological process	0.19373	-2.301
GO:0032774	RNA biosynthetic process	0.10925	-2.0555
GO:0080090	regulation of primary metabolic process	0.11675	-2.0605
GO:0009889	regulation of biosynthetic process	0.10834	-2.0605
GO:0010468	regulation of gene expression	0.10815	-2.0605
GO:0031323	regulation of cellular metabolic process	0.11662	-2.0605
GO:0031326	regulation of cellular biosynthetic process	0.10816	-2.0605
GO:0006355	regulation of transcription, DNA-templated	0.09917	-2.0605
GO:0051252	regulation of RNA metabolic process	0.10029	-2.0605
GO:0006351	transcription, DNA-templated	0.10659	-2.0605
GO:0010556	regulation of macromolecule biosynthetic process	0.10749	-2.0605
GO:0060255	regulation of macromolecule metabolic process	0.11716	-2.0605
GO:0051171	regulation of nitrogen compound metabolic process	0.10926	-2.0605
GO:0019222	regulation of metabolic process	0.11942	-2.0605
GO:0008037	cell recognition	0.00067	-0.4089
GO:0008219	cell death	0.00458	-4.301
GO:0016070	RNA metabolic process	0.15951	-0.7696
GO:0006952	defense response	0.00568	-2.6021
GO:0006950	response to stress	0.04575	-1.7447
Molecular function
GO:0004871	signal transducer activity	0.02778	-0.3098
GO:0004872	receptor activity	0.02694	-2.0605
GO:0004888	transmembrane signaling receptor activity	0.00962	-2.0605
GO:0016705	oxidoreductase activity, acting on paired donors, with incorporation or reduction of molecular oxygen	0.01177	-1.2757
GO:0022804	active transmembrane transporter activity	0.02834	-0.3372
GO:0043531	ADP binding	0.00183	-3.8861
GO:0060089	molecular transducer activity	0.02707	-0.3098
GO:0046983	protein dimerization activity	0.01157	-0.4089
GO:0003677	DNA binding	0.12549	-1.1739
GO:0016491	oxidoreductase activity	0.12783	-0.014
GO:0000166	nucleotide binding	0.20185	-4.081
GO:0001882	nucleoside binding	0.16054	-1.987
GO:0001883	purine nucleoside binding	0.15987	-2.372
GO:0003676	nucleic acid binding	0.21226	-0.419
GO:0003824	catalytic activity	0.65827	-2.544
GO:0005488	binding	0.55656	-1.687
GO:0005524	ATP binding	0.14125	5.924
GO:0016740	transferase activity	0.21036	-6.369
GO:0016787	hydrolase activity	0.22294	-5.552
GO:0017076	purine nucleotide binding	0.16107	-0.259
GO:0030554	adenyl nucleotide binding	0.14356	-0.195
GO:0032553	ribonucleotide binding	0.16747	-4.86
GO:0032555	purine ribonucleotide binding	0.16057	-3.1128
GO:0032559	adenyl ribonucleotide binding	0.14309	-0.2078
GO:0043167	ion binding	0.33492	-0.6019
GO:0043169	cation binding	0.15599	-1.1639
GO:0046872	metal ion binding	0.15425	-2.2736
Cellular component
GO:0005623	cell	0.53553	-0.963
GO:0005840	ribosome	0.04198	-0.454
GO:0016020	membrane	0.61592	-0.222
GO:0016021	integral component of membrane	0.55868	-0.411
GO:0032991	macromolecular complex	0.14008	-0.365
GO:0043226	organelle	0.20788	-0.94
GO:0030312	external encapsulating structure	0.00922	-0.18
GO:0044424	intracellular part	0.35654	-0.66
GO:0005622	intracellular	0.41175	-0.74
GO:0044425	membrane part	0.57394	-0.91
GO:0005618	cell wall	0.00294	-0.82
GO:0044464	cell part	0.52385	-0.75
GO:0044444	cytoplasmic part	0.12659	-0.67
GO:0031224	intrinsic component of membrane	0.55975	-0.659
GO:0005737	cytoplasm	0.26017	-0.642
GO:0044446	intracellular organelle part	0.08938	-0.587
