# Supplementary material for: Differentially expressed genes in mycorrhized and nodulated roots of common bean are associated with defense, cell wall architecture, N metabolism, and P metabolism
Source: PLoS One. 2017 Aug 3;12(8):e0182328. doi: 10.1371/journal.pone.0182328 (PMC5542541; doi:10.1371/journal.pone.0182328)
Supplement: S6 Table — (XLS) [file pone.0182328.s017.xls]

## Sheet: Defense-responsive
S6 Table. Quantitative expression profiles of unique and overlapping DEGs related to defense, cell wall, N metabolism and P metabolism.
Overlapping defense-responsive genes in AMS and RNS roots.
Fold Change		P. vulgaris Locus Name	Gene Description
AMS	RNS
6.01641	2.64692	Phvul.004G139900	Apoptotic ATPase
2.28994	2.17439	Phvul.003G072500	TIR-NBS-LRR CLASS DISEASE RESISTANCE PROTEIN-RELATED
2.20999	-2.90328	Phvul.010G028700	Disease resistance protein (TIR-NBS-LRR class) family
2.20601	-3.42195	Phvul.011G183900	Pathogenesis-related protein Bet v I family
-3.47226	-2.68391	Phvul.010G064800	Leucine-rich repeat-containing protein
-3.50079	-3.50079	Phvul.001G034300	Abscisic acid receptor pyl2-related
Unique defense-responsive genes in AMS roots.
Serial No.	Fold Change	P. vulgaris Locus Name	Gene Description
1	4.53901	Phvul.004G139700	Disease resistance protein (TIR-NBS-LRR class) family
2	3.85177	Phvul.010G132200	Disease resistance protein (TIR-NBS-LRR class) family
3	3.70756	Phvul.005G084100	Toll-Interleukin-Resistance (TIR) domain family protein
4	3.68736	Phvul.010G027300	Disease resistance protein (TIR-NBS-LRR class) family
5	3.68344	Phvul.004G140800	TIR-NBS-LRR class, putative,transmembrane receptors;ATP binding
6	3.59294	Phvul.004G140100	disease resistance protein (TIR-NBS-LRR class), putative
7	3.44191	Phvul.010G132000	Disease resistance protein (TIR-NBS-LRR class) family
8	3.42925	Phvul.004G139800	TIR-NBS-LRR class, putative,transmembrane receptors;ATP binding
9	3.36116	Phvul.008G220600	Polyketide cyclase/dehydrase and lipid transport superfamily protein
10	3.30383	Phvul.004G140700	disease resistance protein (TIR-NBS-LRR class), putative
11	3.28875	Phvul.010G054400	Disease resistance protein (TIR-NBS-LRR class) family
12	3.07472	Phvul.003G109200	MLP-like protein 423
13	3.0058	Phvul.010G101200	disease resistance protein (TIR-NBS-LRR class), putative
14	2.99636	Phvul.004G046400	disease resistance protein (TIR-NBS-LRR class), putative
15	2.96978	Phvul.010G136700	disease resistance protein (TIR-NBS-LRR class), putative
16	2.92408	Phvul.011G195800	disease resistance protein (TIR-NBS-LRR class), putative
17	2.83896	Phvul.010G025200	Disease resistance protein (TIR-NBS-LRR class) family
18	2.75343	Phvul.001G093900	disease resistance protein (TIR-NBS-LRR class), putative
19	2.70638	Phvul.003G070900	transmembrane receptors;ATP binding
20	2.62092	Phvul.011G181400	disease resistance protein (TIR-NBS-LRR class), putative
21	2.56473	Phvul.010G065400	PYR1-like 4
22	2.44367	Phvul.003G109000	MLP-like protein 423
23	2.42346	Phvul.008G265900	disease resistance protein (TIR-NBS-LRR class), putative
24	2.2655	Phvul.010G026900	Disease resistance protein (TIR-NBS-LRR class) family
25	2.12273	Phvul.008G195100	disease resistance protein (TIR-NBS-LRR class), putative
26	2.08429	Phvul.008G267700	disease resistance protein (TIR-NBS-LRR class), putative
27	2.03735	Phvul.010G026600	Disease resistance protein (TIR-NBS-LRR class) family
28	2.00504	Phvul.011G140400	disease resistance protein (TIR-NBS-LRR class), putative
29	-2.76872	Phvul.009G077200	PYR1-like 2
Unique defense-responsive genes in RNS roots.
Serial No.	Fold Change	P. vulgaris Locus Name	Gene Description
1	7.35998	Phvul.003G282400	low-molecular-weight cysteine-rich 68
2	5.95868	Phvul.002G225400	Toll-Interleukin-Resistance (TIR) domain family protein
3	2.60893	Phvul.009G252800	Unknown protein
4	-2.02454	Phvul.002G323800	disease resistance protein (TIR-NBS-LRR class), putative
5	-2.02547	Phvul.005G030500	disease resistance protein (TIR-NBS-LRR class), putative
6	-2.05814	Phvul.006G102300	pathogenesis-related 4
7	-2.10091	Phvul.002G323300	disease resistance protein (TIR-NBS-LRR class), putative
8	-2.1554	Phvul.010G029100	Disease resistance protein (TIR-NBS-LRR class) family
9	-2.20993	Phvul.011G183800	MLP-like protein 43
10	-2.25169	Phvul.002G323000	disease resistance protein (TIR-NBS-LRR class), putative
11	-2.32294	Phvul.003G269200	disease resistance protein (TIR-NBS-LRR class), putative
12	-2.38204	Phvul.003G109900	MLP-like protein 423
13	-2.73356	Phvul.010G028900	Disease resistance protein (TIR-NBS-LRR class) family
14	-2.74077	Phvul.010G029000	Disease resistance protein (TIR-NBS-LRR class) family
15	-2.79896	Phvul.010G025000	Disease resistance protein (TIR-NBS-LRR class) family
16	-2.92922	Phvul.010G055100	Disease resistance protein (TIR-NBS-LRR class) family
17	-2.95712	Phvul.010G055200	disease resistance protein (TIR-NBS-LRR class), putative
18	-3.04306	Phvul.002G323500	Disease resistance protein (TIR-NBS-LRR class) family
19	-3.17183	Phvul.010G055500	disease resistance protein (TIR-NBS-LRR class), putative
20	-3.34638	Phvul.002G098200	disease resistance protein (TIR-NBS-LRR class), putative
21	-3.51345	Phvul.002G323200	disease resistance protein (TIR-NBS-LRR class)
22	-5.18362	Phvul.010G026100	Disease resistance protein (TIR-NBS-LRR class) family

## Sheet: Cell wall-related
Overlapping cell wall-related genes in AMS and RNS roots.
Fold Change		P. vulgaris Locus Name	Gene Description
AMS	RNS
7.37602	3.4458	Phvul.007G246700	Pectinesterase/pectinesterase inhibitor 20-related
2.35027	2.38036	Phvul.003G126500	Pectinesterase/pectinesterase inhibitor 32-related
2.07987	2.01124	Phvul.007G148500	Xyloglucan endotransglucosylase / hydrolase protein 31-related
-2.16965	2.17522	Phvul.004G175200	Pectinesterase 53-related
-2.22499	-2.22499	Phvul.007G198100	Pectinesterase / pectin methylesterase
-2.24535	2.8686	Phvul.005G130900	Xyloglucan-specific endo-beta-1,4-glucanase
-2.34589	-5.2014	Phvul.001G209200	Pectinesterase / pectinesterase inhibitor 20-related
-2.51335	-6.70966	Phvul.011G117600	Expansin A20
-4.61365	-4.61365	Phvul.002G318500	Pectinesterase inhibitor 6-related
Unique cell wall-related genes in AMS roots.
Serial No.	Fold Change	P. vulgaris Locus Name	Gene Description
1	5.96231	Phvul.003G147700	Xyloglucan endotransglucosylase/hydrolase family protein
2	4.72384	Phvul.003G147400	Xyloglucan endotransglycosylase 6
3	4.67424	Phvul.005G011900	Plant invertase/pectin methylesterase inhibitor superfamily
4	4.4846	Phvul.001G209100	Plant invertase/pectin methylesterase inhibitor superfamily
5	4.13681	Phvul.003G137600	Xyloglucan endotransglycosylase 6
6	3.86342	Phvul.003G052400	Xyloglucan:xyloglucosyl transferase 33
7	3.76823	Phvul.003G147600	Xyloglucan endotransglucosylase/hydrolase family protein
8	3.61357	Phvul.011G024800	Expansin-like A2
9	3.4224	Phvul.003G015600	Pectin lyase-like superfamily protein
10	3.40974	Phvul.009G203300	Reversibly glycosylated polypeptide 3
11	3.22853	Phvul.007G210400	Plant invertase/pectin methylesterase inhibitor superfamily
12	3.04148	Phvul.003G147500	Xyloglucan endotransglycosylase 6
13	2.61014	Phvul.009G250600	Plant invertase/pectin methylesterase inhibitor superfamily
14	2.56952	Phvul.010G123100	Pectin methylesterase 3
15	2.43515	Phvul.011G117500	Expansin B3
16	2.22993	Phvul.001G265300	Xyloglucan endotransglucosylase/hydrolase 15
17	2.02518	Phvul.009G222100	Plant invertase/pectin methylesterase inhibitor superfamily
18	2.00213	Phvul.007G212000	Pectin lyase-like superfamily protein
19	-2.31293	Phvul.011G189000	Root hair specific 12
20	-2.48871	Phvul.005G007800	Plant invertase/pectin methylesterase inhibitor superfamily
21	-2.5595	Phvul.003G213800	Expansin A18
22	-2.79344	Phvul.002G270900	Plant invertase/pectin methylesterase inhibitor superfamily
23	-3.34247	Phvul.009G222700	Plant invertase/pectin methylesterase inhibitor superfamily
24	-3.69949	Phvul.002G152900	Expansin A7
25	-3.76406	Phvul.007G198200	Plant invertase/pectin methylesterase inhibitor superfamily
26	-4.14958	Phvul.011G085200	Xyloglucan endotransglucosylase/hydrolase 32
27	-4.40631	Phvul.009G233200	Xyloglucan endotransglycosylase 6
28	-4.58068	Phvul.010G079900	Plant invertase/pectin methylesterase inhibitor superfamily
Unique cell wall-related genes in RNS roots.
Serial No.	Fold Change	P. vulgaris Locus Name	Gene Description
1	5.06564	Phvul.008G277900	Pectin lyase-like superfamily protein
2	3.15123	Phvul.002G083600	Expansin A15
3	3.00837	Phvul.003G224700	Expansin-like B1
4	2.536	Phvul.009G222600	Plant invertase/pectin methylesterase inhibitor superfamily
5	2.21034	Phvul.005G184400	Plant invertase/pectin methylesterase inhibitor superfamily
6	2.10999	Phvul.007G235300	Expansin-like B2
7	2.06445	Phvul.003G231900	Xyloglucan endotransglucosylase/hydrolase 6
8	-2.52533	Phvul.005G012000	Root hair specific 12
9	-3.15947	Phvul.001G179900	Xyloglucan endotransglucosylase/hydrolase 32

## Sheet: Nitrogen compound metabolism
Overlapping nitrogen compound metabolism genes in AMS and RNS roots.
Fold Change		P. vulgaris Locus Name	Gene Description
AMS	RNS
8.75266	4.78807	Phvul.007G222500	C-repeat/DRE binding factor 1
7.21676	2.92237	Phvul.010G161100	WRKY DNA-binding protein 40
7.07032	-2.87145	Phvul.009G137900	Integrase-type DNA-binding superfamily protein
6.70494	2.12563	Phvul.004G092100	Integrase-type DNA-binding superfamily protein
5.62276	-2.271	Phvul.005G122500	NAC domain containing protein 61
5.41627	2.79696	Phvul.008G008100	Class I glutamine amidotransferase-like superfamily protein
5.06848	2.46563	Phvul.002G228400	Heat shock transcription factor B2A
4.49713	4.49889	Phvul.010G050700	Ethylene-responsive element binding factor 13
4.4303	2.0931	Phvul.003G212800	C-repeat-binding factor 4
4.29113	4.93781	Phvul.011G082200	BEL1-like homeodomain 8
4.02879	4.37536	Phvul.010G050500	Ethylene-responsive element binding factor 13
4.01327	3.119	Phvul.002G137000	Homeobox-7
3.78182	-3.62394	Phvul.004G042500	AGAMOUS-like 8
3.61785	3.11067	Phvul.004G150500	S-adenosyl-L-methionine-dependent methyltransferases superfamily protein
3.57847	2.00509	Phvul.006G201200	Class I glutamine amidotransferase-like superfamily protein
3.54916	-3.46844	Phvul.009G043200	WRKY DNA-binding protein 55
3.51153	-2.6667	Phvul.001G160400	Integrase-type DNA-binding superfamily protein
3.44254	7.91187	Phvul.007G267100	Nuclear factor Y, subunit A2
3.3889	-2.6512	Phvul.003G199500	Basic helix-loop-helix (bHLH) DNA-binding superfamily protein
3.30679	2.24224	Phvul.009G152900	NAC domain transcriptional regulator superfamily protein
3.23663	-2.03343	Phvul.009G013200	Integrase-type DNA-binding superfamily protein
3.15619	4.87466	Phvul.003G244400	AP2/B3-like transcriptional factor family protein
3.13932	-2.49315	Phvul.009G118000	ATPase family associated with various cellular activities (AAA)
3.04717	2.52937	Phvul.004G156700	NAC domain containing protein 58
3.00022	-2.29646	Phvul.009G077100	Homeobox gene 1
2.96645	2.23974	Phvul.002G283100	Basic helix-loop-helix (bHLH) DNA-binding superfamily protein
2.88506	2.8975	Phvul.004G080200	Glutamate dehydrogenase 1
2.79406	3.70003	Phvul.010G050600	Ethylene-responsive element binding factor 13
2.6705	2.68854	Phvul.010G114900	Integrase-type DNA-binding superfamily protein
2.64523	-4.63913	Phvul.007G065100	K-box region and MADS-box transcription factor family protein
2.64357	4.83915	Phvul.002G260600	GTP cyclohydrolase II
2.60643	-2.82998	Phvul.003G124000	WRKY family transcription factor
2.41078	5.06574	Phvul.009G087200	Chorismate mutase 2
2.35285	2.44095	Phvul.010G104700	WRKY DNA-binding protein 56
2.28768	3.59779	Phvul.006G023100	NAC domain containing protein 42
2.13861	2.12878	Phvul.005G080600	Gamma-glutamyl hydrolase 1
2.13088	-2.71046	Phvul.002G212500	AGAMOUS-like 24
2.09776	-2.96564	Phvul.007G047800	AGAMOUS-like 62
-2.00483	-3.60541	Phvul.011G118600	Integrase-type DNA-binding superfamily protein
-2.02781	2.67963	Phvul.009G231700	Cytokinin oxidase 3
-2.0686	-2.39024	Phvul.007G019600	AP2/B3-like transcriptional factor family protein
-2.19719	-2.19719	Phvul.001G218700	Indole-3-acetic acid inducible 30
-2.27538	2.01661	Phvul.002G009200	Basic leucine-zipper 5
-2.31259	2.93233	Phvul.007G230700	AP2/B3-like transcriptional factor family protein
-2.33861	-2.09509	Phvul.006G157800	Adenosylmethionine decarboxylase family protein
-2.3698	-2.3698	Phvul.005G161100	Mitochondrial ATP synthase subunit G protein
-2.69806	-4.0197	Phvul.009G073800	Basic leucine-zipper 5
-2.74341	-2.74341	Phvul.002G105700	Basic region/leucine zipper motif 27
-2.8313	-2.77992	Phvul.007G045000	Basic helix-loop-helix (bHLH) DNA-binding superfamily protein
-2.88141	5.05581	Phvul.010G159500	Integrase-type DNA-binding superfamily protein
-3.20517	-4.73875	Phvul.008G092800	Integrase-type DNA-binding superfamily protein
-3.2488	-3.57044	Phvul.007G193700	Ethylene response factor 1
-3.27404	-3.27404	Phvul.003G069000	Integrase-type DNA-binding superfamily protein
-3.43033	-6.5696	Phvul.010G120600	NAC transcription factor-like 9
-3.53026	-2.22427	Phvul.001G029500	Basic leucine-zipper 5
-4.0315	-6.47567	Phvul.010G035200	Cytokinin response factor 4
-4.19618	-4.19618	Phvul.002G171600	NAC (No Apical Meristem) domain transcriptional regulator superfamily protein
-4.56183	-4.88347	Phvul.005G136400	NAC-like, activated by AP3/PI
-5.08288	-2.49954	Phvul.001G143500	Homeobox from Arabidopsis thaliana
Unique nitrogen compound metabolism genes in AMS roots.
Serial No.	Fold Change	P. vulgaris Locus Name	Gene Description
1	8.4953	Phvul.002G267800	Integrase-type DNA-binding superfamily protein
2	7.78383	Phvul.009G203400	AGAMOUS-like 8
3	7.21608	Phvul.002G160100	WRKY DNA-binding protein 27
4	6.43301	Phvul.001G192000	NAC domain containing protein 90
5	6.34427	Phvul.011G119500	basic helix-loop-helix (bHLH) DNA-binding superfamily protein
6	5.53119	Phvul.004G046200	ATPase E1-E2 type family protein / haloacid dehalogenase-like hydrolase family protein
7	5.45427	Phvul.002G153900	Integrase-type DNA-binding superfamily protein
8	5.45053	Phvul.003G212700	Integrase-type DNA-binding superfamily protein
9	5.33285	Phvul.003G223600	Integrase-type DNA-binding superfamily protein
10	5.29947	Phvul.006G204200	GTP cyclohydrolase II
11	5.21978	Phvul.005G155800	homolog of carrot EP3-3 chitinase
12	5.17904	Phvul.002G256500	signal responsive 1
13	5.1469	Phvul.004G075500	NAC domain containing protein 41,NAC domain containing protein 83
14	5.12421	Phvul.002G035100	Integrase-type DNA-binding superfamily protein
15	5.00864	Phvul.010G057900	WRKY DNA-binding protein 70
16	4.9947	Phvul.004G024700	AAA-ATPase 1
17	4.9832	Phvul.003G268600	Basic chitinase
18	4.90165	Phvul.010G015400	delta 1-pyrroline-5-carboxylate synthase 2
19	4.80219	Phvul.002G317400	ATPase E1-E2 type family protein / haloacid dehalogenase-like hydrolase family protein
20	4.77789	Phvul.011G014000	cytokinin oxidase/dehydrogenase 6
21	4.6988	Phvul.009G137500	WRKY family transcription factor
22	4.57182	Phvul.010G117900	Basic helix-loop-helix (bHLH) DNA-binding family protein
23	4.41516	Phvul.009G179600	basic helix-loop-helix (bHLH) DNA-binding superfamily protein
24	4.40911	Phvul.002G271000	basic helix-loop-helix (bHLH) DNA-binding superfamily protein
25	4.36358	Phvul.002G149500	DORNROSCHEN-like
26	4.35176	Phvul.002G206300	xylem NAC domain 1
27	4.19788	Phvul.007G193400	Integrase-type DNA-binding superfamily protein
28	4.16653	Phvul.003G235500	calcium ATPase 2
29	4.04663	Phvul.001G039900	WRKY DNA-binding protein 50
30	4.01335	Phvul.001G187100	Integrase-type DNA-binding superfamily protein
31	3.95252	Phvul.004G120500	Homeobox-leucine zipper family protein / lipid-binding START domain-containing protein
32	3.88072	Phvul.009G084400	Integrase-type DNA-binding superfamily protein
33	3.75646	Phvul.003G153000	Class I glutamine amidotransferase-like superfamily protein
34	3.73987	Phvul.003G116300	WRKY DNA-binding protein 48
35	3.65741	Phvul.007G170200	Unknown protein
36	3.61431	Phvul.006G179700	Integrase-type DNA-binding superfamily protein
37	3.60706	Phvul.003G111800	AP2/B3 transcription factor family protein
38	3.58446	Phvul.001G216600	S-adenosylmethionine synthetase 2
39	3.54165	Phvul.003G167700	auxin-induced protein 13
40	3.49401	Phvul.002G019100	heat shock factor 4
41	3.45076	Phvul.003G119800	Calmodulin-binding transcription activator protein with CG-1 and Ankyrin domains
42	3.42617	Phvul.005G181800	WRKY DNA-binding protein 40
43	3.39877	Phvul.003G140800	basic helix-loop-helix (bHLH) DNA-binding superfamily protein
44	3.38742	Phvul.006G188900	NAC domain containing protein 25
45	3.37873	Phvul.007G272900	Integrase-type DNA-binding superfamily protein
46	3.36536	Phvul.004G042400	AGAMOUS-like 8
47	3.36518	Phvul.002G185800	glutamate decarboxylase
48	3.36261	Phvul.006G169600	K-box region and MADS-box transcription factor family protein
49	3.3611	Phvul.009G235700	basic helix-loop-helix (bHLH) DNA-binding superfamily protein
50	3.35597	Phvul.006G179800	ethylene responsive element binding factor 2
51	3.2914	Phvul.010G148700	HD-ZIP IV family of homeobox-leucine zipper protein with lipid-binding START domain
52	3.28979	Phvul.007G066500	Integrase-type DNA-binding superfamily protein
53	3.27355	Phvul.009G152800	NAC domain containing protein 102
54	3.17456	Phvul.001G044500	Integrase-type DNA-binding superfamily protein
55	3.14285	Phvul.003G070300	homeobox 1
56	3.13045	Phvul.002G036000	Integrase-type DNA-binding superfamily protein
57	3.10516	Phvul.006G181500	NAC domain containing protein 73
58	3.09435	Phvul.008G194600	NAC domain containing protein 42
59	3.03933	Phvul.001G062100	Dof-type zinc finger DNA-binding family protein
60	3.03358	Phvul.009G137600	sigma factor E
61	3.02792	Phvul.009G190200	homeobox 1
62	3.02611	Phvul.004G083100	GATA transcription factor 4
63	3.02402	Phvul.003G292400	redox responsive transcription factor 1
64	3.01756	Phvul.001G164900	auxin-induced protein 13
65	2.97823	Phvul.002G011400	calcium ATPase 2
66	2.96773	Phvul.002G196800	WRKY DNA-binding protein 28
67	2.89506	Phvul.008G037900	NAC domain containing protein 100
68	2.89273	Phvul.001G120200	Transcription elongation factor (TFIIS) family protein
69	2.8816	Phvul.001G214400	WRKY DNA-binding protein 23
70	2.86392	Phvul.009G231600	basic helix-loop-helix (bHLH) DNA-binding family protein
71	2.79958	Phvul.001G216700	S-adenosylmethionine synthetase 1
72	2.79557	Phvul.005G011600	ABA-responsive element binding protein 3
73	2.78202	Phvul.001G084000	Integrase-type DNA-binding superfamily protein
74	2.78143	Phvul.011G101900	WRKY family transcription factor
75	2.76508	Phvul.001G106400	cycling DOF factor 3
76	2.73132	Phvul.002G007500	basic helix-loop-helix (bHLH) DNA-binding superfamily protein
77	2.68713	Phvul.004G004900	NAC (No Apical Meristem) domain transcriptional regulator superfamily protein
78	2.68386	Phvul.002G307000	NAC domain containing protein 75
79	2.67158	Phvul.001G247200	arogenate dehydrogenase
80	2.66637	Phvul.009G123300	Integrase-type DNA-binding superfamily protein
81	2.63292	Phvul.002G260400	endoplasmic reticulum-type calcium-transporting ATPase 3
82	2.63132	Phvul.009G039000	NAC transcription factor-like 9
83	2.62761	Phvul.002G163700	Integrase-type DNA-binding superfamily protein
84	2.556	Phvul.006G119100	WRKY DNA-binding protein 48
85	2.54212	Phvul.002G316500	NAC domain containing protein 58
86	2.53607	Phvul.002G265400	WRKY DNA-binding protein 51
87	2.50424	Phvul.005G138900	phototropin 1
88	2.49157	Phvul.004G169400	AP2/B3-like transcriptional factor family protein
89	2.48753	Phvul.007G223400	heat shock transcription factor A3
90	2.47063	Phvul.002G186000	glutamate decarboxylase
91	2.46777	Phvul.006G047300	WRKY family transcription factor
92	2.46641	Phvul.006G110200	cytokinin response factor 4
93	2.44616	Phvul.010G070200	HSI2-like 1
94	2.43973	Phvul.007G148000	methionine adenosyltransferase 3
95	2.41909	Phvul.003G231200	basic helix-loop-helix (bHLH) DNA-binding superfamily protein
96	2.41382	Phvul.001G206100	thiamin pyrophosphokinase1
97	2.39899	Phvul.006G114000	ABA-inducible BHLH-type transcription factor
98	2.39593	Phvul.006G074600	WRKY DNA-binding protein 33
99	2.39086	Phvul.009G138600	WRKY DNA-binding protein 13
100	2.38158	Phvul.002G185900	glutamate decarboxylase
101	2.37531	Phvul.008G115100	delta 1-pyrroline-5-carboxylate synthase 2
102	2.36529	Phvul.004G076900	Arabidopsis NAC domain containing protein 87
103	2.36103	Phvul.002G187900	homeodomain GLABROUS 12
104	2.32164	Phvul.007G224800	homeobox 51
105	2.308	Phvul.007G102800	AP2/B3 transcription factor family protein
106	2.30692	Phvul.005G173000	AUX/IAA transcriptional regulator family protein
107	2.30575	Phvul.002G215500	AGAMOUS-like 21
108	2.30308	Phvul.002G114100	basic chitinase
109	2.29709	Phvul.007G176700	AUX/IAA transcriptional regulator family protein
110	2.2808	Phvul.009G136400	Dof-type zinc finger DNA-binding family protein
111	2.27154	Phvul.007G135900	Integrase-type DNA-binding superfamily protein
112	2.23689	Phvul.002G055700	ethylene responsive element binding factor 1
113	2.2243	Phvul.009G037300	K-box region and MADS-box transcription factor family protein
114	2.19956	Phvul.008G176200	Class-II DAHP synthetase family protein
115	2.19778	Phvul.002G160000	sporulation 11-2
116	2.19519	Phvul.001G100500	Arabidopsis NAC domain containing protein 87
117	2.18893	Phvul.011G024700	NAC domain containing protein 36
118	2.16791	Phvul.010G050900	H(+)-ATPase 11
119	2.16666	Phvul.008G098900	related to AP2 1
120	2.16534	Phvul.003G242900	basic helix-loop-helix (bHLH) DNA-binding superfamily protein
121	2.14919	Phvul.005G181300	basic helix-loop-helix (bHLH) DNA-binding superfamily protein
122	2.13753	Phvul.005G084500	NAC (No Apical Meristem) domain transcriptional regulator superfamily protein
123	2.11482	Phvul.008G027900	K-box region and MADS-box transcription factor family protein
124	2.11261	Phvul.003G027100	NAC (No Apical Meristem) domain transcriptional regulator superfamily protein
125	2.09206	Phvul.009G047500	Dof-type zinc finger DNA-binding family protein
126	2.08718	Phvul.001G128800	cytokinin oxidase/dehydrogenase 1
127	2.07856	Phvul.007G095000	auxin response factor 16
128	2.07313	Phvul.007G095300	GATA transcription factor 4
129	2.04439	Phvul.006G087600	glutamate decarboxylase
130	2.03041	Phvul.002G209300	Calmodulin-binding transcription activator protein with CG-1 and Ankyrin domains
131	2.0278	Phvul.010G114800	basic helix-loop-helix (bHLH) DNA-binding superfamily protein
132	2.02511	Phvul.007G056600	amine oxidase 1
133	2.01961	Phvul.009G186000	NAC domain containing protein 100
134	2.01341	Phvul.002G035900	Integrase-type DNA-binding superfamily protein
135	2.01208	Phvul.005G116000	WRKY family transcription factor
136	-2.01942	Phvul.003G107900	ethylene-responsive element binding protein
137	-2.02966	Phvul.003G026800	basic helix-loop-helix (bHLH) DNA-binding superfamily protein
138	-2.03134	Phvul.001G034200	homeobox gene 1
139	-2.0378	Phvul.009G099600	N-acetyl-l-glutamate kinase
140	-2.06456	Phvul.001G226500	GATA transcription factor 16
141	-2.07549	Phvul.009G065800	heat shock transcription factor B4
142	-2.10607	Phvul.008G019600	related to AP2 6l
143	-2.11434	Phvul.006G093900	basic helix-loop-helix (bHLH) DNA-binding superfamily protein
144	-2.14003	Phvul.001G121200	basic helix-loop-helix (bHLH) DNA-binding superfamily protein
145	-2.14633	Phvul.009G110400	GATA transcription factor 12
146	-2.15209	Phvul.001G154700	heat shock transcription factor A6B
147	-2.16131	Phvul.007G278200	heat shock transcription factor A6B
148	-2.18679	Phvul.008G169100	ABA-responsive element binding protein 3
149	-2.20675	Phvul.002G254500	Integrase-type DNA-binding superfamily protein
150	-2.22459	Phvul.004G044100	heat shock protein 101
151	-2.22847	Phvul.009G239100	lysyl-tRNA synthetase 1
152	-2.23091	Phvul.009G204000	OBF binding protein 4
153	-2.23752	Phvul.008G202500	heat shock transcription factor B4
154	-2.23928	Phvul.005G048700	Aldolase-type TIM barrel family protein
155	-2.24194	Phvul.001G218600	Chitinase family protein
156	-2.26241	Phvul.007G208500	phytochrome interacting factor 3
157	-2.29474	Phvul.009G026400	serine hydroxymethyltransferase 4
158	-2.29611	Phvul.005G170600	Integrase-type DNA-binding superfamily protein
159	-2.31422	Phvul.007G019300	hydroxypyruvate reductase
160	-2.31468	Phvul.008G222700	basic helix-loop-helix (bHLH) DNA-binding superfamily protein
161	-2.3596	Phvul.007G271700	Signal transduction histidine kinase, hybrid-type, ethylene sensor
162	-2.37751	Phvul.002G240900	WRKY DNA-binding protein 65
163	-2.3804	Phvul.003G180000	related to AP2 11
164	-2.38507	Phvul.003G098300	tRNA/rRNA methyltransferase (SpoU) family protein
165	-2.43733	Phvul.002G064100	KNOTTED1-like homeobox gene 6
166	-2.44774	Phvul.011G177100	hydroxymethylbilane synthase
167	-2.45175	Phvul.002G249900	6-phosphogluconate dehydrogenase family protein
168	-2.47803	Phvul.008G290000	AAA-type ATPase family protein
169	-2.57182	Phvul.001G213600	WRKY DNA-binding protein 69
170	-2.58351	Phvul.009G228000	growth-regulating factor 5
171	-2.60627	Phvul.008G144300	basic helix-loop-helix (bHLH) DNA-binding superfamily protein
172	-2.62354	Phvul.010G146600	Integrase-type DNA-binding superfamily protein
173	-2.6554	Phvul.003G189600	Pyridine nucleotide-disulphide oxidoreductase family protein
174	-2.6848	Phvul.003G106200	Copper amine oxidase family protein
175	-2.69432	Phvul.006G101700	bZIP transcription factor family protein
176	-2.71667	Phvul.008G184800	beta HLH protein 93
177	-2.73762	Phvul.007G135300	Integrase-type DNA-binding superfamily protein
178	-2.74143	Phvul.001G254000	homeobox protein 16
179	-2.79612	Phvul.009G018700	ABA-responsive element binding protein 3
180	-2.84741	Phvul.008G042200	homeobox 3
181	-2.85825	Phvul.007G241600	Integrase-type DNA-binding superfamily protein
182	-2.96005	Phvul.006G015700	heat shock transcription factor B4
183	-3.00332	Phvul.002G316900	BR enhanced expression 3
184	-3.03741	Phvul.010G153200	DNA photolyase family protein
185	-3.04509	Phvul.004G043900	heat shock protein 101
186	-3.07266	Phvul.009G208600	Unknown protein
187	-3.07531	Phvul.004G045800	basic leucine-zipper 42
188	-3.12608	Phvul.001G022900	heat shock transcription factor B4
189	-3.17127	Phvul.003G233200	basic leucine-zipper 5
190	-3.25352	Phvul.010G092300	related to AP2 11
191	-3.31124	Phvul.001G160100	Integrase-type DNA-binding superfamily protein
192	-3.37184	Phvul.009G102000	FAD-dependent oxidoreductase family protein
193	-3.41579	Phvul.009G002200	GLN phosphoribosyl pyrophosphate amidotransferase 1
194	-3.4454	Phvul.002G030800	GATA type zinc finger transcription factor family protein
195	-3.5606	Phvul.007G032200	indole-3-acetic acid inducible 32
196	-3.56467	Phvul.003G222600	Integrase-type DNA-binding superfamily protein
197	-3.58899	Phvul.003G097900	Adenosylmethionine decarboxylase family protein
198	-3.74726	Phvul.006G149700	ATPase, F1 complex, gamma subunit protein
199	-4.02926	Phvul.003G264600	histidine kinase 1
200	-4.34056	Phvul.009G075100	branched-chain amino acid transaminase 2
201	-6.32934	Phvul.005G052500	nicotianamine synthase 4
Unique nitrogen compound metabolism genes in RNS roots.
Serial No.	Fold Change	P. vulgaris Locus Name	Gene Description
1	8.67776	Phvul.003G136400	Cytokinin oxidase 3
2	8.40234	Phvul.008G237400	Glutamine synthase clone R1
3	7.58033	Phvul.002G068500	Werner syndrome-like exonuclease
4	7.1512	Phvul.009G231800	Cytokinin oxidase 2
5	6.2753	Phvul.011G064900	WUSCHEL related homeobox 2
6	6.2638	Phvul.007G048000	AGAMOUS-like 62
7	6.06363	Phvul.009G196900	Integrase-type DNA-binding superfamily protein
8	5.74873	Phvul.003G028800	bZIP transcription factor family protein
9	5.63992	Phvul.007G028100	Isopentenyltransferase 1
10	4.91809	Phvul.009G260100	AP2/B3-like transcriptional factor family protein
11	4.87539	Phvul.009G145800	Beta HLH protein 93
12	4.71712	Phvul.003G068700	WRKY DNA-binding protein 72
13	4.68101	Phvul.006G065300	ThiaminC
14	4.54295	Phvul.003G268500	basic chitinase
15	4.53386	Phvul.009G170600	BTB and TAZ domain protein 2
16	4.47791	Phvul.009G077400	glycine decarboxylase P-protein 2
17	4.45125	Phvul.008G043500	Integrase-type DNA-binding superfamily protein
18	4.43192	Phvul.002G229800	AP2/B3-like transcriptional factor family protein
19	4.39665	Phvul.006G173500	related to AP2 11
20	4.37303	Phvul.002G048200	protodermal factor 2
21	4.1379	Phvul.008G045100	homeobox-leucine zipper protein 3
22	4.02165	Phvul.010G120900	AP2/B3-like transcriptional factor family protein
23	4.01902	Phvul.001G229500	Glutamine synthetase
24	3.87553	Phvul.007G234300	Uricase
25	3.84971	Phvul.002G329800	beta-6 tubulin
26	3.777	Phvul.006G013200	homeobox protein 6
27	3.56596	Phvul.008G129500	dicer-like 2
28	3.55456	Phvul.003G182700	K-box region and MADS-box transcription factor family protein
29	3.52751	Phvul.007G019000	basic helix-loop-helix (bHLH) DNA-binding superfamily protein
30	3.49891	Phvul.006G069300	glutamine-dependent asparagine synthase 1
31	3.46888	Phvul.007G086600	Integrase-type DNA-binding superfamily protein
32	3.43381	Phvul.009G127000	response regulator 9
33	3.34323	Phvul.003G207500	AAA-type ATPase family protein
34	3.3396	Phvul.006G145800	KNOX/ELK homeobox transcription factor
35	3.27686	Phvul.002G089700	WRKY DNA-binding protein 9
36	3.25714	Phvul.005G114600	homeodomain GLABROUS 2
37	3.25241	Phvul.003G124600	indole-3-acetic acid inducible 31
38	3.2475	Phvul.009G232700	GATA type zinc finger transcription factor family protein
39	3.23952	Phvul.009G033800	basic helix-loop-helix (bHLH) DNA-binding superfamily protein
40	3.22749	Phvul.009G116700	basic chitinase
41	3.20757	Phvul.009G060200	cytokinin oxidase 5
42	3.10783	Phvul.008G181500	basic helix-loop-helix (bHLH) DNA-binding superfamily protein
43	3.10104	Phvul.009G013900	K-box region and MADS-box transcription factor family protein
44	3.09316	Phvul.005G027100	response regulator 9
45	2.9549	Phvul.011G157500	Tyrosine transaminase family protein
46	2.86747	Phvul.006G105100	zinc ion binding;DNA binding
47	2.8444	Phvul.008G185100	Glutamyl-tRNA reductase family protein
48	2.78456	Phvul.001G193100	AP2/B3-like transcriptional factor family protein
49	2.74965	Phvul.003G250500	BEL1-like homeodomain 4
50	2.68697	Phvul.002G118900	hydroxy methylglutaryl CoA reductase 1
51	2.68167	Phvul.001G218800	phytochrome interacting factor 3
52	2.65475	Phvul.010G050800	ethylene-responsive element binding factor 13
53	2.61	Phvul.011G070300	phototropin 1
54	2.59479	Phvul.006G186700	Allantoinase
55	2.57219	Phvul.002G142800	beta HLH protein 93
56	2.54897	Phvul.003G032800	histone acetyltransferase of the CBP family 12
57	2.53744	Phvul.001G111800	related to AP2 11
58	2.49617	Phvul.002G007900	tubulin alpha-2 chain
59	2.44858	Phvul.009G004800	BEL1-like homeodomain 6
60	2.41436	Phvul.007G056500	Copper amine oxidase family protein
61	2.4127	Phvul.003G284500	basic helix-loop-helix (bHLH) DNA-binding superfamily protein
62	2.36231	Phvul.002G216700	basic helix-loop-helix (bHLH) DNA-binding superfamily protein
63	2.35667	Phvul.009G002200	Phosphoribosyl pyrophosphate amidotransferase
64	2.34226	Phvul.002G027200	homeobox protein 40
65	2.28563	Phvul.006G155800	glutamine synthetase 2
66	2.27369	Phvul.005G148000	Xanthine dehydrogenase 1
67	2.25862	Phvul.011G180500	DNA glycosylase superfamily protein
68	2.25589	Phvul.002G088400	basic helix-loop-helix (bHLH) DNA-binding superfamily protein
69	2.24485	Phvul.008G004200	Glycine ligase
70	2.21106	Phvul.002G273500	Phosphoribosylaminoimidazole carboxylase
71	2.21087	Phvul.011G050500	AP2/B3-like transcriptional factor family protein
72	2.17486	Phvul.008G289900	Coproporphyrinogen III oxidase
73	2.12059	Phvul.003G030500	endonuclease 2
74	2.11361	Phvul.009G116500	basic chitinase
75	2.0898	Phvul.003G286400	beta HLH protein 93
76	2.07656	Phvul.007G019500	AP2/B3-like transcriptional factor family protein
77	2.07125	Phvul.001G156600	indole-3-acetic acid inducible 14
78	2.05348	Phvul.004G047600	G-box binding factor 4
79	2.04815	Phvul.009G053900	NADH-dependent glutamate synthase 2 (GOGAT)
80	2.01976	Phvul.004G070100	Aspartate kinase family protein,aspartate kinase 1
81	2.01621	Phvul.005G161900	basic helix-loop-helix (bHLH) DNA-binding superfamily protein
82	2.01099	Phvul.002G056300	Homeobox-leucine zipper protein 4 (HB-4) / HD-ZIP protein
83	2.01078	Phvul.010G011900	POX (plant homeobox) family protein
84	-2.01832	Phvul.002G322300	response regulator 14
85	-2.02765	Phvul.008G270500	WRKY family transcription factor
86	-2.03522	Phvul.005G044600	NAC (No Apical Meristem) domain transcriptional regulator superfamily protein
87	-2.05118	Phvul.002G112200	K-box region and MADS-box transcription factor family protein
88	-2.05432	Phvul.007G208900	Chitinase family protein
89	-2.06196	Phvul.002G070300	domains rearranged methylase 1
90	-2.08073	Phvul.007G272800	Integrase-type DNA-binding superfamily protein
91	-2.09309	Phvul.002G161000	P-loop containing nucleoside triphosphate hydrolases superfamily protein
92	-2.09366	Phvul.002G283600	NAC domain containing protein 83
93	-2.10382	Phvul.011G091400	C-repeat/DRE binding factor 2
94	-2.11488	Phvul.006G114900	Dof-type zinc finger DNA-binding family protein
95	-2.13013	Phvul.002G052100	basic helix-loop-helix (bHLH) DNA-binding superfamily protein
96	-2.14284	Phvul.003G035100	DNA glycosylase superfamily protein
97	-2.17618	Phvul.011G003900	NAC domain containing protein 70
98	-2.17768	Phvul.003G159200	H(+)-ATPase 8
99	-2.20124	Phvul.001G156500	AUX/IAA transcriptional regulator family protein
100	-2.21391	Phvul.001G099400	DEAD/DEAH box helicase, putative
101	-2.2208	Phvul.002G309200	AGAMOUS-like 29
102	-2.23205	Phvul.006G015500	P-loop containing nucleoside triphosphate hydrolases superfamily protein
103	-2.23506	Phvul.008G122100	AP2/B3-like transcriptional factor family protein
104	-2.24752	Phvul.002G061000	NAC 007
105	-2.27291	Phvul.003G251800	homeobox protein 40
106	-2.28554	Phvul.005G041900	cofactor of nitrate reductase and xanthine dehydrogenase 2
107	-2.29646	Phvul.009G077500	cytokinin-responsive gata factor 1
108	-2.31584	Phvul.002G110600	basic leucine-zipper 42
109	-2.35347	Phvul.009G162000	basic helix-loop-helix (bHLH) DNA-binding superfamily protein
110	-2.36472	Phvul.005G105200	Integrase-type DNA-binding superfamily protein
111	-2.37119	Phvul.008G284200	phytochromobilin:ferredoxin oxidoreductase, chloroplast / phytochromobilin synthase (HY2)
112	-2.38571	Phvul.001G032500	Pseudouridine synthase family protein
113	-2.38664	Phvul.009G260800	autoinhibited H(+)-ATPase isoform 10
114	-2.39932	Phvul.001G126400	basic helix-loop-helix (bHLH) DNA-binding superfamily protein
115	-2.41978	Phvul.002G176000	DEAD/DEAH box RNA helicase family protein
116	-2.43211	Phvul.008G070300	Ribosomal RNA adenine dimethylase family protein
117	-2.46639	Phvul.003G007500	AP2/B3-like transcriptional factor family protein
118	-2.47329	Phvul.002G309500	AGAMOUS-like 91
119	-2.47802	Phvul.003G040500	Copper amine oxidase family protein
120	-2.49821	Phvul.005G140700	DHBP synthase RibB-like alpha/beta domain;GTP cyclohydrolase II
121	-2.50257	Phvul.001G173700	WRKY family transcription factor family protein
122	-2.51281	Phvul.009G065700	basic helix-loop-helix (bHLH) DNA-binding superfamily protein
123	-2.53036	Phvul.001G106700	WUSCHEL related homeobox 11
124	-2.55144	Phvul.009G176700	KNOTTED-like from Arabidopsis thaliana
125	-2.61839	Phvul.010G158300	basic helix-loop-helix (bHLH) DNA-binding superfamily protein
126	-2.61947	Phvul.003G182800	K-box region and MADS-box transcription factor family protein
127	-2.68301	Phvul.010G120700	NAC transcription factor-like 9
128	-2.72172	Phvul.005G080400	WRKY DNA-binding protein 70
129	-2.7243	Phvul.002G270500	Amino acid kinase family protein
130	-2.7281	Phvul.002G100800	Transcriptional factor B3 family protein
131	-2.7559	Phvul.006G106100	ethylene response factor 1
132	-2.7559	Phvul.007G215000	Signal transduction histidine kinase
133	-2.79896	Phvul.001G160200	ethylene response factor 1
134	-2.79896	Phvul.009G213800	MADS-box transcription factor family protein
135	-2.80602	Phvul.003G153900	DNA/RNA polymerases superfamily protein
136	-2.8302	Phvul.001G196100	Dof-type zinc finger DNA-binding family protein
137	-2.87366	Phvul.006G202200	K-box region and MADS-box transcription factor family protein
138	-2.93838	Phvul.010G151700	indole-3-acetic acid inducible 19
139	-2.96143	Phvul.010G018200	HY5-homolog
140	-3.02411	Phvul.008G041800	basic helix-loop-helix (bHLH) DNA-binding family protein
141	-3.04578	Phvul.009G108300	Phosphorylase superfamily protein
142	-3.06318	Phvul.004G143100	NAC domain containing protein 57
143	-3.16247	Phvul.010G131000	DNA-directed RNA polymerase family protein
144	-3.16827	Phvul.010G109700	glyoxylate reductase 1
145	-3.31883	Phvul.010G045900	Paxneb protein-related
146	-3.39834	Phvul.010G088100	AGAMOUS-like 14
147	-3.42058	Phvul.006G196600	basic helix-loop-helix (bHLH) DNA-binding superfamily protein
148	-3.42599	Phvul.008G203400	TATA binding protein associated factor 21kDa subunit
149	-3.46018	Phvul.008G239700	glutamate decarboxylase
150	-3.46028	Phvul.005G168900	HD-ZIP IV family of homeobox-leucine zipper protein with lipid-binding START domain
151	-3.50137	Phvul.008G236100	RNA polymerase subunit beta
152	-3.59539	Phvul.003G132000	RNA polymerase III RPC4
153	-3.61839	Phvul.007G229600	Basic-leucine zipper (bZIP) transcription factor family protein
154	-3.63943	Phvul.007G089600	vascular related NAC-domain protein 7
155	-3.67175	Phvul.007G208800	indole-3-acetic acid inducible 30
156	-3.86629	Phvul.009G169300	AP2/B3-like transcriptional factor family protein
157	-3.86909	Phvul.008G188200	ribonuclease P family protein / Rpp14 family protein
158	-3.97725	Phvul.004G077400	NAC domain containing protein 47
159	-4.0497	Phvul.009G080000	WRKY DNA-binding protein 50
160	-4.05567	Phvul.002G085700	NAC (No Apical Meristem) domain transcriptional regulator superfamily protein
161	-4.11557	Phvul.002G266400	WRKY DNA-binding protein 13
162	-4.24133	Phvul.005G152500	endonuclease III 2
163	-4.3969	Phvul.001G050500	adenine phosphoribosyl transferase 2
164	-4.43786	Phvul.003G274800	phototropin 2
165	-4.55301	Phvul.002G143900	AGAMOUS-like 21
166	-4.62161	Phvul.005G047300	NAC domain containing protein 20
167	-4.62984	Phvul.003G037100	DNA glycosylase superfamily protein
168	-4.63814	Phvul.006G127100	dicer-like 2
169	-4.64008	Phvul.001G106000	Cyclin/Brf1-like TBP-binding protein
170	-4.7744	Phvul.002G305000	1-amino-cyclopropane-1-carboxylate synthase 7
171	-4.96142	Phvul.010G073400	APRATAXIN-like
172	-5.31886	Phvul.005G007900	NAC 007

## Sheet: Phosphorus metabolism
Overlapping phosphorus metabolism genes in AMS and RNS roots.
Fold Change		P. vulgaris Locus Name	Gene Description
AMS	RNS
7.84606	4.90823	Phvul.011G194600	Cysteine-rich RLK (RECEPTOR-like protein kinase) 25
5.65983	2.28289	Phvul.008G175100	Protein kinase superfamily protein
5.15713	2.06988	Phvul.007G030800	Protein kinase superfamily protein
5.08454	2.3396	Phvul.007G050200	Cysteine-rich RLK (RECEPTOR-like protein kinase) 25
4.08258	2.51981	Phvul.003G243300	Mitogen-activated protein kinase kinase kinase 21
4.03392	2.78062	Phvul.005G015100	Cysteine-rich RLK 10
4.00137	3.04924	Phvul.008G077600	Cysteine-rich RLK (RECEPTOR-like protein kinase) 25
3.72663	2.13339	Phvul.011G102000	Mitogen-activated protein kinase kinase kinase 17
3.60407	2.0409	Phvul.008G275100	Protein kinase superfamily protein
3.41864	5.77915	Phvul.011G198500	Protein kinase superfamily protein
3.34543	3.48851	Phvul.008G211200	Chitin elicitor receptor kinase 1
3.32164	2.87553	Phvul.006G039500	Protein kinase superfamily protein
3.29291	4.41256	Phvul.008G028600	Malectin/receptor-like protein kinase family protein
3.09074	2.0328	Phvul.008G146600	Leucine-rich repeat receptor-like protein kinase family protein
3.01285	2.42817	Phvul.002G259000	Mitogen-activated protein kinase phosphatase 1
2.97847	-2.1365	Phvul.001G049100	Protein kinase superfamily protein
2.90225	2.56768	Phvul.007G050500	Cysteine-rich RLK (RECEPTOR-like protein kinase) 25
2.72191	3.48367	Phvul.002G186600	Mitogen-activated protein kinase kinase kinase 21
2.4886	-2.86591	Phvul.004G155400	Receptor serine/threonine kinase, putative
2.44912	-3.0182	Phvul.004G124900	Cysteine-rich RLK (RECEPTOR-like protein kinase) 23
2.26303	2.85201	Phvul.006G053100	Protein kinase superfamily protein
2.26024	3.59542	Phvul.010G082400	Leucine-rich repeat receptor-like protein kinase family protein
2.24043	2.01159	Phvul.006G166800	Protein kinase superfamily protein
2.18346	2.75309	Phvul.007G049100	Cysteine-rich RLK (RECEPTOR-like protein kinase) 29
2.1461	2.15599	Phvul.001G047900	Protein kinase superfamily protein
2.129	3.59542	Phvul.008G030200	Malectin/receptor-like protein kinase family protein
2.11071	-4.76629	Phvul.002G318200	Protein kinase superfamily protein
-2.05674	3.57016	Phvul.002G059500	Peptidoglycan-binding LysM domain-containing protein
-2.0691	-2.46628	Phvul.008G115500	Protein kinase family protein
-2.21993	-3.12654	Phvul.004G075700	NADH-Ubiquinone oxidoreductase (complex I),
-2.3698	-2.3698	Phvul.005G161100	Mitochondrial ATP synthase subunit G protein
-2.45675	-2.45675	Phvul.003G052300	Protein kinase superfamily protein
-2.67362	-2.67362	Phvul.006G200800	Concanavalin A-like lectin protein kinase family protein
-2.7956	-2.7956	Phvul.008G124200	Protein kinase superfamily protein
-3.09446	3.75744	Phvul.011G193200	Cysteine-rich RLK (RECEPTOR-like protein kinase) 10
-3.10867	-2.42397	Phvul.011G158700	SPA1-related 3
-4.11507	-3.327	Phvul.002G046100	Receptor-like protein kinase 1
Unique phosphorus metabolism genes in AMS roots.
Serial No.	Fold Change	P. vulgaris Locus Name	Gene Description
1	6.09166	Phvul.002G123500	Leucine-rich repeat protein kinase family protein
2	5.79905	Phvul.010G127500	Leucine-rich repeat protein kinase family protein
3	5.68576	Phvul.008G174900	Protein kinase superfamily protein
4	5.66174	Phvul.006G212500	MAPK/ERK kinase kinase 1
5	5.13601	Phvul.002G196200	Leucine-rich receptor-like protein kinase family protein
6	5.09101	Phvul.008G029500	Malectin/receptor-like protein kinase family protein
7	4.71638	Phvul.003G158600	S-locus lectin protein kinase family protein
8	4.68577	Phvul.004G155500	PR5-like receptor kinase
9	4.61972	Phvul.007G048700	cystein-rich RLK (RECEPTOR-like protein kinase) 29
10	4.52715	Phvul.003G062600	cystein-rich RLK (RECEPTOR-like protein kinase) 2
11	4.5081	Phvul.001G076100	Protein kinase superfamily protein
12	4.46493	Phvul.003G154000	Leucine-rich receptor-like protein kinase family protein
13	4.45597	Phvul.011G155800	diacylglycerol kinase 5
14	4.44208	Phvul.008G047800	Leucine-rich repeat receptor-like protein kinase family protein
15	4.35904	Phvul.007G048600	cystein-rich RLK (RECEPTOR-like protein kinase) 29
16	4.29896	Phvul.005G054300	Leucine-rich receptor-like protein kinase family protein
17	4.28189	Phvul.007G048800	cystein-rich RLK (RECEPTOR-like protein kinase) 29
18	4.21949	Phvul.002G115900	Protein kinase superfamily protein
19	4.17962	Phvul.007G030700	Protein kinase superfamily protein
20	4.16411	Phvul.006G057900	Concanavalin A-like lectin protein kinase family protein
21	4.14953	Phvul.001G019100	mitogen-activated protein kinase kinase kinase 5
22	4.14869	Phvul.008G174300	Protein kinase superfamily protein
23	4.1409	Phvul.008G146000	Leucine-rich repeat receptor-like protein kinase family protein
24	4.04406	Phvul.007G051400	cystein-rich RLK (RECEPTOR-like protein kinase) 23
25	3.98712	Phvul.008G175200	Protein kinase superfamily protein
26	3.96401	Phvul.008G079800	Leucine-rich repeat protein kinase family protein
27	3.94932	Phvul.010G088500	S-locus lectin protein kinase family protein
28	3.91394	Phvul.007G064200	Protein kinase superfamily protein
29	3.90129	Phvul.007G048500	cystein-rich RLK (RECEPTOR-like protein kinase) 29
30	3.85717	Phvul.005G055000	Protein kinase superfamily protein
31	3.84895	Phvul.006G169700	Integrin-linked protein kinase family
32	3.78075	Phvul.011G150400	S-locus lectin protein kinase family protein
33	3.76259	Phvul.002G207000	BRI1-associated receptor kinase
34	3.7555	Phvul.006G066500	calmodulin-binding receptor-like cytoplasmic kinase 1
35	3.69944	Phvul.007G048900	cystein-rich RLK (RECEPTOR-like protein kinase) 29
36	3.69372	Phvul.002G018100	mitogen-activated protein kinase kinase kinase 21
37	3.6617	Phvul.010G118300	CBL-interacting protein kinase 9
38	3.65506	Phvul.002G063600	cystein-rich RLK (RECEPTOR-like protein kinase) 3
39	3.65377	Phvul.002G023400	Protein kinase superfamily protein
40	3.61442	Phvul.009G209200	Leucine-rich repeat protein kinase family protein
41	3.58459	Phvul.008G225000	Leucine-rich repeat protein kinase family protein
42	3.58157	Phvul.009G011400	Protein kinase superfamily protein
43	3.49157	Phvul.006G108300	Leucine-rich repeat protein kinase family protein
44	3.4866	Phvul.001G048400	receptor serine/threonine kinase, putative
45	3.479	Phvul.002G000200	receptor-like protein kinase 1
46	3.47507	Phvul.002G002600	Protein kinase superfamily protein
47	3.40277	Phvul.002G115800	Protein kinase superfamily protein
48	3.38754	Phvul.008G029700	Malectin/receptor-like protein kinase family protein
49	3.36735	Phvul.006G137300	Wall-associated kinase family protein
50	3.33761	Phvul.003G226700	Protein kinase superfamily protein
51	3.33502	Phvul.007G051000	cystein-rich RLK (RECEPTOR-like protein kinase) 25
52	3.3025	Phvul.007G030900	Protein kinase superfamily protein
53	3.30224	Phvul.007G057000	with no lysine (K) kinase 1
54	3.26017	Phvul.008G030000	Malectin/receptor-like protein kinase family protein
55	3.25267	Phvul.007G158400	pyrophosphorylase 4
56	3.24338	Phvul.002G276700	diacylglycerol kinase 2
57	3.22083	Phvul.007G137800	PEP1 receptor 1
58	3.21744	Phvul.005G014900	cystein-rich RLK (RECEPTOR-like protein kinase) 10
59	3.1951	Phvul.006G200500	Concanavalin A-like lectin protein kinase family protein
60	3.1951	Phvul.004G040000	Malectin/receptor-like protein kinase family protein
61	3.19213	Phvul.011G064400	U-box domain-containing protein kinase family protein
62	3.1898	Phvul.004G155600	Protein kinase superfamily protein
63	3.17414	Phvul.010G099400	U-box domain-containing protein kinase family protein
64	3.16827	Phvul.008G029900	Malectin/receptor-like protein kinase family protein
65	3.14185	Phvul.002G220500	S-locus lectin protein kinase family protein
66	3.13341	Phvul.010G057000	S-locus lectin protein kinase family protein
67	3.11206	Phvul.006G084400	cystein-rich RLK (RECEPTOR-like protein kinase) 3
68	3.09534	Phvul.006G194600	receptor kinase 3
69	3.0906	Phvul.001G048200	Protein kinase superfamily protein
70	3.08941	Phvul.010G057500	S-locus lectin protein kinase family protein
71	3.06749	Phvul.006G190400	HAL2-like
72	3.057	Phvul.008G156400	cystein-rich RLK (RECEPTOR-like protein kinase) 42
73	3.0288	Phvul.002G318300	Protein kinase superfamily protein
74	3.01382	Phvul.005G103200	Concanavalin A-like lectin protein kinase family protein
75	2.95418	Phvul.008G233400	Protein kinase superfamily protein
76	2.95341	Phvul.008G127000	S-locus lectin protein kinase family protein
77	2.9503	Phvul.011G169300	Leucine-rich repeat transmembrane protein kinase
78	2.94824	Phvul.009G239900	Protein kinase superfamily protein
79	2.94103	Phvul.011G194700	cystein-rich RLK (RECEPTOR-like protein kinase) 25
80	2.89738	Phvul.007G210500	Protein kinase superfamily protein
81	2.89326	Phvul.005G103400	Protein kinase superfamily protein
82	2.88247	Phvul.002G063700	cystein-rich RLK (RECEPTOR-like protein kinase) 2
83	2.8752	Phvul.002G215000	Concanavalin A-like lectin protein kinase family protein
84	2.8575	Phvul.001G135300	calcium-dependent protein kinase 32
85	2.83135	Phvul.004G173300	root hair specific 16
86	2.7767	Phvul.009G239800	Protein kinase family protein
87	2.76844	Phvul.004G155300	receptor serine/threonine kinase, putative
88	2.75992	Phvul.008G081000	Malectin/receptor-like protein kinase family protein
89	2.75724	Phvul.008G164500	Leucine-rich repeat protein kinase family protein
90	2.72659	Phvul.004G164000	proline extensin-like receptor kinase 1
91	2.7238	Phvul.004G154800	Protein kinase superfamily protein
92	2.7214	Phvul.009G244600	Leucine-rich repeat transmembrane protein kinase
93	2.70674	Phvul.007G049400	cystein-rich RLK (RECEPTOR-like protein kinase) 29
94	2.6909	Phvul.007G049600	cystein-rich RLK (RECEPTOR-like protein kinase) 29
95	2.65034	Phvul.008G077500	cystein-rich RLK (RECEPTOR-like protein kinase) 23/25
96	2.64826	Phvul.001G096600	Protein kinase superfamily protein
97	2.64703	Phvul.002G063900	cystein-rich RLK (RECEPTOR-like protein kinase) 2
98	2.64686	Phvul.002G152100	Leucine-rich repeat protein kinase family protein
99	2.64357	Phvul.002G201400	Leucine-rich repeat protein kinase family protein
100	2.64332	Phvul.002G017700	Protein kinase superfamily protein
101	2.63575	Phvul.009G083300	Protein kinase superfamily protein
102	2.63318	Phvul.002G108700	calcium-dependent protein kinase 16
103	2.58966	Phvul.005G085600	protein kinase family protein
104	2.58653	Phvul.006G150900	Protein kinase superfamily protein
105	2.5811	Phvul.009G108500	casein kinase I-like 3
106	2.5769	Phvul.008G263900	calmodulin-binding receptor-like cytoplasmic kinase 1
107	2.55263	Phvul.011G119200	Concanavalin A-like lectin protein kinase family protein
108	2.54507	Phvul.007G074000	Protein kinase superfamily protein
109	2.54147	Phvul.011G064000	Protein kinase superfamily protein
110	2.52136	Phvul.001G243700	CRINKLY4 related 3
111	2.51897	Phvul.001G265500	Leucine-rich repeat protein kinase family protein
112	2.50424	Phvul.005G138900	phototropin 1
113	2.50046	Phvul.002G272100	mitogen-activated protein kinase kinase kinase 3
114	2.49577	Phvul.007G049000	cystein-rich RLK (RECEPTOR-like protein kinase) 29
115	2.49157	Phvul.005G162600	Leucine-rich repeat protein kinase family protein
116	2.48611	Phvul.001G051100	S-domain-2 5
117	2.47918	Phvul.008G264400	Leucine-rich repeat transmembrane protein kinase
118	2.47619	Phvul.006G043700	calmodulin-domain protein kinase 9
119	2.47588	Phvul.007G031000	Protein kinase superfamily protein
120	2.46926	Phvul.001G232300	Protein kinase superfamily protein
121	2.45588	Phvul.001G049000	Protein kinase superfamily protein
122	2.44395	Phvul.002G328300	MAP kinase 9
123	2.4383	Phvul.011G167800	Leucine-rich repeat transmembrane protein kinase
124	2.43425	Phvul.005G167700	cystein-rich RLK (RECEPTOR-like protein kinase) 10
125	2.41765	Phvul.007G183000	ROP binding protein kinases 2
126	2.40535	Phvul.004G154500	Protein kinase superfamily protein
127	2.40224	Phvul.002G055600	receptor-like protein kinase 1
128	2.39773	Phvul.001G129300	6-phosphogluconate dehydrogenase family protein
129	2.38939	Phvul.010G057400	receptor-like protein kinase 4
130	2.38775	Phvul.005G078400	Leucine-rich repeat transmembrane protein kinase
131	2.37072	Phvul.002G215100	Leucine-rich repeat protein kinase family protein
132	2.36743	Phvul.006G187700	Protein kinase superfamily protein
133	2.34711	Phvul.009G133000	Protein kinase protein with adenine nucleotide alpha hydrolases-like domain
134	2.34575	Phvul.001G048600	Protein kinase superfamily protein
135	2.34331	Phvul.008G029600	Malectin/receptor-like protein kinase family protein
136	2.33228	Phvul.002G242600	receptor-like kinase in flowers 1
137	2.3242	Phvul.003G120800	Protein kinase superfamily protein
138	2.29776	Phvul.002G292400	MAP kinase 4
139	2.29489	Phvul.005G135500	Protein kinase superfamily protein
140	2.28602	Phvul.008G155300	like SEX4 1
141	2.28339	Phvul.001G090800	Protein kinase superfamily protein
142	2.28208	Phvul.005G088700	S-locus lectin protein kinase family protein
143	2.27769	Phvul.006G084800	cystein-rich RLK (RECEPTOR-like protein kinase) 2
144	2.25964	Phvul.001G130800	wall associated kinase 5
145	2.25416	Phvul.005G106800	STRUBBELIG-receptor family 3
146	2.23326	Phvul.008G127100	S-locus lectin protein kinase family protein
147	2.22838	Phvul.007G050700	cystein-rich RLK (RECEPTOR-like protein kinase) 25
148	2.21389	Phvul.001G048700	Protein kinase superfamily protein
149	2.21148	Phvul.011G119100	Protein kinase superfamily protein
150	2.20855	Phvul.010G165000	Protein kinase protein with adenine nucleotide alpha hydrolases-like domain
151	2.20339	Phvul.002G049500	cystein-rich RLK (RECEPTOR-like protein kinase) 25
152	2.1951	Phvul.008G106600	Leucine-rich repeat receptor-like protein kinase family protein
153	2.19121	Phvul.010G057600	receptor-like protein kinase 1
154	2.18113	Phvul.011G142200	Protein kinase superfamily protein
155	2.16769	Phvul.005G079100	Leucine-rich repeat transmembrane protein kinase
156	2.16486	Phvul.011G198200	receptor serine/threonine kinase, putative
157	2.15985	Phvul.002G227300	Protein kinase superfamily protein
158	2.14066	Phvul.005G051000	lectin protein kinase family protein
159	2.13206	Phvul.003G187200	Leucine-rich repeat protein kinase family protein
160	2.11999	Phvul.010G033800	leucine-rich repeat transmembrane protein kinase family protein
161	2.11459	Phvul.011G194400	receptor kinase 1
162	2.11272	Phvul.011G193900	receptor kinase 2
163	2.10615	Phvul.003G139200	Protein kinase superfamily protein
164	2.0964	Phvul.001G049200	PR5-like receptor kinase
165	2.09557	Phvul.005G164000	Leucine-rich repeat protein kinase family protein
166	2.09434	Phvul.003G252900	roline-rich extensin-like receptor kinase 4
167	2.0893	Phvul.001G151100	cyclin p1;1
168	2.05313	Phvul.007G233900	calcium dependent protein kinase 1
169	2.04686	Phvul.003G269700	Protein kinase superfamily protein
170	2.0418	Phvul.001G255800	mitogen-activated protein kinase phosphatase 1
171	2.03967	Phvul.010G018900	S-locus lectin protein kinase family protein
172	2.03556	Phvul.011G008100	Leucine-rich repeat receptor-like protein kinase family protein
173	2.01543	Phvul.010G070100	Protein kinase superfamily protein
174	2.015	Phvul.007G110300	CBL-interacting protein kinase 4
175	2.00279	Phvul.001G076300	Protein kinase superfamily protein
176	2.00272	Phvul.002G247900	Integrin-linked protein kinase family
177	-2.00054	Phvul.001G137300	Leucine-rich repeat receptor-like protein kinase family protein
178	-2.01922	Phvul.008G026700	Malectin/receptor-like protein kinase family protein
179	-2.04716	Phvul.008G105600	Leucine-rich repeat protein kinase family protein
180	-2.06576	Phvul.003G293600	Protein kinase superfamily protein
181	-2.08481	Phvul.008G084600	SOS3-interacting protein 1
182	-2.08505	Phvul.011G007200	Leucine-rich repeat protein kinase family protein
183	-2.0903	Phvul.008G081300	Protein kinase superfamily protein
184	-2.09197	Phvul.006G095700	ROP binding protein kinases 2
185	-2.11471	Phvul.008G154200	Leucine-rich repeat protein kinase family protein
186	-2.12086	Phvul.002G111100	Leucine-rich receptor-like protein kinase family protein
187	-2.12883	Phvul.001G134600	Leucine-rich repeat protein kinase family protein
188	-2.13227	Phvul.001G083300	receptor-like protein kinase 2
189	-2.15315	Phvul.006G029000	Leucine-rich receptor-like protein kinase family protein
190	-2.16239	Phvul.002G223600	HAL2-like
191	-2.16804	Phvul.007G153400	Leucine-rich repeat transmembrane protein kinase family protein
192	-2.18131	Phvul.007G112100	Leucine-rich repeat protein kinase family protein
193	-2.21609	Phvul.009G082500	Leucine-rich receptor-like protein kinase family protein
194	-2.23969	Phvul.003G203100	Leucine-rich receptor-like protein kinase family protein
195	-2.25512	Phvul.005G185800	Leucine-rich repeat protein kinase family protein
196	-2.29396	Phvul.011G081800	protein kinase family protein / peptidoglycan-binding LysM domain-containing protein
197	-2.33237	Phvul.002G215200	Concanavalin A-like lectin protein kinase family protein
198	-2.34029	Phvul.004G147900	MAP kinase kinase 9
199	-2.34071	Phvul.006G217700	Protein kinase superfamily protein
200	-2.39781	Phvul.009G114400	Leucine-rich repeat transmembrane protein kinase family protein
201	-2.42261	Phvul.008G258400	Protein kinase superfamily protein
202	-2.47133	Phvul.002G184800	BRI1-like 2
203	-2.52265	Phvul.008G188700	Concanavalin A-like lectin protein kinase family protein
204	-2.56323	Phvul.007G279600	CBL-interacting protein kinase 7
205	-2.61872	Phvul.005G077600	Leucine-rich repeat transmembrane protein kinase
206	-2.63828	Phvul.008G086400	Leucine-rich receptor-like protein kinase family protein
207	-2.71179	Phvul.011G054300	crinkly4
208	-2.75687	Phvul.007G103900	Protein kinase superfamily protein
209	-2.75977	Phvul.011G181900	Protein kinase superfamily protein
210	-2.7855	Phvul.010G086600	Protein kinase superfamily protein
211	-3.06046	Phvul.005G148800	AGC (cAMP-dependent, cGMP-dependent and protein kinase C) kinase family protein
212	-3.09817	Phvul.009G087500	CBL-interacting protein kinase 25
213	-3.25209	Phvul.011G035600	Protein kinase protein with adenine nucleotide alpha hydrolases-like domain
214	-3.45397	Phvul.010G044800	cyclin p4;1
215	-3.74726	Phvul.006G149700	ATPase, F1 complex, gamma subunit protein
216	-3.82689	Phvul.008G124900	S-locus lectin protein kinase family protein
217	-4.34956	Phvul.011G194200	cystein-rich RLK (RECEPTOR-like protein kinase) 25
218	-4.87991	Phvul.008G281500	Leucine-rich receptor-like protein kinase family protein
Unique phosphorus metabolism genes in RNS roots.
Serial No.	Fold Change	P. vulgaris Locus Name	Gene Description
1	9.89277	Phvul.009G180700	Leucine-rich repeat protein kinase family protein
2	7.25655	Phvul.006G006800	Cystein-rich RLK (RECEPTOR-like protein kinase) 25
3	7.22275	Phvul.003G149200	Protein kinase superfamily protein
4	6.37847	Phvul.001G073500	Casein kinase I-like 3
5	6.23065	Phvul.008G265800	Protein kinase superfamily protein
6	5.48379	Phvul.004G124100	Protein kinase superfamily protein
7	4.51118	Phvul.003G137700	Leucine-rich repeat transmembrane protein kinase
8	4.21868	Phvul.009G103100	Leucine-rich repeat protein kinase family protein
9	3.62583	Phvul.002G267300	Protein kinase superfamily protein
10	3.59462	Phvul.011G197500	Protein kinase superfamily protein
11	3.37007	Phvul.001G069300	Protein kinase superfamily protein
12	3.1573	Phvul.008G158100	Leucine-rich repeat protein kinase family protein
13	2.96324	Phvul.003G162100	AGC (cAMP/cGMP-dependent and protein kinase C) kinase family protein
14	2.79741	Phvul.007G051100	cystein-rich RLK (RECEPTOR-like protein kinase) 25
15	2.627	Phvul.003G240400	Leucine-rich repeat protein kinase family protein
16	2.61	Phvul.011G070300	phototropin 1
17	2.59904	Phvul.009G131700	wall associated kinase 3
18	2.58981	Phvul.010G163200	Protein kinase superfamily protein
19	2.5237	Phvul.010G111200	SPA (suppressor of phyA-105) protein family
20	2.4726	Phvul.007G254000	curculin-like (mannose-binding) lectin family protein
21	2.31913	Phvul.011G197700	receptor serine/threonine kinase, putative
22	2.30397	Phvul.009G239600	lectin protein kinase family protein
23	2.30131	Phvul.006G198200	Leucine-rich receptor-like protein kinase family protein
24	2.28052	Phvul.011G191900	Protein kinase superfamily protein
25	2.25773	Phvul.006G105900	phosphoenolpyruvate carboxylase kinase 1
26	2.23683	Phvul.009G136200	Leucine-rich repeat transmembrane protein kinase family protein
27	2.20248	Phvul.003G063700	protein kinase family/ peptidoglycan-binding LysM domain protein
28	2.16455	Phvul.011G193300	cystein-rich RLK (RECEPTOR-like protein kinase) 10
29	2.14602	Phvul.008G036300	Calcium/lipid-binding (CaLB) phosphatase
30	2.13362	Phvul.008G016200	adenylate cyclases
31	2.11531	Phvul.006G175100	Leucine-rich repeat protein kinase family protein
32	2.0894	Phvul.008G080500	Leucine-rich repeat protein kinase family protein
33	2.0862	Phvul.008G211100	chitin elicitor receptor kinase 1
34	2.06429	Phvul.011G156200	S-locus lectin protein kinase family protein
35	2.02223	Phvul.007G127200	phosphoenolpyruvate carboxylase kinase 2
36	2.01754	Phvul.002G146300	Protein kinase superfamily protein
37	2.01606	Phvul.002G007800	HAESA-like 2
38	-2.02229	Phvul.009G102500	Kinase protein with adenine nucleotide alpha hydrolases-like domain
39	-2.03967	Phvul.009G130300	Kinase protein with adenine nucleotide alpha hydrolases-like domain
40	-2.0503	Phvul.008G058800	wall associated kinase-like 2
41	-2.05574	Phvul.005G110400	S-locus lectin protein kinase family protein
42	-2.17093	Phvul.002G218800	Protein kinase superfamily protein
43	-2.19263	Phvul.011G196200	cystein-rich RLK (RECEPTOR-like protein kinase) 10
44	-2.21917	Phvul.004G039900	Malectin/receptor-like protein kinase family protein
45	-2.23506	Phvul.008G212900	Leucine-rich repeat receptor-like protein kinase family protein
46	-2.24258	Phvul.007G077300	Protein kinase superfamily protein
47	-2.26921	Phvul.002G050100	NADH-Ubiquinone/plastoquinone (complex I) protein
48	-2.27402	Phvul.005G077900	Leucine-rich repeat transmembrane protein kinase
49	-2.29646	Phvul.011G182300	Leucine-rich repeat receptor-like protein kinase family protein
50	-2.33847	Phvul.009G024200	Protein kinase superfamily protein
51	-2.34311	Phvul.010G018300	Leucine-rich repeat protein kinase family protein
52	-2.34805	Phvul.005G163500	Leucine-rich repeat protein kinase family protein
53	-2.35536	Phvul.011G153500	S-locus lectin protein kinase family protein
54	-2.37398	Phvul.008G144200	cyclin p3;2
55	-2.41386	Phvul.002G179600	CBL-interacting protein kinase 3/9,Ca2+regulated ser-thr protein kinase family protein
56	-2.41738	Phvul.008G056800	wall associated kinase-like 2
57	-2.46991	Phvul.003G267000	hercules receptor kinase 2
58	-2.48063	Phvul.004G126100	ERECTA-like 1
59	-2.5667	Phvul.005G088000	S-locus lectin protein kinase family protein
60	-2.56948	Phvul.007G050300	cystein-rich RLK (RECEPTOR-like protein kinase) 25
61	-2.62178	Phvul.008G275000	Leucine-rich repeat protein kinase family protein
62	-2.62319	Phvul.011G175500	cystein-rich RLK (RECEPTOR-like protein kinase) 12
63	-2.68937	Phvul.002G029200	roline-rich extensin-like receptor kinase 4
64	-2.69228	Phvul.001G048500	PR5-like receptor kinase
65	-2.73048	Phvul.005G163100	Leucine-rich repeat protein kinase family protein
66	-2.736	Phvul.011G152200	S-locus lectin protein kinase family protein
67	-2.77787	Phvul.004G040300	Malectin/receptor-like protein kinase family protein
68	-2.82267	Phvul.007G115500	Protein kinase superfamily protein
69	-2.84092	Phvul.005G113500	cyclin p2;1
70	-2.88927	Phvul.001G146800	Protein kinase family protein
71	-2.95943	Phvul.007G188300	Malectin/receptor-like protein kinase family protein
72	-3.00477	Phvul.010G111000	Protein kinase family protein
73	-3.04246	Phvul.002G302700	Kinase protein with adenine nucleotide alpha hydrolases-like domain
74	-3.05728	Phvul.008G224900	Leucine-rich repeat protein kinase family protein
75	-3.15202	Phvul.001G047800	PR5-like receptor kinase
76	-3.16059	Phvul.005G043800	AGC kinase 1.7
77	-3.17221	Phvul.005G162500	Leucine-rich repeat protein kinase family protein
78	-3.23988	Phvul.003G082800	Protein kinase superfamily protein
79	-3.28967	Phvul.003G199900	Protein kinase superfamily protein
80	-3.30966	Phvul.007G112700	mitogen-activated protein kinase kinase 3
81	-3.45559	Phvul.008G080000	Leucine-rich repeat protein kinase family protein
82	-3.53153	Phvul.005G165900	peptidoglycan-binding LysM domain-containing protein
83	-3.71733	Phvul.011G175300	cystein-rich RLK (RECEPTOR-like protein kinase) 23, receptor kinase 1
84	-3.73154	Phvul.001G248700	SOS3-interacting protein 1
85	-3.74157	Phvul.008G159500	Leucine-rich repeat transmembrane protein kinase family protein
86	-3.7559	Phvul.009G131900	wall-associated kinase 2
87	-3.78802	Phvul.006G071600	Leucine-rich repeat protein kinase family protein
88	-3.79053	Phvul.011G152300	S-locus lectin protein kinase family protein
89	-3.80451	Phvul.006G197000	BAK1-interacting receptor-like kinase 1
90	-3.85421	Phvul.008G030700	Malectin/receptor-like protein kinase family protein
91	-3.96019	Phvul.002G049300	receptor kinase 1
92	-4.08206	Phvul.010G073000	microtubule-associated proteins 70-3
93	-4.43786	Phvul.003G274800	phototropin 2
94	-4.81518	Phvul.006G125300	Wall-associated kinase family protein
95	-5.36395	Phvul.005G110900	S-locus lectin protein kinase family protein

## Sheet: KEGG pathway genes
Phaseolus genes that are differentially expressed in the KEGG pathways of plant signal transduction, nitrogen metabolism and inositol phosphate metabolism.
Plant signal transduction (S6 Figure)					Nitrogen metabolism (S9 Figure)					Inositol phosphate metabolism (S11 Figure)
KEGG gene	P. vulgaris transcript ID	AMF	RNS		KEGG gene	P. vulgaris transcript ID	AMF	RNS		KEGG gene	P. vulgaris transcript ID	AMF	RNS
JAR1	Phvul.006G110900	-1.25961	1.78534		Nrt	Phvul.003G062800	0.385986	0.839398		EC:2.7.1.151	Phvul.011G214900	-2.16718	1.18011
	Phvul.010G111400	-0.505814	0.76449			Phvul.005G132200	0.0321856	-2.11092		EC:3.1.3.56	Phvul.001G017200	1.38775	-0.518856
COI1	Phvul.001G240400	-1.86117	-0.102204			Phvul.011G083500	-1.78487	-1.17616		EC:2.7.1.159	Phvul.002G139700	0.785273	-0.550302
	Phvul.008G226500	-1.07779	-0.0609579		NR	Phvul.008G168000	2.62688	0.600896			Phvul.003G200900	-1.06329	0.655107
JAZ	Phvul.002G002000	6.30664	2.35709			Phvul.009G121000	1.49288	3.81267			Phvul.003G284100	0.154149	0.673133
	Phvul.003G129200	5.20764	2.77202		NirA	Phvul.003G292100	-1.1082	1.11622			Phvul.007G047700	1.50512	0.346239
	Phvul.010G127400	4.71641	2.07394		EC:1.7.7.1	Phvul.003G292100	-1.1082	-0.333895			Phvul.009G113600	1.55539	0.573625
	Phvul.004G149500	3.8855	-1.43701		EC:3.5.1.49	Phvul.003G236000	0.255873	0.0658932		EC:2.7.1.140	Phvul.011G214900	-2.16718	1.18011
	Phvul.009G225300	3.3683	1.36917			Phvul.003G236100	0.702229	0.4427		EC:2.7.1.158	Phvul.001G012200	1.30226	-0.195985
	Phvul.003G125700	2.97164	1.78534		EC:3.5.5.1	Phvul.007G007100	-0.0934782	1.33242			Phvul.009G060100	1.44822	-0.105868
	Phvul.009G221800	2.32876	0.171072		EC:4.2.1.1	Phvul.001G129100	1.83253	8.40192		EC:2.7.1.134	Phvul.002G139700	-4.53274	-1.74468
	Phvul.003G021000	1.84981	0.396765			Phvul.001G180900	-0.450033	-1.65557			Phvul.003G200900	-1.06329	0.655107
	Phvul.002G319600	1.81394	-0.57027			Phvul.002G071200	2.11194	0.25218			Phvul.003G284100	0.154149	0.673133
NPR1	Phvul.001G124100	-2.82661	2.00028			Phvul.003G060400	1.87812	0.183459			Phvul.007G047700	1.50512	0.346239
	Phvul.006G131400	0.795928	0.139103			Phvul.004G013500	2.02518	-0.296463			Phvul.009G113600	1.55539	0.573625
	Phvul.007G248000	-2.25171	6.14468			Phvul.005G133000	-0.150807	-1.91806		EC:3.1.4.11	Phvul.001G243100	-0.119128	0.882596
TGA	Phvul.001G249300	-0.370173	-0.235318			Phvul.006G202600	-0.555268	-0.642285			Phvul.001G243300	2.91619	-0.0963421
	Phvul.003G028800	1.50764	5.74873			Phvul.007G151300	3.28328	0.908533			Phvul.008G224000	2.35588	0.366853
	Phvul.005G124100	-0.877008	-0.0688038			Phvul.007G151500	1.13078	-0.296464			Phvul.008G224100	4.11772	2.01581
	Phvul.007G025500	1.85025	0.789959			Phvul.007G152600	3.45817	1.73436			Phvul.008G224200	1.45247	-0.00073719
	Phvul.007G136800	-0.877287	2.06517			Phvul.008G181400	-2.88145	0.0245104			Phvul.008G261100	1.51085	0.557608
	Phvul.007G257700	-0.446465	0.185525			Phvul.009G178900	-0.49097	5.83252		EC:55.1.4	Phvul.001G251000	1.22017	0.0203476
	Phvul.008G169000	-1.28848	-0.428366			Phvul.010G069300	-0.110524	1.76424			Phvul.002G261700	0.226125	-0.722489
	Phvul.009G026900	1.80445	-0.211239		EC:1.4.1.3	Phvul.001G110500	0.691568	1.70977		EC:3.1.3.25	Phvul.003G084500	0.227408	0.971525
	Phvul.011G203400	0.0242186	0.433124			Phvul.003G225100	-1.66288	0.0543108			Phvul.006G142400	0.610672	0.417333
PR1	Phvul.006G196900	-6.31184	0.147326			Phvul.004G080200	2.88506	2.8975		EC:2.7.1.64	Phvul.008G261400	0.556341	0.536477
	Phvul.006G197100	-2.24689	-0.656634		EC:6.3.1.2	Phvul.001G229500	0.066782	1.10302		EC:2.7.1.68	Phvul.001G123800	-1.79896	-1.79896
	Phvul.006G197200	-2.29676	0.0909872			Phvul.004G148300	0.510681	0.359097			Phvul.002G277600	0.400575	0.45718
	Phvul.006G197300	-1.02149	-0.993756			Phvul.006G155800	0.459434	2.28563			Phvul.005G026200	2.55128	2.96506
	Phvul.006G197400	-0.178355	1.79211			Phvul.008G237400	0.443491	8.40234			Phvul.006G214700	2.57991	-0.541443
						Phvul.008G237500	-0.660536	-1.20839			Phvul.007G233500	0.885974	-1.02063
					EC:1.4.1.13	Phvul.001G076400	1.32733	0.454354			Phvul.008G166900	-1.1465	0.742255
						Phvul.009G053900	0.761607	2.04815			Phvul.011G206300	-0.810423	0.572645
					EC:1.4.1.14	Phvul.001G076400	1.32733	0.454354		EC:3.1.3.67	Phvul.008G036300	0.747959	2.14602
						Phvul.009G053900	0.761607	2.04815		EC:3.1.3.95	Phvul.007G105800	0.48955	-0.145881
					EC:1.4.7.1	Phvul.001G076400	1.32733	1.95435		EC:2.7.1.67	Phvul.009G149800	0.773082	0.0657234
					NifDHK	Phvul.003G201000	-0.661835	1.83837		EC:1.13.99.1	Phvul.002G188900	-2.95409	0.683746
											Phvul.002G189000	-4.21233	-0.0485392
											Phvul.002G189100	-1.81431	-1.69114
											Phvul.002G306200	-3.22784	1.69718
											Phvul.002G306300	-4.92486	-0.0506773
											Phvul.002G306400	-4.32996	1.28044
											Phvul.002G306500	-3.23263	1.45384
											Phvul.010G143500	1.38584	1.15539
										EC:3.1.4.3	Phvul.006G014100	0.282476	0.196586
											Phvul.009G165500	-2.32747	-0.204657
											Phvul.010G033400	-1.61485	-1.13834
										EC:2.7.1.150	Phvul.003G127000	0.949926	0.0505047
											Phvul.007G087000	0.12511	-0.384193
											Phvul.010G123500	0.785273	-0.550302
										EC:3.1.3.64	Phvul.007G105800	0.48955	-0.145881
